# Supplementary material for: Histone deacetylase activity mediates thermal plasticity in zebrafish (Danio rerio)
Source: Sci Rep. 2019 Jun 3;9:8216. doi: 10.1038/s41598-019-44726-x (PMC6546753; doi:10.1038/s41598-019-44726-x)
Supplement: Supplementary file 2 — Supplementary data set 1 [file 41598_2019_44726_MOESM2_ESM.xlsx]

## Sheet: Explanation
Ucrit
- critical sustained swimming performance
- all measurements in body lengths/s
- TRT = treatment: control = no drug; DMSO = DMSO only; TSA = trichostatin A dissolved in DMSO
Acc = acclimation treatment (18 and 28oC)
Test = acute test temperature (18 and 28oC)
Muscle protein
- data shown are peaks of chemiluminescence from the capillary electrophoresis
- all peaks for myosin heavy chains (MHC) and AMPK were normalised with alpha-tubulin peaks
- AMPK = total AMPK; pAMPK = phosphorylised AMPK
- treatments as above
SERCA
- activity of sarco-endoplasmic reticulum ATPase in micromol/min.g
- treatments as above
Cardiac responses
- fH = heart rate
- rSV = relative stroke volume
- Drug = treatment with atropine + isoproteronol (atropine) =+ anaesthetic; control = anaesthetic only
- other treatments as above
Cardiac protein
- as for Muscle protein
Metabolomics
- data normalisedto blank in ThermoFisher software (Sieve); these data are used for analysis in MetaboAnalyst 3
- column names: Ratio refer to normalisation by blank; 18 or 28 refers to acclimation treatment; C = control and T = TSA treated; 1-6 refer to replicate fish

## Sheet: Ucrit
TRT	Acc	Test	Ucrit
Control	T18	T18	8.42
Control	T18	T18	11.07
Control	T18	T18	11.5
Control	T18	T18	9.1
Control	T18	T18	12.59
Control	T18	T18	10.53
Control	T18	T18	8.36
Control	T18	T18	8.96
Control	T18	T28	15.2
Control	T18	T28	15.95
Control	T18	T28	16.72
Control	T18	T28	15.71
Control	T18	T28	15.47
Control	T18	T28	14.59
Control	T18	T28	17.31
Control	T18	T28	17.62
Control	T18	T28	13.1
Control	T18	T28	8.69
Control	T28	T18	6.96
Control	T28	T18	5.09
Control	T28	T18	8.88
Control	T28	T18	9.79
Control	T28	T18	7.93
Control	T28	T18	7.25
Control	T28	T18	7.07
Control	T28	T18	8.56
Control	T28	T28	15.34
Control	T28	T28	15.67
Control	T28	T28	14.22
Control	T28	T28	15.26
Control	T28	T28	15.69
Control	T28	T28	10.91
Control	T28	T28	10.2
Control	T28	T28	11.99
DMSO	T18	T18	6.17
DMSO	T18	T18	12.13
DMSO	T18	T18	11.05
DMSO	T18	T18	7.16
DMSO	T18	T18	11.6
DMSO	T18	T18	9.42
DMSO	T18	T18	10.25
DMSO	T18	T18	10.25
DMSO	T18	T18	9.56
DMSO	T18	T18	9.15
DMSO	T18	T28	12.15
DMSO	T18	T28	13.95
DMSO	T18	T28	12.96
DMSO	T18	T28	13.48
DMSO	T18	T28	16.65
DMSO	T18	T28	15.17
DMSO	T18	T28	13.04
DMSO	T18	T28	11.83
DMSO	T18	T28	13.05
DMSO	T28	T18	6.17
DMSO	T28	T18	7.73
DMSO	T28	T18	8.21
DMSO	T28	T18	8.59
DMSO	T28	T18	8.54
DMSO	T28	T18	5.48
DMSO	T28	T18	8.1
DMSO	T28	T18	8.67
DMSO	T28	T28	15.6
DMSO	T28	T28	11.67
DMSO	T28	T28	15.64
DMSO	T28	T28	14.61
DMSO	T28	T28	12.76
DMSO	T28	T28	10.39
DMSO	T28	T28	14.81
DMSO	T28	T28	12.65
DMSO	T28	T28	12.83
TSA	T18	T18	8.26
TSA	T18	T18	9.55
TSA	T18	T18	9.08
TSA	T18	T18	9.79
TSA	T18	T18	11.17
TSA	T18	T18	8.73
TSA	T18	T18	5.71
TSA	T18	T18	9.5
TSA	T18	T18	12.06
TSA	T18	T18	8.17
TSA	T18	T28	14.54
TSA	T18	T28	9.16
TSA	T18	T28	9.24
TSA	T18	T28	13.21
TSA	T18	T28	9.78
TSA	T18	T28	13.48
TSA	T18	T28	12.43
TSA	T18	T28	8.9
TSA	T18	T28	8.89
TSA	T18	T28	12.76
TSA	T28	T18	6.71
TSA	T28	T18	8.81
TSA	T28	T18	4.05
TSA	T28	T18	7.85
TSA	T28	T18	4.92
TSA	T28	T18	7.99
TSA	T28	T18	5.82
TSA	T28	T28	9.16
TSA	T28	T28	13.2
TSA	T28	T28	11.56
TSA	T28	T28	12.83
TSA	T28	T28	10.04
TSA	T28	T28	11.7
TSA	T28	T28	9.51
TSA	T28	T28	9.73

## Sheet: Muscle protein
TRT	Acc	slow MHC	fast MHC	slow/fast	ampk	pampk	pampk/ampk
control	18	37.7768	56.2883	0.67113	2.09738	0.452271	0.215636
control	18	43.8305	42.0625	1.04203	0.806977	0.13314	0.164986
control	18	14.7974	11.4774	1.28926	0.189862	0.0888602	0.468026
control	18	20.0553	21.2171	0.945244	0.135026	0.0808802	0.598999
control	18	8.44322	11.3158	0.746147	0.602866	0.133072	0.220733
control	18	10.9109	16.3491	0.667372	0.87156	0.100631	0.115461
TSA	18	61.0983	42.0729	1.4522	2.49859	0.296335	0.118601
TSA	18	45.1992	58.9246	0.767069	0.733774	0.123798	0.168714
TSA	18	37.3932	22.3985	1.66945	0.503205	0.194444	0.386412
TSA	18	31.4505	34.9693	0.899373	0.769013	0.237492	0.308827
TSA	18	22.1356	13.0357	1.69807	0.751971	0.106243	0.141286
TSA	18	52.6633	56.1135	0.938514	1.48781	0.438158	0.294498
control	28	23.0831	25.1152	0.919089	0.628632	0.315077	0.50121
control	28	19.7052	5.64354	3.49163	0.957673	0.229197	0.239327
control	28	4.98814	2.82144	1.76794	0.182221	0.10419	0.571776
control	28	9.50222	9.41164	1.00962	0.19203	0.0433848	0.225927
control	28	5.23669	3.34373	1.56612	0.117813	0.0452622	0.384188
control	28	16.9358	20.0874	0.843107	1.09505	0.0938783	0.0857296
TSA	28	18.3793	20.305	0.905165	0.866085	0.114349	0.13203
TSA	28	39.9231	42.9707	0.929077	1.5689	0.0853757	0.0544174
TSA	28	16.7676	18.5139	0.905674	0.760459	0.100265	0.131848
TSA	28	21.6704	2.46551	8.7894	0.373857	0.0428735	0.114679
TSA	28	11.8812	5.51427	2.15463	0.177964	0.0155841	0.0875684
TSA	28	40.0529	44.5869	0.898311	4.44067	0.182918	0.0411915

## Sheet: SERCA
TRT	Acc	Test	Activity
control	T18	T18	0.685714
control	T18	T18	1.14286
control	T18	T18	0.685714
control	T18	T18	0.685714
control	T18	T18	0.609524
control	T18	T18	0.609524
control	T18	T28	3.42857
control	T18	T28	1.71429
control	T18	T28	2.51429
control	T18	T28	1.37143
control	T18	T28	1.82857
control	T18	T28	1.71429
control	T28	T18	0.533333
control	T28	T18	0.228571
control	T28	T18	0.0761905
control	T28	T18	0.152381
control	T28	T18	0.304762
control	T28	T18	0.609524
control	T28	T28	1.02857
control	T28	T28	0.914286
control	T28	T28	2.28571
control	T28	T28	1.94286
control	T28	T28	1.37143
control	T28	T28	1.37143
TSA	T18	T18	0.0761905
TSA	T18	T18	1.06667
TSA	T18	T18	0.380952
TSA	T18	T18	0.304762
TSA	T18	T18	0.0761905
TSA	T18	T18	0.152381
TSA	T18	T28	2.74286
TSA	T18	T28	1.6
TSA	T18	T28	1.14286
TSA	T18	T28	0.685714
TSA	T18	T28	0.228571
TSA	T18	T28	0.114286
TSA	T28	T18	0.914286
TSA	T28	T18	0.533333
TSA	T28	T18	0.609524
TSA	T28	T18	0.152381
TSA	T28	T18	0.457143
TSA	T28	T18	0.228571
TSA	T28	T28	3.88571
TSA	T28	T28	0.914286
TSA	T28	T28	3.42857
TSA	T28	T28	1.37143
TSA	T28	T28	0.457143
TSA	T28	T28	1.37143

## Sheet: Cardiac responses
TRT	Acc	Drug	Test	fH	rSV
control	18	control	18	102.982	0.0731342
control	18	control	18	96.3288	0.0664259
control	18	control	18	90.0319	0.178093
control	18	control	18	68.1576	0.0808834
control	18	control	18	107.159	0.102143
control	18	control	18	119.018	0.156618
control	18	control	18	126.653	0.103648
control	18	control	18	109.739	0.126071
control	18	control	18	92.2705	0.150744
control	18	control	18	107.961	0.106075
control	18	control	18	119.191	0.104571
control	18	control	28	154.034	0.0822442
control	18	control	28	219.828	0.0752359
control	18	control	28	111.703	0.157996
control	18	control	28	95.9401	0.130247
control	18	control	28	200.97	0.0740467
control	18	control	28	283.61	0.0396776
control	18	control	28	262.627	0.0608809
control	18	control	28	226.293	0.0562176
control	18	control	28	218.694	0.0789576
control	18	control	28	262.204	0.0548151
control	18	control	28	237.615	0.0654009
control	18	atropine	18	114.449	0.105778
control	18	atropine	18	97.9936	0.0924526
control	18	atropine	18	101.7	0.0688667
control	18	atropine	18	72.858	0.0746767
control	18	atropine	18	119.665
control	18	atropine	18	113.338	0.0969642
control	18	atropine	18	118.561	0.0832609
control	18	atropine	18	119.49	0.0753509
control	18	atropine	18	130.174	0.0228076
control	18	atropine	18	113.745	0.0949784
control	18	atropine	18	129.243	0.0721442
control	18	atropine	28	232.213	0.0497242
control	18	atropine	28	202.165	0.0767659
control	18	atropine	28	177.177	0.0405
control	18	atropine	28	170.875	0.0250734
control	18	atropine	28	239.852	0.0569701
control	18	atropine	28	276.182	0.0176209
control	18	atropine	28	254.255	0.0630909
control	18	atropine	28	181.905	0.0532409
control	18	atropine	28	244.96	0.0583709
control	18	atropine	28	232.063	0.0550117
control	18	atropine	28	218.065	0.0687642
control	28	control	18	84.442	0.0914373
control	28	control	18	76.2455	0.078464
control	28	control	18	77.5595	0.11177
control	28	control	18	56.4513	0.111158
control	28	control	18	91.3751	0.0426123
control	28	control	18	79.8025	0.0727715
control	28	control	18	98.5954	0.122872
control	28	control	18	80.5192	0.103791
control	28	control	28	193.678	0.0474506
control	28	control	28	200.861	0.056744
control	28	control	28	184.005	0.0186065
control	28	control	28	150.497	0.0904848
control	28	control	28	145.769	0.0436456
control	28	control	28	201.157	0.0605215
control	28	control	28	255.444	0.0493256
control	28	control	28	168.119	0.0407481
control	28	atropine	18	88.0425	0.0626873
control	28	atropine	18	101.208	0.062564
control	28	atropine	18	84.3004	0.10258
control	28	atropine	18	158.624	0.0163815
control	28	atropine	18	134.402	0.0602456
control	28	atropine	18	86.1478	0.0610248
control	28	atropine	18	97.777	0.0382756
control	28	atropine	18	111.973	0.0569881
control	28	atropine	28	197.2	0.0469306
control	28	atropine	28	200.512	0.050734
control	28	atropine	28	198.458	0.0155498
control	28	atropine	28	204.681	0.0304815
control	28	atropine	28	235.266	0.102002
control	28	atropine	28	218.676	0.0541881
control	28	atropine	28	262.194	0.0380323
control	28	atropine	28	217.206	0.0469781
TSA	18	control	18	81.1953	0.158412
TSA	18	control	18	82.6831	0.168702
TSA	18	control	18	126.48	0.111075
TSA	18	control	18	52.0653	0.157655
TSA	18	control	18	121.188	0.127851
TSA	18	control	18	70.7585	0.0964072
TSA	18	control	18	76.6209	0.193888
TSA	18	control	18	101.663	0.0483172
TSA	18	control	18	102.414	0.141766
TSA	18	control	18	89.751	0.102654
TSA	18	control	18	53.4209	0.192812
TSA	18	control	28	151.562	0.00735115
TSA	18	control	28	184.017	0.104299
TSA	18	control	28	151.54	0.0857213
TSA	18	control	28	153.157	0.0764647
TSA	18	control	28	234.503	0.0652872
TSA	18	control	28	201.547	0.114407
TSA	18	control	28	220.934	0.0669513
TSA	18	control	28	245.105	0.0923672
TSA	18	control	28	162.615	0.131526
TSA	18	control	28	175.571	0.0930405
TSA	18	control	28	121.304	0.0999355
TSA	18	atropine	18	81.3271	0.0932555
TSA	18	atropine	18	108.15	0.0614222
TSA	18	atropine	18	140.391
TSA	18	atropine	18	127.673	0.0835213
TSA	18	atropine	18	69.8268	0.102027
TSA	18	atropine	18	114.182	0.0801405
TSA	18	atropine	18	102.29	0.0876813
TSA	18	atropine	18	94.5332	0.144531
TSA	18	atropine	18	85.3067	0.0896797
TSA	18	atropine	18	93.7257	0.0847405
TSA	18	atropine	18	104.712	0.0554455
TSA	18	atropine	28	119.755	0.149276
TSA	18	atropine	28	190.601	0.0591688
TSA	18	atropine	28	231.814
TSA	18	atropine	28	179.315	0.0759513
TSA	18	atropine	28	196.034	0.0984272
TSA	18	atropine	28	217.842	0.102637
TSA	18	atropine	28	224.296	0.0450713
TSA	18	atropine	28	234.958	0.108377
TSA	18	atropine	28	205.962	0.0306197
TSA	18	atropine	28	204.02	0.113157
TSA	18	atropine	28	161.483	0.0453988
TSA	28	control	18	97.6702	0.0597602
TSA	28	control	18	102.406	0.056621
TSA	28	control	18	107.297	0.061136
TSA	28	control	18	93.2273	0.0775035
TSA	28	control	18	66.0069	0.0765719
TSA	28	control	18	91.0144	0.083331
TSA	28	control	18	61.8149	0.0803427
TSA	28	control	18	93.1105	0.064561
TSA	28	control	18	86.9378	0.0672027
TSA	28	control	28	88.9921	0.0651002
TSA	28	control	28	216.575	0.0470877
TSA	28	control	28	208.711	0.0511494
TSA	28	control	28	206.668	0.0374769
TSA	28	control	28	87.7215	0.0833619
TSA	28	control	28	162.215	0.088001
TSA	28	control	28	164.099	0.0574894
TSA	28	control	28	231.148	0.0327444
TSA	28	control	28	203.151	0.0657827
TSA	28	atropine	18	109.492	0.0481569
TSA	28	atropine	18	105.359	0.0592877
TSA	28	atropine	18	110.473	0.053516
TSA	28	atropine	18	98.8466	0.0533835
TSA	28	atropine	18	75.2755	0.0333152
TSA	28	atropine	18	120.049	0.0331144
TSA	28	atropine	18	168.072	0.049946
TSA	28	atropine	18	102.237	0.0583277
TSA	28	atropine	18	97.002	0.0560694
TSA	28	atropine	28	176.7	0.0333635
TSA	28	atropine	28	212.076	0.0433844
TSA	28	atropine	28	244.147	0.0405794
TSA	28	atropine	28	222.341	0.0380169
TSA	28	atropine	28	146.632	0.0131319
TSA	28	atropine	28	244.791	0.00193435
TSA	28	atropine	28	417.607	0.0186027
TSA	28	atropine	28	217.806	0.0507477
TSA	28	atropine	28	178.438	0.017326
DMSO	18	atropine	18	86.215	0.141665
DMSO	18	atropine	18	70.8123	0.0643368
DMSO	18	atropine	18	111.429	0.0593301
DMSO	18	atropine	18	102.894	0.0545443
DMSO	18	atropine	18	80.5253	0.0841868
DMSO	18	atropine	18	112.331	0.0932051
DMSO	18	atropine	18	151.575	0.0854226
DMSO	18	atropine	18	108.756	0.0419359
DMSO	18	atropine	18	101.603	0.140107
DMSO	18	atropine	28	173.97	0.00887509
DMSO	18	atropine	28	197.823	0.0459534
DMSO	18	atropine	28	155.249	0.0497201
DMSO	18	atropine	28	185.16	0.0432376
DMSO	18	atropine	28	129.954	0.0719768
DMSO	18	atropine	28	228.978	0.0525751
DMSO	18	atropine	28	215.228	0.0569859
DMSO	18	atropine	28	249.144	0.0606426
DMSO	18	atropine	28	194.357	0.00334991
DMSO	28	atropine	18	110.167	0.0428281
DMSO	28	atropine	18	82.4648	0.172331
DMSO	28	atropine	18	77.3862	0.0845281
DMSO	28	atropine	18	127.984
DMSO	28	atropine	18	170.303
DMSO	28	atropine	18	115.149
DMSO	28	atropine	18	105.14	0.0658989
DMSO	28	atropine	18	84.4709	0.0718697
DMSO	28	atropine	28	242.033	0.0258281
DMSO	28	atropine	28	180.482	0.0604639
DMSO	28	atropine	28	218.182	0.0436114
DMSO	28	atropine	28	183.725
DMSO	28	atropine	28	221.317
DMSO	28	atropine	28	236.292
DMSO	28	atropine	28	235.203	0.0661989
DMSO	28	atropine	28	211.418	0.0510164
DMSO	18	control	18	106.39	0.0915151
DMSO	18	control	18	75.7305	0.0794968
DMSO	18	control	18	84.5882	0.112067
DMSO	18	control	18	116.89	0.145154
DMSO	18	control	18	78.9859	0.12077
DMSO	18	control	18	115.312	0.0651184
DMSO	18	control	18	125.036	0.0731893
DMSO	18	control	18	111.372	0.0947426
DMSO	18	control	18	92.5913	0.0734034
DMSO	18	control	28	218.242	0.0377151
DMSO	18	control	28	176.714	0.0899834
DMSO	18	control	28	156.562	0.0586534
DMSO	18	control	28	212.073	0.0368343
DMSO	18	control	28	219.382	0.00283676
DMSO	18	control	28	222.467	0.0688718
DMSO	18	control	28	161.363	0.0641726
DMSO	18	control	28	233.211	0.0824493
DMSO	18	control	28	181.391	0.0696101
DMSO	28	control	18	79.6333	0.0988281
DMSO	28	control	18	101.321	0.0448472
DMSO	28	control	18	82.0693	0.0986514
DMSO	28	control	18	68.1439	0.0449797
DMSO	28	control	18	74.7485	0.0799814
DMSO	28	control	18	97.3589	0.0857781
DMSO	28	control	18	83.059	0.0872156
DMSO	28	control	18	93.0029	0.0813531
DMSO	28	control	28	168.733	0.116828
DMSO	28	control	28	177.674	0.00667058
DMSO	28	control	28	177.701	0.0575214
DMSO	28	control	28	111.688	0.0971764
DMSO	28	control	28	190.807	0.0621747
DMSO	28	control	28	226.979	0.0563781
DMSO	28	control	28	230.503	0.0649989
DMSO	28	control	28	163.343	0.0800731

## Sheet: Cardiac protein
TRT	Acc	slow MHC	fast MHC	slow:fast
control	18	0.961626	2.24783	0.427802
control	18	1.01953	0.90286	1.12922
control	18	1.67294	2.25085	0.743249
control	18	1.65397	2.20019	0.751738
control	18	0.814328	2.54208	0.32034
control	18	1.14651	2.09711	0.546712
TSA	18	4.08289	4.18517	0.975562
TSA	18	1.16613	4.55161	0.256201
TSA	18	2.38978	2.35556	1.01452
TSA	18	1.55275	3.13077	0.495962
TSA	18	0.459972	1.71277	0.268555
control	28	0.486155	1.17653	0.413212
control	28	0.474963	2.60554	0.18229
control	28	0.385816	3.62497	0.106433
control	28	0.616658	2.33506	0.264087
control	28	0.547383	2.33902	0.234023
control	28	0.16092	1.3389	0.120188
control	28	0.133903	1.40848	0.0950692
TSA	28	4.90713	5.21222	0.941466
TSA	28	0.765419	2.70871	0.282577
TSA	28	0.66737	2.8804	0.231693
TSA	28	1.13603	3.00714	0.377778
TSA	28	0.506058	1.91708	0.263974

## Sheet: Metabolomics
CompID	name	MZ	Time	Ratio_18C1	Ratio_18C2	Ratio_18C3	Ratio_18C4	Ratio_18C5	Ratio_18C6	Ratio_18T1	Ratio_18T2	Ratio_18T3	Ratio_18T4	Ratio_18T5	Ratio_18T6	Ratio_28C1	Ratio_28C2	Ratio_28C3	Ratio_28C4	Ratio_28C5	Ratio_28C6	Ratio_28T1	Ratio_28T2	Ratio_28T3	Ratio_28T4	Ratio_28T5	Ratio_28T6
1	88.0148	87.0076	1.39907	14.287	31.5288	46.7662	41.0078	41.4248	26.088	24.6809	13.7903	28.8522	48.9817	19.454	15.2838	23.4446	22.8281	14.0063	22.3164	40.7901	14.9224	8.87357	12.9435	12.8894	10.6115	6.51275	30.3539
2	89.0465	88.0393	5.02909	1	4.2531e+07	2.82001e+07	1	1.73537e+08	3.9357e+07	4.85686e+07	4.95215e+07	2.56177e+07	2.92128e+07	9.60475e+07	1.11505e+08	1.17276e+08	1.12422e+08	2.17133e+07	6.6858e+07	2.34588e+07	1.3652e+08	1.46381e+08	1.26117e+08	8.92287e+07	1.04563e+08	1.2425e+08	8.28507e+07
3	89.0464	88.0393	5.20354	10219.8	8762.59	9189.45	9452.53	7708.55	7331.65	7211.41	7500.55	7140.05	7028.38	7318.53	7551.73	8335.47	8033.33	6370.43	9104.6	7337.31	6056.94	4573.24	5591.35	5887.86	7683.08	8380.02	6490.45
4	89.0464	88.0393	5.33738	5877.66	5039.56	5285.06	5436.36	4433.36	4216.6	4148.2	4313.73	4106.4	3987.53	4209.05	4343.17	4793.92	4620.15	3663.55	5236.26	3662.74	2824.51	438.504	1690.95	3386.42	4418.71	4820.07	3474.76
5	89.0465	88.0393	5.51426	1.13348e+08	1.2775e+08	2.07261e+08	2.92888e+07	43002476	2.32241e+07	2.41652e+07	3.89339e+07	1.48364e+07	2.18099e+07	2.01207e+07	2.06337e+07	2.6125e+07	1.58427e+07	7.47911e+07	5.75716e+07	1.54904e+07	3.462e+07	1.71931e+07	1.96393e+07	4.34488e+07	3.26117e+07	1.74031e+07	2.73929e+07
6	89.0463	88.0394	8.18569	25.8096	25.7951	29.66	20.8366	29.0177	14.8588	26.1782	9.54637	25.93	19.7369	18.2138	16.4822	31.0033	15.6009	14.6826	22.9495	19.8943	19.6922	14.0416	23.3731	47.9736	22.5246	20.5307	18.8104
7	90.0305	89.0233	1.04024	229.068	221.872	111.964	62.8519	134.371	146.839	137.862	114.8	120.401	100.166	110.814	130.198	223.764	171.309	108.569	425.684	117.483	240.759	154.814	245.593	351.907	553.022	278.975	415.357
8	90.0305	89.0233	1.42651	63.9586	56.4287	53.043	62.5689	84.6922	62.9567	78.2574	94.3116	91.6253	54.009	61.2887	83.9305	87.6965	71.7111	40.2196	87.9199	78.4173	36.1854	45.6658	42.9205	77.4397	55.0604	31.9285	41.443
9	90.0304	89.0233	1.74723	4.74493e+07	1.4835e+07	1	5.43408e+07	7.55754e+07	7.72896e+07	1.44372e+08	5.29058e+07	1	8.49946e+07	7.41435e+07	1	1	1	68836.9	3.42269e+07	1	1	1	7.57351e+07	1	1	1	1
10	90.0303	89.0233	1.9141	4.74493e+07	1.36075e+06	1	5.43408e+07	7.55754e+07	2.1643e+07	1	1	1	1	3.39149e+06	1	1	1	107603	3.55185e+07	1	1	1	1	1	1	3.73934e+06	1
11	90.0304	89.0233	5.12928	29.1602	34.2679	36.7793	36.1504	26.4198	37.3744	28.6616	32.6692	31.9129	15.2454	26.9523	31.3148	19.0724	19.0233	12.8354	16.951	22.1708	16.378	47.6348	26.0241	23.1373	29.5404	31.56	39.1705
12	90.0305	89.0233	5.22433	25.0373	31.0781	33.4606	32.8915	24.0037	35.2198	26.0753	29.7044	29.0333	13.8697	24.5202	28.4891	17.3514	17.3067	11.5555	15.4214	20.4295	14.9001	43.3365	23.6857	21.0495	26.8748	28.7122	37.7205
13	91.0336	90.0267	1.05268	3.5908e+06	4.18118e+06	1.70489e+06	1.42616e+06	1.78362e+06	2.10051e+06	1.72458e+06	1.63731e+06	1.87301e+06	1.3533e+06	1.64328e+06	1.81468e+06	4.34571e+06	2.38106e+06	1.29058e+06	5.85362e+06	1.78114e+06	3.006e+06	2.37262e+06	3.65027e+06	5.57361e+06	8.79766e+06	5.40742e+06	6.86679e+06
14	92.0346	91.0275	1.41317	75.3659	75.7274	58.112	47.7419	96.4228	77.0039	95.5298	102.575	105.984	74.2228	59.874	92.0554	89.9986	74.186	46.1672	102.721	86.6737	39.6884	42.8225	37.3191	79.1243	51.9323	37.3411	55.6079
15	93.9341	92.9269	3.60945	3.86487	3.14499	2.88239	3.66985	3.52624	4.10465	3.77995	4.09807	4.72847	4.83723	3.52931	4.35805	3.7908	4.35014	3.52793	4.81899	4.00142	4.96393	3.08985	4.37473	3.69208	4.84037	2.74692	4.44595
16	95.9312	94.924	3.62683	5.96678	4.71075	4.57442	5.65234	5.83635	6.71878	5.8735	6.37365	7.15949	7.90497	5.78038	6.49738	6.00835	6.82049	5.75312	7.72511	4.97096	7.84345	5.27865	6.8976	5.85588	7.52068	4.5201	7.32307
17	95.9869	94.9797	2.83049	58.3981	87.2819	72.4835	250.599	53.7701	117.476	71.4697	114.925	48.7565	44.9731	54.5237	41.5837	65.8507	57.265	33.6486	65.1866	57.9738	34.0624	59.4849	91.1259	48.3558	41.3559	55.4827	52.6054
18	97.9663	96.9592	6.88524	14.2516	21.5251	16.6817	3.78399	20.9202	118.281	9.31145	8.00355	0.851697	5.74609	20.9119	11.7654	4.10589	4.22371	1.82511e-05	13.8085	19.5378	14.9119	3.8203	9.40784	12.7836	5.34579	20.1286	5.58989
19	97.9661	96.9592	7.3168	3.67619	5.94147	8.81586	6.55026	10.1621	5.76056	6.56962	3.11476	5.40927	6.54343	3.40018	6.98374	3.99288	7.26996	10.4625	12.0125	4.2298	6.53243	2.56807	3.3389	4.60121	4.03279	3.3071	3.12129
20	97.9662	96.9591	7.65119	4.77938	2.21132	6.36336	2.54281	2.46034	3.09434	4.72476	4.38625	4.84444	4.68836	3.22819	2.49574	2.49671	1.96674	2.33455	2.00745	2.32677	1.73886	4.32312	1.19473	1.58313	3.18277	4.7003	6.39998
21	102.03	101.023	1.44581	1.13932	2.84452	0.237875	7.97847	0.682835	0.442401	2.03052	0.767795	3.14031	1.83559	2.68172	0.617	0.770716	1.61314	6.1112	2.34893	4.45677	15.9415	8.67835	17.6107	14.4812	7.37072	6.32505	9.25909
22	102.031	101.024	5.12886	20.4534	26.0994	26.7996	28.8639	21.2116	22.3119	16.2496	27.5879	18.6094	9.39997	18.466	24.2789	12.9161	14.0082	12.687	10.9876	17.4182	12.6966	46.2599	23.583	19.9893	22.1756	26.9056	28.9996
23	102.03	101.023	5.28171	24.6273	32.4714	33.3426	35.9109	26.4269	32.6668	20.215	34.3234	23.0472	11.6929	24.2646	31.5317	16.0863	17.427	15.8704	13.6685	21.7316	15.3524	57.5517	29.3406	24.8696	27.5841	33.4913	49.9589
24	103.062	102.055	5.61016	1717.77	0.994785	3604.68	446.416	2777.22	1388.92	1255.74	2060.15	2147.14	1647.46	1330.75	1101.63	1940.24	1019.95	2193.61	2000.77	217.679	2212.63	270.874	682.293	1875.4	372.637	464.33	612.492
25	103.062	102.055	5.78906	1118.12	1347.1	879.341	410.633	677.332	961.954	306.338	502.575	812.084	749.89	504.299	893.2	472.722	248.593	759.002	800.915	118.664	390.506	65.9339	167.218	457.503	91.0608	113.411	237.032
26	104.046	103.039	1.02021	55.1872	81.2784	65.3243	56.898	72.2127	56.9317	54.604	57.9323	50.4315	33.0251	64.0977	75.6068	78.4539	80.2725	60.772	99.5079	93.6681	61.0822	101.56	117.148	86.9973	133.025	115.444	70.6877
27	104.046	103.039	1.40663	34.9671	18.8583	61.5037	48.7644	48.7095	46.1808	44.6184	52.1502	27.9493	44.9866	46.8544	38.841	28.3918	75.9526	35.8806	33.187	69.9697	25.5988	38.0319	30.8139	18.9947	23.5757	21.0362	2.25511
28	105.041	104.034	6.13748	529.53	803.634	761.709	989.651	1030.7	726.368	635.61	655.43	627.04	1445.54	647.65	596.918	534.045	494.228	250.27	619.805	358.039	389.274	376.979	509.762	381.348	459.379	441.473	585.243
29	105.041	145.061	6.23321	1920.53	3370.88	4544.06	2342.7	3507.63	5376.54	2895.54	4318.21	2457.1	3988.49	2679.15	4668.85	9570.11	6018.91	8407.79	7129.4	4963.12	1.07279e-05	1454.39	5104.47	6741.31	4934.71	3408.48	6353.23
30	109.019	108.011	5.65794	3.39203e+06	5.31179e+06	2.82164e+06	4.42091e+06	1.34236e+06	2.88331e+06	7.23471e+06	4.00764e+06	4.20946e+06	3.93656e+06	5.3921e+06	2.57363e+06	2.97115e+06	2.61301e+06	3.55754e+06	6.72048e+06	2.63783e+06	2.22174e+06	5.11757e+06	5.15552e+06	3.11709e+06	4.70211e+06	2.93449e+06	2.55277e+06
31	109.908	108.901	3.629	8.97625e+07	9.5649e+07	1.07566e+08	5.76169e+07	67981698	6.52678e+07	9.44812e+07	9.59728e+07	6.91452e+07	7.59046e+07	4.58933e+07	1.33261e+08	9.3505e+07	7.96959e+07	9.2949e+07	8.20078e+07	5.33758e+07	9.06443e+07	14949	7.26394e+06	6.19032e+07	1.77675e+07	1.61884e+06	2.36609e+07
32	111.078	110.071	7.46191	9194.61	6342.62	9643.79	9653.79	3945.5	6811.89	9303.07	9486.33	10651.5	5438.11	10027.7	6485.24	7926.65	8494.87	4948.36	4152.04	3715.22	3752.62	4923.42	4795.5	6358.18	6962.31	7335.08	6992.71
33	111.078	110.071	7.56693	9194.61	6738.92	11671	9653.79	6321.19	6814.95	9305.34	9485.91	10651.5	5437.81	10027.7	6485.24	7926.65	8495.39	4971.02	6878.73	4739.67	3752.62	4923.42	4795.5	6358.18	6962.54	7335.08	6993.48
34	111.078	110.071	7.70673	47.8763	58.3514	62.3143	85.4438	55.9307	41.4961	25.6106	51.6901	18.0227	31.063	43.3122	57.4187	57.965	52.8699	43.9965	60.9025	41.9638	2.32427e-06	23.9653	42.4581	27.1355	51.7434	64.943	61.9185
35	111.905	110.898	3.62853	6.80084e+07	7.12943e+07	8.07223e+07	4.34362e+07	5.1262e+07	4.92662e+07	7.15754e+07	7.23733e+07	5.22795e+07	5.77377e+07	3.46439e+07	100088922	7.07311e+07	6.01272e+07	7.22812e+07	6.20038e+07	4.01741e+07	6.79914e+07	1	5.44136e+06	4.67615e+07	1.3174e+07	973103	1.76604e+07
36	112.026	147.029	1.69035	0.00016454	184.636	180.316	193.738	97.977	640.478	0.00016454	0.00016454	2264.87	0.00016454	202.081	212.458	936.945	635.542	304.584	1248.39	763.282	0.00016454	0.00016454	0.00016454	126.644	425.744	1839.86	939.49
37	113.058	112.051	5.31726	191.188	170.042	180.645	166.487	142.103	129.382	144.35	149.793	123.487	134.405	155.951	113.919	163.179	163.347	141.158	170.015	118.16	153.357	1.66971	145.041	138.022	162.477	144.64	98.1316
38	113.902	112.895	3.62501	1.06291e+07	1.10755e+07	1.19666e+07	6.46622e+06	8.14693e+06	7.8687e+06	1.16096e+07	1.19987e+07	8.04155e+06	9.5244e+06	4.93687e+06	1.65691e+07	1.16947e+07	9.69133e+06	1.2028e+07	1.06218e+07	5.64645e+06	1.1642e+07	1	785166	7.26376e+06	1.77665e+06	103880	2.31108e+06
39	114.031	113.024	5.13717	85.6756	103.643	107.772	113.538	85.1329	94.2442	60.7443	106.271	74.6743	32.9116	73.1283	110.747	49.9108	50.6249	34.0227	41.2926	67.6523	46.9399	172.357	93.1392	73.9336	85.6869	106.446	140.552
40	114.031	113.023	5.26336	164.832	203.459	212.009	221.01	167.473	205.519	118.577	209.057	146.322	64.7541	150.001	217.938	98.1844	98.6868	67.3257	81.287	132.845	91.8123	339.073	179.954	145.466	168.593	209.42	302.105
41	114.042	113.035	6.22463	287.735	402.097	536.94	204.198	489.734	106.996	73.9463	132.334	191.076	221.708	205.57	67.2521	544.126	111.255	394.133	620.082	46.1174	234.313	72.3948	124.532	399.211	167.523	27.0511	443.873
42	114.042	113.035	6.33812	143.859	201.33	268.709	102.19	245.138	53.5746	37.006	66.2261	95.6229	111.039	102.877	33.6563	272.338	55.677	279.01	310.387	23.0792	117.651	36.2296	62.3215	199.783	83.8358	13.5289	222.134
43	115.026	155.045	6.31651	85.0725	49.9112	83.9087	146.778	32.0189	35.1292	79.546	28.5122	76.33	20.0843	76.8318	76.6786	165.864	124.774	19.2884	90.38	48.5945	13.2901	24.6943	27.0532	62.4165	98.5355	36.1797	70.9695
44	115.026	132.029	6.38203	118.324	301.099	221.799	204.408	483.769	103.111	78.2521	94.8636	51.8957	349.232	141.521	222.166	193.683	57.0057	287.758	108.584	78.2003	2.28141e-06	8.90766	15.5973	46.9314	51.8168	34.3079	50.0507
45	115.062	114.055	4.93113	580.86	3645.49	3140.9	5691.8	2428.42	5978.24	2040.16	2635.23	782.109	1734.09	1443.06	2023.66	818.001	250.645	1388.41	386.25	268.201	279.363	162.849	301.081	395.514	352.95	310.952	842.34
46	115.062	114.055	4.98169	580.997	3647.43	3143.4	5692.33	2429.49	5981.51	2042.08	2638.48	781.627	1735.42	1443.76	2028.69	819.052	250.641	1390.35	386.261	268.201	279.363	162.851	301.13	395.541	352.936	311.368	842.17
47	116.01	115.003	0.999874	14.5089	24.7235	20.0651	17.1202	15.4113	16.9551	17.0275	18.9437	10.093	24.9329	13.5712	15.9859	15.6421	21.7464	22.9886	17.1666	26.803	22.8126	10.757	11.8431	17.7695	11.08	6.70999	8.57412
48	116.01	115.003	1.42489	14.7398	32.694	24.2579	37.4521	29.8142	20.2751	32.5699	42.9098	13.8056	46.3212	28.4268	24.3109	27.4399	27.9439	31.3619	21.5997	40.1406	21.7313	6.98171	11.2256	21.2414	8.36841	4.34495	3.83055
49	116.01	115.003	5.76403	151.79	368.961	280.316	136.663	179.681	112.023	122.015	138.072	89.7675	279.605	109.268	129.741	74.0334	51.9586	207.917	92.694	39.8466	93.2297	6.35505	16.3297	61.4636	15.3085	10.9034	22.2493
50	116.01	115.003	5.86708	147.563	358.687	272.551	132.581	174.678	108.626	118.618	134.227	87.3421	271.819	105.946	126.129	71.9777	50.2128	201.952	90.1338	38.7022	95.3871	6.17947	15.875	59.7521	14.2554	10.7598	21.6297
51	116.01	115.003	6.22294	141.852	315.886	384.868	238.39	427.982	121.168	97.5857	165.527	72.7066	391.642	125.857	184.809	163.973	115.115	299.197	158.552	153.541	150.885	16.1178	44.1727	110.936	42.659	21.9723	65.5278
52	116.046	205.034	1.37259	3.55309e+06	7.52144e+06	6.4075e+06	1.01187e+07	8.76009e+06	4.92295e+06	9.38069e+06	1.22115e+07	3.76453e+06	1.2093e+07	7.11806e+06	7.09672e+06	8.1812e+06	7.49057e+06	8.29726e+06	6.0794e+06	9.1694e+06	5.39894e+06	1.30111e+06	2.75915e+06	5.49273e+06	2.25185e+06	817355	465906
53	117.024	116.016	1.42727	1	1	1	1	1	1	1	1	1	1	1	1	1	1	1	1	1	1	1	1	1	116350	1.92413e+06	2.52636e+06
54	117.078	116.071	4.7349	1.76652e+07	2.33562e+07	2.32934e+07	1.39473e+07	1.74388e+07	2.76539e+07	1.60299e+07	2.39891e+07	1.08493e+07	1.8208e+07	1.51416e+07	2.5044e+07	1.61626e+07	1.73525e+07	2.29702e+07	1.94162e+07	1.33284e+07	1.47102e+07	2.18587e+07	2.7089e+07	2.05677e+07	2.91277e+07	2.35879e+07	2.1555e+07
55	117.078	116.071	4.81155	1.75872e+07	2.31392e+07	2.31037e+07	1.38448e+07	1.73005e+07	2.73954e+07	1.58069e+07	2.38412e+07	1.08314e+07	1.81182e+07	1.50501e+07	2.47772e+07	1.60682e+07	1.69859e+07	2.27342e+07	1.91332e+07	1.3248e+07	1.46923e+07	2.1821e+07	2.69814e+07	2.04028e+07	2.89618e+07	2.3507e+07	2.14054e+07
56	118.025	117.018	1.05104	146.389	118.875	85.2458	65.576	109.662	87.8994	177.275	163.285	143.901	199.26	91.9099	133.985	126.186	224.035	53.947	179.082	103.176	252.012	142.015	59.9061	140.697	139.157	32.8166	98.3058
57	118.025	117.018	1.42991	28.2081	25.4248	18.6667	33.442	34.0335	23.7132	28.9901	39.9645	27.7774	45.8	27.0962	33.095	26.1792	54.8058	28.6178	42.5467	27.6347	42.8394	28.4979	12.5868	54.1323	26.1323	6.11087	24.4093
58	118.062	117.055	1.03131	16.7829	24.2799	10.9396	15.269	11.5033	28.5638	15.6435	18.3069	10.6879	8.54363	14.0768	15.4771	20.9987	28.4808	15.1971	17.8222	24.9022	25.3208	30.9322	32.4676	28.8393	41.5665	28.0937	22.9482
59	118.062	117.055	1.39745	19.7493	42.9766	21.1805	26.6888	24.815	31.3355	30.3888	32.7515	20.1164	18.2138	30.1513	28.547	33.2134	33.9238	22.7088	20.4789	18.6262	31.0213	21.986	15.2292	16.1283	8.5776	18.5341	7.22765
60	119.057	118.05	5.75979	10512.2	11807.7	14224.4	17689	13630.9	12494.6	12293	11230.2	12458.9	10804.6	12274	6960.92	11266.9	7593.07	4898.74	11738	5646.69	4879.88	3548.18	8677.36	7276.71	7326.25	5868.04	8056.05
61	119.057	118.05	5.86733	8545.84	9598.95	11563.6	14380.2	11081.2	10157.4	9993.48	9129.52	10128.4	8783.53	9978.09	5658.83	9159.35	6172.73	5654.87	9542.32	4590.44	3967.06	2884.47	7054.2	5915.55	5955.82	4770.38	6549.11
62	119.057	118.05	6.10205	2.87768e-05	2.87768e-05	4695.76	5860.63	4355.6	3995.89	2.87768e-05	123.05	2.87768e-05	2.87768e-05	4277.79	617.334	54.3751	40.0654	2678.91	2.87768e-05	371.315	2.87768e-05	2.87768e-05	121.75	51.8757	391.686	75.6865	44.8129
63	119.937	118.93	3.71454	2.17719e+07	2.24715e+07	21191976	1.73525e+07	1.7937e+07	1.66034e+07	2.1645e+07	2.07768e+07	1.86274e+07	1.8459e+07	1.46998e+07	2.21015e+07	2.10097e+07	1.8681e+07	1.68302e+07	2.24567e+07	1.30514e+07	1.78551e+07	33430.8	5.66644e+06	1.4803e+07	9.39882e+06	2.35252e+06	9.6626e+06
64	119.937	118.93	3.76376	2.17719e+07	2.24715e+07	21191976	1.73525e+07	1.7937e+07	1.66034e+07	2.1645e+07	2.07768e+07	1.86274e+07	1.8459e+07	1.46998e+07	2.21015e+07	2.10097e+07	1.8681e+07	1.68302e+07	2.24567e+07	1.30514e+07	1.78941e+07	33430.8	5.66644e+06	1.4803e+07	9.39882e+06	2.35252e+06	9.6626e+06
65	120.041	119.034	5.10825	4.7482e+06	5.60375e+06	5.83753e+06	5.74811e+06	4.47909e+06	5.058e+06	3.20175e+06	5.75188e+06	3.85811e+06	1.76813e+06	4.0191e+06	5.16415e+06	2.80107e+06	2.65327e+06	1.77903e+06	2.24224e+06	3.49396e+06	2.44672e+06	9.32691e+06	5.15416e+06	3.77351e+06	4.65602e+06	5.4996e+06	5.01951e+06
66	120.041	119.034	5.25031	700.497	826.688	861.127	847.93	660.73	826.402	472.35	846.746	569.219	260.856	642.092	873.493	413.202	391.46	275.139	330.788	515.419	360.925	1375.29	760.314	604.195	686.608	810.796	1226.2
67	121.061	120.054	5.87435	2.05307e+06	2.05082e+06	2.66946e+06	3.52204e+06	2.52147e+06	2.15706e+06	2.26909e+06	2.03675e+06	2.19894e+06	1.98291e+06	2.14683e+06	1.32436e+06	1.97547e+06	1.11746e+06	1.24774e+06	2.0253e+06	939345	867678	489770	1.4284e+06	1.19059e+06	1.36841e+06	997106	1.32061e+06
68	125.013	124.006	4.84422	682.436	579.755	677.149	600.07	601.543	590.165	596.039	597.262	642.839	605.821	597.455	623.54	575.408	586.709	399.261	614.034	563.119	592.918	459.724	614.439	567.227	601.788	517.863	484.947
69	125.014	124.006	4.91401	698.824	593.677	693.409	614.48	615.988	604.336	610.351	611.604	658.273	620.367	611.802	638.513	589.225	600.796	408.844	628.779	576.641	606.804	470.763	629.193	580.584	616.24	530.299	496.593
70	125.014	124.006	5.47475	2.99412e+06	1.13507e+06	3.42559e+06	1.32288e+06	1.68385e+06	1.56488e+06	1.96189e+06	7.28244e+06	8.40629e+06	3.90198e+06	7.09224e+06	7.05886e+06	3.35557e+06	3.52012e+06	1.38436e+06	3.44997e+06	1.53146e+06	1.55251e+07	9.87656e+06	7.95219e+06	1.38239e+07	6.94615e+06	7.27701e+06	1.81875e+06
71	125.014	124.006	5.61381	1.77617e+07	1.13507e+06	4.65612e+06	1.13457e+07	2.91803e+07	1.59229e+07	3.23606e+07	2.90583e+07	1.26686e+07	7.01675e+06	7.09224e+06	7.05886e+06	2.32642e+07	1.78573e+07	3.63412e+06	1.18918e+07	1.84811e+07	3.0294e+07	4.83001e+06	1.07733e+07	2.71867e+07	1.02027e+07	8.56382e+06	6.7409e+06
72	125.014	124.006	5.82215	4.86369e+07	3.20634e+07	4.07025e+07	2.92157e+07	3.99404e+07	2.67982e+07	3.23843e+07	2.90583e+07	2.12778e+07	1.77609e+07	3.1032e+07	2.16708e+07	2.32786e+07	1.78573e+07	3.92369e+06	2.16166e+07	1.8977e+07	3.02943e+07	4.83368e+06	1.05627e+07	3.00718e+07	1.02238e+07	7.7367e+06	1.29598e+07
73	125.014	124.006	6.0208	2.22836e+07	3.20634e+07	4.07025e+07	1.56158e+07	1.46279e+07	1.58869e+07	1.60908e+07	1.5987e+07	1.71675e+07	1.77609e+07	3.13962e+07	2.62578e+07	8.63211e+06	1.04084e+07	7.43527e+06	1.59188e+07	7.4728e+06	4.89681e+06	1.87738e+06	7.6068e+06	1.68798e+07	6.35531e+06	5.34789e+06	8.84589e+06
74	125.014	124.006	6.23768	441.634	333.869	583.267	487.909	503.749	371.983	236.85	350.906	359.95	194.571	439.36	756.906	319.096	387.448	262.443	469.422	277.279	287.089	102.045	281.372	283.674	418.973	387.946	182.645
75	125.014	124.006	6.39289	364.131	334.127	496.398	80.4709	503.749	372.309	112.825	105.583	324.14	194.571	221.662	437.153	102.999	105.642	69.5491	300.563	221.811	306.447	96.4451	194.882	270.731	184.041	389.478	190.502
76	125.014	124.006	6.6583	74.3607	81.9195	89.3345	63.7884	93.0852	57.6111	85.6314	68.5749	73.3029	93.7865	160.963	74.0739	54.9204	44.9375	47.0419	59.0065	81.4175	126.46	47.3676	61.2611	127.43	79.2298	100.641	53.1454
77	125.014	124.006	6.84406	77.5096	86.0458	93.8343	67.0014	97.7739	182.538	83.3797	79.8243	76.9952	70.464	101.244	122.577	45.2739	47.201	47.4303	61.9787	85.5112	5.13769	49.7535	54.3313	133.849	84.7856	91.9126	58.7716
78	125.014	124.006	7.086	8.46487	33.5779	81.914	40.2283	26.7539	116.236	42.7531	79.6506	65.4793	42.4091	54.5396	95.2116	30.0029	22.0682	28.1866	37.0945	49.146	81.8126	15.2136	48.3104	35.3169	47.0769	78.043	2.34626
79	125.014	124.006	7.28539	33.5849	19.3935	40.2547	25.2774	64.7975	32.2408	11.0334	17.0685	26.8224	11.7759	27.6912	76.78	39.4659	25.9369	41.8107	54.5939	42.6691	69.1711	3.86324	16.2991	12.1601	2.78382	10.3813	1.81246e-05
80	125.014	124.006	7.57612	18.3327	11.4679	15.9969	16.1512	26.8993	14.205	33.6795	23.2012	17.606	8.09652	27.0972	17.3444	27.7309	16.6562	7.1978	14.1681	11.8525	10.8267	8.49138	9.92407	11.2827	30.8712	29.4426	68.9573
81	125.014	124.006	7.81234	40.1729	18.3174	69.7114	34.775	9.3785	16.1485	28.7594	34.2205	14.4725	29.7391	25.2765	9.34197	9.11813	9.1972	6.33708	9.59578	10.1971	7.41632	18.4753	17.0178	19.6283	32.5331	24.5318	51.6281
82	125.014	124.006	7.94783	66.1257	30.0803	114.478	57.8401	10.9781	24.423	31.2158	38.7535	19.2849	48.9718	11.9386	16.6459	15.364	10.1845	8.97114	13.3807	15.5448	8.18453	30.1811	35.6505	32.9765	44.1903	21.359	2.32635
83	125.014	124.006	9.80178	3.6186	2.75319	2.77138	2.42723	5.91223	1.66674	1.62824	2.01934	2.45671	2.49231	2.75112	3.45789	2.12374	2.87595	2.28078	2.46097	4.07875	2.68235	1.82263	2.8187	2.23037	2.37859	1.27233	1.80727
84	125.998	166.017	3.61922	2.02016e+07	2.57965e+07	1.43657e+07	2.57798e+07	1.00927e+07	1.16306e+07	9.68076e+06	5.52149e+07	5.23899e+07	8.72555e+06	1.52854e+07	7.96647e+07	1.4459e+07	6.81785e+06	5.52407e+06	7.07519e+06	6.12103e+06	8.02393e+06	4.18842e+07	2.47236e+07	8.75712e+06	1.21855e+07	2.56109e+07	8.39867e+06
85	125.998	166.017	3.68926	2.02012e+07	2.57965e+07	1.43657e+07	2.57799e+07	1.00927e+07	1.16306e+07	9.68076e+06	5.52149e+07	5.23899e+07	8.72555e+06	1.52854e+07	7.96295e+07	1.4459e+07	6.81785e+06	5.52407e+06	7.07519e+06	6.12103e+06	8.02393e+06	4.18842e+07	2.47236e+07	8.75712e+06	1.21855e+07	2.56109e+07	8.39867e+06
86	126.01	125.003	4.88688	6.99768e+06	6.50443e+06	6.93996e+06	6.38093e+06	6.51745e+06	6.39804e+06	6.53673e+06	6.10719e+06	7.03449e+06	6.58917e+06	6.67413e+06	6.64044e+06	6.23124e+06	6.42906e+06	4.09965e+06	6.46589e+06	6.28565e+06	6.53786e+06	4.6911e+06	6.21423e+06	5.98244e+06	6.02887e+06	5.70897e+06	5.31382e+06
87	126.013	125.006	4.83736	1492.35	1223.04	1449.25	1341.48	1243.3	1279.8	1376.5	1299.85	1355.65	1333.72	1321.05	1324.41	1264.19	1315.63	865.208	1338.95	1255.28	1241.31	947.414	1362.79	1243.61	1165.09	1144.45	1061.66
88	126.013	125.006	4.91129	1497.25	1224.15	1459.64	1345.97	1249.28	1287.45	1380.56	1302.27	1355.47	1339.39	1338.43	1339.67	1270.42	1322.5	868.536	1343.49	1258.74	1242.52	953.825	1363.3	1248.61	1169.04	1148.42	1069.83
89	126.042	125.035	6.15493	15.5602	17.4137	19.6321	9.22764	14.1521	22.668	17.419	24.3411	18.1048	20.4466	15.1579	23.2435	38.595	29.2436	35.9236	31.6353	17.3952	28.4534	16.6632	26.6404	29.5247	26.0857	19.2827	28.1677
90	127.009	126.002	4.83876	750.641	602.07	731.041	661.412	657.441	645.265	650.192	654.505	707.994	673.135	666.511	683.083	632.512	643.575	436.01	673.245	618.395	628.772	503.313	673.569	595.712	596.32	552.953	530.853
91	127.009	126.002	4.91183	749.245	600.967	729.67	659.946	656.189	644.018	649.048	653.399	706.62	671.842	665.426	681.929	631.296	642.158	435.444	671.921	617.296	627.778	502.753	672.348	594.567	595.22	551.963	529.886
92	127.017	126.01	4.81323	1.49038e+07	1.20057e+07	1.45048e+07	1.27152e+07	1.30561e+07	1.36214e+07	1.28925e+07	1.33239e+07	1.40514e+07	1.34086e+07	1.32313e+07	1.36447e+07	1.24626e+07	1.27517e+07	6.04826e+06	1.44472e+07	1.25454e+07	1.22613e+07	9.7547e+06	1.31653e+07	1.24581e+07	1.24958e+07	1.12149e+07	1.10327e+07
93	127.017	126.01	4.90464	1.49038e+07	1.20057e+07	1.45048e+07	1.27152e+07	1.30561e+07	1.36214e+07	1.28925e+07	1.33239e+07	1.40514e+07	1.34086e+07	1.32313e+07	1.36447e+07	1.24626e+07	1.27517e+07	8.88037e+06	1.44472e+07	1.25454e+07	1.22613e+07	9.7547e+06	1.31653e+07	1.24581e+07	1.24958e+07	1.12149e+07	1.10327e+07
94	127.993	168.013	3.63744	827798	1.06639e+06	592284	1.08687e+06	270276	490244	257377	2.45013e+06	2.29122e+06	350999	672925	3.49665e+06	621715	299037	227456	286001	221418	312658	1.7195e+06	1.07841e+06	363142	346222	1.02849e+06	348647
95	128.057	127.05	6.08748	691.358	1029.65	1310.19	697.266	1022.67	1668.11	841.587	1294.03	703.326	1164.88	781.591	1410.51	2860.73	1788.15	2770.23	2028.85	1401.48	2331.28	825.117	1604.97	2010.46	1432.91	1007.53	1941.02
96	128.057	127.05	6.17791	584.536	871.914	1110.31	588.866	866.24	1415.74	713.05	1095.73	596.692	987.4	663.746	1195.62	2419.28	1514.04	2344.57	1716.79	1185.63	1971.31	698.212	1357.56	1700.27	1212.54	852.636	1643.03
97	129.041	128.034	1.65889	23.1066	28.4174	21.0649	19.0225	18.208	23.5612	18.1322	22.2088	20.8813	22.5624	27.2008	33.2154	41.5788	32.7713	43.9263	33.9045	25.2363	28.5486	14.8855	28.2362	27.1324	21.5794	22.8345	18.4754
98	129.042	128.034	5.32777	0.926599	3.28751	0.404846	4.08225	2.38556	1.18001	1.52907	3.94594	3.26474	0.491803	2.70178	28.2738	1.14921	1.91862	1.26405	0.153847	1.05715	6.03712e-06	1.56985	0.349356	0.120555	0.307904	0.989243	0.675601
99	129.041	128.034	5.61016	360.181	7.61569e-06	938.651	130.317	448.229	298.228	297.506	452.405	238.232	467.306	306.32	514.687	471.509	227.767	535.847	405.787	94.5588	548.46	62.3579	156.048	435.524	90.3242	109.001	148.554
100	129.042	128.034	5.78731	669.8	818.789	651.047	290.749	444.311	583.589	206.317	313.712	513.269	512.787	326.99	544.561	327.246	158.109	524.47	463.048	72.4194	370.155	42.9956	108.332	302.133	62.8059	75.5714	161.048
101	129.042	128.034	6.16207	60.9281	77.7209	158.248	49.6137	67.2092	114.843	54.4454	85.0115	48.0065	69.1419	68.605	136.38	180.397	107.998	182.498	104.062	80.2972	4.84265e-06	48.1093	90.4356	173.406	86.0397	60.6608	119.027
102	129.966	128.959	3.66502	3.26912e+07	3.0156e+07	2.66162e+07	2.14642e+07	2.48098e+07	2.15615e+07	2.29108e+07	2.17735e+07	2.49347e+07	2.56618e+07	1.98396e+07	2.20066e+07	1.6605e+07	1.94947e+07	9.22126e+06	1.78971e+07	1.17529e+07	1.89895e+07	7057.73	1.4506e+07	1.72867e+07	1.75081e+07	7.76885e+06	1.96479e+07
103	129.966	128.959	3.7442	3.5399e+07	3.39184e+07	3.15122e+07	2.51862e+07	2.42491e+07	2.15615e+07	2.29108e+07	2.17735e+07	2.49347e+07	2.56618e+07	2.08488e+07	2.20296e+07	1.6605e+07	1.94947e+07	1.45065e+07	1.78971e+07	1.17529e+07	2.19419e+07	1	1.58416e+07	1.72619e+07	1.75081e+07	7.88734e+06	1.96482e+07
104	129.966	128.959	3.80185	3.54288e+07	3.39184e+07	3.15122e+07	2.51845e+07	2.48098e+07	2.15615e+07	2.29108e+07	2.17735e+07	2.49347e+07	2.56618e+07	2.08488e+07	2.20296e+07	1.6605e+07	1.94947e+07	1.45065e+07	1.78971e+07	1.17529e+07	2.19419e+07	6923.12	1.58416e+07	1.72604e+07	1.75081e+07	7.88734e+06	1.96482e+07
105	129.966	128.959	3.89741	3.54288e+07	3.39184e+07	3.15122e+07	2.51803e+07	2.48098e+07	2.15615e+07	2.28876e+07	2.17666e+07	2.49279e+07	2.56618e+07	2.08457e+07	2.20276e+07	1.92789e+07	1.94947e+07	1.45075e+07	1.78971e+07	1.17718e+07	2.87929e+07	4.99307e+06	1.86178e+07	1.72507e+07	1.82479e+07	7.88734e+06	1.96482e+07
106	129.966	128.959	3.97985	3.53171e+07	3.39446e+07	3.15122e+07	1.90112e+07	2.35833e+07	8.26465e+06	1.50705e+07	2.21073e+07	2.3553e+07	2.36008e+07	1.92837e+07	2.34818e+07	3.20657e+07	2.8291e+07	5.28622e+06	3.0656e+07	1.8251e+07	2.88186e+07	4.99357e+06	1.32635e+07	2.55959e+07	1.59925e+07	7.89822e+06	2.03397e+07
107	129.966	128.959	4.07256	1.77725e+07	2.72186e+07	2.37121e+07	3.23612e+07	2.13866e+07	3.24482e+07	1.54789e+07	1.3167e+07	1.03816e+07	1.30825e+07	1.92861e+07	2.02632e+07	3.20861e+07	2.83252e+07	1.8935e+07	3.05653e+07	1.8251e+07	1.16888e+07	4.99357e+06	1.32635e+07	2.55959e+07	1.59925e+07	7.89822e+06	2.25613e+07
108	129.966	128.959	4.15152	1.42468e+07	1.54418e+07	1.14883e+07	2.06199e+07	2.13989e+07	3.24203e+07	1.3349e+07	1.75019e+07	3.27481e+06	1.30825e+07	4.96224e+06	2.02131e+07	3.19406e+07	2.83252e+07	1.36488e+07	3.04498e+07	1.82502e+07	1.16888e+07	5.16659e+06	1.69394e+07	2.6326e+07	1.80609e+07	9.38702e+06	2.2518e+07
109	129.966	128.959	4.20672	1.0995e+07	7.05245e+06	1.14732e+07	2.0619e+07	2.07943e+07	3.2444e+07	1.43429e+07	2.13149e+07	4.23941e+06	7.49567e+06	1.58781e+07	2.02124e+07	3.19414e+07	3.07793e+07	1.36488e+07	3.05653e+07	1.82502e+07	1.16888e+07	5.15246e+06	1.77224e+07	3.59375e+07	2.5408e+07	1.14435e+07	2.5155e+07
110	129.966	128.959	4.66447	305.032	339.268	309.922	253.537	259.418	228.14	405.454	319.015	344.009	330.083	223.622	274.402	313.891	285.928	138.148	343.717	249.696	269.394	318.567	343.053	315.576	334.83	359.426	381.855
111	129.966	128.959	4.75139	304.615	338.805	309.499	253.191	259.064	227.829	404.9	318.58	343.54	329.633	332.218	274.028	313.463	285.538	208.921	343.248	249.333	269.027	318.132	342.585	315.013	334.373	359.075	381.444
112	129.966	128.959	4.82074	304.615	338.805	309.499	253.191	259.063	227.829	404.9	318.58	343.54	329.633	332.218	274.028	313.549	285.538	208.878	343.248	249.333	269.027	318.132	342.585	315.013	334.371	359.075	381.355
113	129.966	128.959	4.89217	304.655	338.82	309.371	253.176	259.076	231.82	408.778	325.52	350.466	332.798	347.939	273.965	313.67	292.536	211.626	343.171	249.341	91.7463	318.133	342.585	328.11	334.371	362.756	394.578
114	129.966	128.959	4.98	3281	3169.19	3115.92	4014.2	4107.75	3613.11	4275.36	3348.07	5446.95	5226.45	5267.44	4344.15	3286.84	4527.31	3305.84	3712.49	3953.39	51.9648	133.758	1819.13	4996.74	3633.49	3800.32	6047.44
115	129.966	128.959	5.0468	169.647	217.467	166.711	138.015	547.598	473.686	32.5615	48.847	47.5867	59.1218	616.82	500.229	74.0847	43.6792	800.695	66.2917	75.1181	12.192	45.1107	22.9353	35.3832	46.1244	5.97215e-06	1350.71
116	129.966	128.959	5.14607	105.858	216.221	165.912	137.224	85.1888	91.4649	22.8418	34.9925	37.3373	58.7828	49.4671	30.3338	51.5456	49.1513	61.1027	65.9318	74.6874	6.48931	44.8992	21.2045	35.1803	45.86	25.8538	33.7462
117	129.966	128.959	5.26962	7.76569	8.96319	10.0901	14.4082	15.7087	25.92	5.59598	7.67682	14.5127	13.3247	21.059	7.43242	8.90618	16.5273	11.5727	10.4529	30.2524	6.55041	44.8992	21.2179	5.57262	19.4732	25.8538	33.8225
118	129.966	128.959	5.33446	7.76569	11.1526	10.0901	14.4082	15.7087	25.945	5.57789	7.67682	14.5127	13.3247	21.059	7.55483	8.90618	16.5273	4.89723	10.4526	7.97742	8.37122	41.0811	21.2179	11.0449	19.4732	25.8538	33.8225
119	130.062	129.055	0.980103	17.4232	20.0406	22.9876	16.9194	4.02916	26.3061	10.2779	22.2844	23.2848	7.95336	15.2079	7.30323	12.8441	16.832	7.66757	19.7217	12.4083	6.25868	10.2463	16.4435	21.6397	24.4429	7.04402	33.5917
120	130.062	129.055	1.36582	0.401071	0.11569	0.133783	0.187857	0.166378	0.156826	0.0573476	0.074156	0.384879	0.136025	0.206015	0.201781	0.0957805	0.318818	5.45119	0.294974	0.230656	25.5259	29.4419	45.6376	44.1321	36.6774	13.3151	40.2695
121	131.057	176.055	1.77299	232122	178086	344147	437880	525957	387128	255702	329838	188384	577888	283047	266526	311106	194364	173102	235799	189527	123711	191604	239587	99040.6	268635	217448	226654
122	131.057	130.05	5.58427	2884.33	5681.98	8466.02	9175.74	7292.43	6323.84	5245.99	5003.94	11271.2	7730.97	6813.44	3937.62	2938.03	2265.76	1788.23	1167.02	1176.04	916.632	678.108	2122.26	2974.07	2061.26	1781.13	5530.38
123	131.057	130.05	5.68081	1185.25	2345.34	3535.7	3787.74	3005.11	2598.02	2164.17	2096.01	4638.66	3165.38	2801.25	1627.49	1231.95	931.391	745.434	481.521	486.362	383.152	276.691	862.35	1219.35	857.393	730.101	2289.07
124	131.057	130.05	5.82441	761.448	2345.34	3535.7	3787.74	3005.11	2598.02	2164.55	1365.65	4638.54	3164.62	2801.16	1627.46	890.379	931.2	745.415	481.53	486.362	35.8469	2.34177e-05	199.185	1219.35	575.514	533.51	2289.07
125	131.068	130.061	5.03402	9.22264e-06	795.922	9.22264e-06	2158.91	3185.36	1094.76	3190.33	2126.34	2758.34	850.849	2966.75	3427.08	3598.88	2140.42	649.385	1432.86	682.723	5149.67	4414.31	4607.35	2598.53	1927.43	3985	2489.33
126	131.068	130.061	5.22869	18093	16151	18939.3	16735.9	13177.7	12306.8	14331.6	14765.9	13219	12108.3	12558.4	13157.4	14490.9	16385.3	11245.4	16877.4	13122.8	11779.6	3729.52	11456.6	10012.3	15956	15078.9	11296.3
127	131.068	130.061	5.36017	18093	16151	18939.3	16735.9	13177.7	11791.9	14331.6	14765.9	8220.72	12045.1	12558.4	13157.4	14490.9	16388.5	11245.4	16877.4	11462.7	425.181	2.2933e-05	3223.75	10012.3	15956	15078.9	9976.41
128	131.068	130.061	5.64461	45.3312	13.9935	52.6406	76.4582	10.8228	43.624	181.936	1.73263e-05	142.826	17.6895	1.73263e-05	8.63599	53.8849	1.73263e-05	18.1634	1.73263e-05	55.0633	69.4631	6.97888	1.73263e-05	87.4282	1.73263e-05	1.73263e-05	75.0208
129	131.068	130.061	5.83778	99.777	72.5945	161.097	85.0401	56.7671	47.8308	71.7245	54.5507	95.6597	40.2603	38.2721	23.1518	77.8503	36.0185	95.1851	86.6544	29.6176	118.809	36.9579	57.1295	55.3439	68.9619	52.1353	83.3311
130	131.068	130.061	6.00412	112.836	101.283	161.063	64.9552	56.7671	103.077	73.6257	54.5507	97.8492	61.9026	72.3872	60.4684	77.8503	61.3953	116.387	92.6176	31.8495	83.5593	36.8292	57.1295	98.6777	68.9619	54.2351	126.242
131	131.069	130.061	6.88524	64.3757	46.6046	48.8985	33.8861	52.2779	49.8202	67.3361	55.5689	64.5626	78.9012	60.6919	42.3774	81.1075	41.9183	64.2909	51.7223	23.2684	48.6041	32.8755	45.9397	92.0252	40.8488	58.2235	33.0941
132	131.068	130.061	7.23246	15.0638	25.5145	42.3508	21.2024	11.6143	30.929	34.4714	31.3782	29.1859	26.2302	21.6174	28.4419	29.7746	20.8575	28.5884	19.2878	21.3503	51.0738	14.5602	16.2169	35.9521	9.32376	25.931	25.5861
133	131.068	130.061	7.88575	25.5512	17.5177	23.5025	17.7938	11.6772	11.0606	15.8009	18.4368	19.5468	16.8424	14.4749	12.4517	19.6886	14.7294	10.514	15.4512	9.45511	10.3779	13.377	20.3621	28.5853	21.0578	12.8177	22.6112
134	131.068	130.061	8.18569	10.5562	7.20632	11.9293	8.91259	5.223	8.9068	10.0304	9.70353	15.142	6.17614	9.57082	7.75196	8.46001	10.2071	5.33365	13.3224	9.571	6.48151	7.05322	9.31711	25.9092	11.6639	4.97726	4.72898
135	131.093	130.086	3.51437	932529	960108	1.26696e+06	583394	904421	1.41506e+06	699817	1.941e+06	635598	1.1506e+06	378436	2.74948e+06	732701	803885	2.02329e+06	1.31879e+06	471590	1.00549e+06	4.09046e+06	824540	981811	984369	191476	744493
136	131.093	130.086	3.83404	16681.1	5919.59	16658.5	8268.56	18858.5	26908.5	12164.9	23527.8	9030.21	14813.5	13332.4	17820.9	11794.1	12801.3	13465.7	15302.4	10150.6	9987.98	21024.7	30481.8	18554.7	31584.1	30434.5	14920.1
137	131.094	130.086	3.98993	16673.4	18328.1	25050	12871.6	18861.1	26906.3	12164.9	23526.7	9035.72	14817.6	13347.7	17828.7	11792.8	12803.6	13466.2	15302.3	10149.9	6921.49	22642.4	30482.4	18554.7	31541.8	30437.6	22271.4
138	131.094	130.086	4.26752	3.15622e+07	4.63824e+07	4.58269e+07	2.38098e+07	2.87951e+07	4.69665e+07	2.43629e+07	4.17804e+07	2.11976e+07	3.13728e+07	2.71046e+07	3.65377e+07	2.73431e+07	3.1549e+07	3.21667e+07	3.03309e+07	2.2949e+07	2.19928e+07	5.09942e+07	5.20259e+07	4.60263e+07	6.27274e+07	5.56533e+07	4.90004e+07
139	131.964	214.918	4.73081	4.32734e+06	4.87322e+06	4.41714e+06	3.57378e+06	3.59997e+06	2.99519e+06	5.8222e+06	4.55083e+06	4.88858e+06	4.65296e+06	4.76919e+06	3.67775e+06	4.40185e+06	3.90767e+06	2.795e+06	4.80937e+06	3.29643e+06	3.5875e+06	4.17338e+06	4.60889e+06	4.37599e+06	4.57376e+06	4.76339e+06	5.1882e+06
140	131.964	130.957	4.81948	194.292	213.338	193.162	156.983	160.712	148.903	270.001	210.42	224.488	210.56	218.304	175.628	196.627	183.973	132.352	210.045	157.146	175.274	204.82	221.256	206.668	217.077	232.784	240.853
141	132.041	131.034	1.03995	5.56409	16.7797	10.2599	9.96487	5.90765	12.261	20.2152	10.1103	6.03752	8.54521	6.68194	62.4286	7.17092	11.0146	37.5384	9.16549	14.2698	11.2922	136.035	89.4618	24.3693	23.0533	58.8817	30.6521
142	132.041	131.035	1.42227	1.92359	1.95521	1.23358	6.62506	4.0677	8.45836	14.9761	3.80663	2.69343	1.19735	0.985021	39.0881	1.07858	3.42265	15.9636	3.19154	3.23464	6.81437e-06	17.1857	9.14188	6.81437e-06	6.81437e-06	2.41063	6.81437e-06
143	132.053	131.045	6.04014	723.739	92.8922	72.1722	79.4328	60.7858	37.3988	68.0562	46.8303	60.1956	56.5738	47.0674	54.5903	24.6616	25.7205	15.4183	24.3753	18.9191	1570.21	7.42538	31.3255	51.9075	36.7124	48.2898	37.0074
144	132.052	131.045	6.30432	1133.74	1563.97	2228.63	706.405	2013.82	406.845	242.254	471.505	765.685	810.999	818.769	260.026	2252.76	317.684	2211.78	2507.55	164.243	946.252	224.319	442.421	1649.33	587.507	123.602	1874.61
145	132.053	131.045	6.37138	1169.54	1612.86	2299.46	728.603	2076.57	419.413	249.877	485.874	789.933	837.006	844.688	266.843	2323.92	327.774	2279.6	2587.06	169.026	976.207	231.334	456.447	1701.63	606.13	126.545	1933.4
146	132.072	131.065	5.11932	2.40791e+07	1.39534e+07	1.99404e+07	2.74646e+07	2.59726e+07	2.02292e+07	2.82354e+07	2.81642e+07	2.95996e+07	2.06432e+07	2.43339e+07	2.58411e+07	2.83817e+07	3.26263e+07	1.49319e+07	3.17188e+07	2.27171e+07	1.4334e+07	2.12154e+07	2.23001e+07	1.91057e+07	3.0826e+07	2.95448e+07	2.20483e+07
147	132.072	301.085	5.28161	1.12951e+06	2.93062e+06	3.04711e+06	2.3803e+06	2.52561e+06	3.0402e+06	1.49298e+06	795188	2.17922e+06	2.76075e+06	2.5478e+06	1.9187e+06	2.36384e+06	1.40586e+06	1.17836e+06	3.37105e+06	717538	383115	1.51847e+06	1.42453e+06	1.13656e+06	2.14643e+06	1.63904e+06	2.94669e+06
148	132.078	131.07	1.0161	17.4363	12.9334	16.4745	11.7444	9.09476	17.5974	12.1239	15.2074	26.3615	6.33074	15.0798	8.54832	6.21679	20.4904	5.38451	19.1554	12.952	13.0822	28.4619	18.0206	18.2599	49.9824	16.3695	29.8644
149	132.078	131.071	1.39994	9.551	6.70335	8.13093	10.1625	5.56322	5.43903	8.2905	11.4322	14.3679	3.65737	10.9446	5.99001	1.3788	7.12974	2.67711	9.19435	5.47453	4.67616	8.33697	9.85121	2.56712	5.53478	6.13521	0.217152
150	132.089	131.082	5.8858	2.5342e+06	1.07371e+07	245739	381213	120072	203692	214547	2.28385e+06	1.8044e+06	2.23165e+06	3.47199e+06	139650	112711	2.50173e+06	64699.8	128730	1.49266e+06	1	1	18150.9	640604	111371	2.4128e+06	45180.1
151	132.089	131.082	6.41388	2.85776e+06	6.12401e+06	5.13146e+06	4.23191e+06	3.03244e+06	5.61964e+06	2.6717e+06	3.34722e+06	3.01381e+06	5.81352e+06	2.73953e+06	7.08522e+06	3.53599e+06	5.37601e+06	6.05644e+06	1.86104e+07	2.58911e+06	2.6695e+06	4.22221e+06	8.99634e+06	3.30308e+06	4.82627e+06	3.23291e+06	4.82504e+06
152	133.036	287.049	6.13127	705267	1.07756e+06	1.0765e+06	387652	2.78286e+06	152061	86178	424436	163168	1.26004e+06	325918	86180.3	1.12568e+06	162837	300293	485233	533380	2.06369e+06	17180.6	123845	1.24465e+06	231226	21938.2	170324
153	133.036	287.049	6.23759	1.08962e+06	2.43633e+06	2.15336e+06	1.18609e+06	3.31542e+06	433492	327683	646440	432397	3.12744e+06	1.01492e+06	1.01092e+06	1.66499e+06	480031	1.81768e+06	1.34611e+06	815568	2.06369e+06	17180.6	123845	1.24465e+06	231226	21938.2	537469
154	133.036	287.049	6.52205	429034	1.53484e+06	2.15336e+06	913741	1.16857e+06	274666	245061	222005	269230	2.02267e+06	1.01492e+06	1.01092e+06	540222	317196	2.64538e+06	897160	345268	87867.1	1	1	474621	78327.7	1	537469
155	133.037	200.017	6.69736	243.522	247.991	49.3398	317.778	470.862	110.335	232.945	280.054	139.093	522.638	225.863	310.024	91.0536	157.866	378.801	127.463	222.701	349.463	64.115	64.643	297.428	74.0415	52.525	125.019
156	133.073	132.066	5.88926	3.19127e+06	2.88481e+06	3.14573e+06	5.20684e+06	1.61336e+06	1.14816e+06	2.48852e+06	2.85704e+06	1.26396e+06	1.84068e+06	1.5672e+06	1.51521e+06	1.6156e+06	1.28982e+06	766716	1.39364e+06	322622	287031	976845	460843	1.24315e+06	1.05619e+06	1.22108e+06	1.0718e+06
157	134.021	133.013	2.64317	10.3687	26.5061	28.3918	23.4431	23.6968	26.8516	8.10676	11.8398	16.1825	5.64852e-06	16.0438	15.5689	16.4279	19.5104	57.2452	14.4682	28.1264	23.0692	14.565	11.5202	13.1276	15.2689	18.5533	12.3264
158	134.021	133.013	2.90127	4.12656e+06	1.21894e+07	1.52151e+07	5.49853e+06	4.4021e+06	7.25534e+06	1.21805e+06	3.43064e+06	1.51523e+06	1.77918e+07	4.36577e+06	5.92326e+06	4.7617e+06	6.5551e+06	1.82663e+07	4.14018e+06	1.22041e+07	4.18581e+06	1.28762e+06	1.02913e+06	2.20038e+06	999717	548245	1.21222e+06
159	134.02	151.025	3.0695	814.627	2325.19	1823.27	965.97	965.098	1835.18	3.56184e-05	434.771	482.15	1830.92	784.45	4378.43	1048.67	806.012	947.489	517.439	156.408	3.56184e-05	22.758	3.56184e-05	969.686	1128	839.956	1102.74
160	134.021	133.013	3.18624	9.88887e+06	4.84649e+07	4.08609e+07	1.33997e+07	2.69866e+07	1.23617e+07	7.38932e+06	2.31263e+07	9.57197e+06	7.97495e+07	2.12835e+07	2.13292e+07	2.50832e+07	3.49728e+07	5.44521e+07	1.88473e+07	2.7321e+07	1.27477e+07	4.20467e+06	1.71095e+06	6.19313e+06	2.67475e+06	2.17707e+06	1.97762e+06
161	134.021	133.013	3.35132	9.88887e+06	4.84649e+07	4.08609e+07	1.33997e+07	2.69896e+07	1.23617e+07	2.02224e+07	3.46768e+07	9.57197e+06	7.97495e+07	2.63626e+07	3.67938e+07	2.50832e+07	3.49728e+07	7.11134e+07	1.88473e+07	3.55446e+07	1.27601e+07	4.19988e+06	3.17617e+06	1.39591e+07	4.12435e+06	2.17707e+06	4.50122e+06
162	134.02	133.013	3.47078	52.1164	297.882	251.145	82.359	165.906	80.563	124.293	232.851	59.3487	490.167	162.034	226.147	154.17	214.869	437.087	115.842	252.687	50.9446	23.6111	19.5218	85.8742	26.4794	14.0948	27.666
163	134.021	133.013	3.57379	19.1087	6.14634e-06	206.989	61.0642	66.3284	43.62	118.013	232.851	56.8341	234.872	117.774	226.147	88.7293	165.254	249.967	44.9076	244.958	50.9446	22.057	17.2797	85.8742	26.4794	12.5722	27.666
164	134.02	133.013	4.80463	10.0202	22.5661	31.373	21.8887	29.4282	23.2715	17.7956	31.4223	11.2928	63.9221	29.8818	42.5095	22.326	38.3224	40.2337	25.4756	53.8862	46.4744	6.77597	12.6616	26.3238	5.77947	3.23099	7.01457
165	134.02	133.013	4.92015	3.72866	8.39869	11.6705	8.14005	10.9512	8.64787	6.62369	11.705	4.19308	23.7657	12.3851	15.8154	8.28651	14.2268	18.8339	9.51814	21.387	31.4486	2.8197	5.88679	11.7384	2.77436	1.20162	2.60859
166	134.021	133.013	5.0293	8.27238	24.2356	19.4713	7.95437	30.4509	8.46195	20.0051	35.3118	12.7525	30.2967	24.0193	22.8837	28.9364	25.4963	48.7997	9.26339	20.8953	30.7479	2.7403	8.30829	11.4729	2.71259	5.49694	3.48374
167	134.02	133.013	5.19111	22.5116	35.4229	44.8529	44.6303	43.3179	33.2695	20.0269	35.3504	15.0179	61.1467	32.229	36.6081	35.1984	48.382	55.6353	36.3958	65.9649	29.7543	2.74329	8.31736	19.3281	8.38405	7.79224	9.8579
168	134.02	133.013	5.29233	41.6678	65.5667	83.0233	82.6019	80.1803	61.5801	37.0727	65.4318	27.7635	113.142	59.6314	67.7597	65.114	89.5209	103.072	67.3673	118.064	55.0738	3.16672	15.395	35.6815	15.5185	14.423	18.2465
169	134.02	133.013	5.69477	238.269	581.034	127.514	209.288	285.145	169.392	274.785	317.256	202.309	621.059	248.694	311.251	162.827	109.515	340.598	207.15	97.6275	213.31	8.1827	32.9668	145.979	26.2226	25.1383	54.7309
170	134.02	133.013	5.81609	489.504	1207.98	931.492	462.714	577.85	359.445	387.481	460.735	284.428	894.774	363.101	431.134	233.126	166.152	680.833	291.583	135.132	359.982	12.4454	46.8009	215.05	35.7066	32.7329	72.3411
171	134.02	133.013	5.88857	470.791	1161.8	859.586	435.106	551.658	333.966	372.667	436.796	270.95	858.845	349.22	409.563	224.349	159.847	643.382	280.436	124.646	234.936	12.0413	52.0855	206.829	34.3587	31.5076	68.6472
172	134.02	133.013	6.05435	496.206	2376.68	1817.22	738.485	1032.54	556	240.832	438.77	164.01	1169.1	398.354	848.482	424.813	240.732	652.298	310.673	291.384	334.791	25.4842	95.561	257.435	75.1418	43.1543	113.231
173	134.02	133.014	6.19502	199.673	713.613	781.992	346.874	760.892	274.378	227.19	413.916	154.72	775.923	241.112	358.463	411.712	239.118	651.036	293.075	297.144	315.77	24.1427	90.1479	242.852	73.2859	42.0774	147.94
174	134.021	133.014	6.27669	191.519	684.63	750.233	332.787	729.99	263.234	217.963	397.075	148.41	744.41	231.307	343.904	395.138	229.407	624.663	281.172	285.076	86.0051	23.269	86.4867	232.989	70.4663	40.3685	206.55
175	134.02	133.014	6.42859	166.258	648.99	353.129	141.655	367.629	203.615	110.607	84.984	75.5407	398.313	177.69	326.002	73.8827	41.7428	327.146	18.8057	95.4544	40.73	6.34569	24.9716	82.1551	46.744	54.7994	195.797
176	134.02	133.014	6.55706	78.4969	201.325	269.201	74.5034	214.115	73.0396	28.6721	55.7322	38.2328	43.2101	42.125	122.697	48.452	27.3748	128.361	12.3327	89.9823	26.7106	3.30918	7.128	5.46484	30.5648	35.9372	80.938
177	134.02	133.014	6.70661	63.067	64.4137	201.633	69.1871	53.2068	38.1904	21.1011	36.2681	11.5612	10.0339	33.4994	92.6391	36.2985	58.0405	82.6632	43.5978	96.6111	31.2737	2.02827	14.6422	26.1393	5.56127	37.0662	1.95229e-06
178	134.02	133.014	7.37535	392.736	396.977	525.982	191.38	90.9898	431.575	510.312	358.031	221.386	224.565	186.061	376.203	267.004	285.493	51.6978	210.956	164.856	346.513	212.895	163.124	369.911	100.28	104.4	160.519
179	134.02	133.014	7.48372	429.458	396.977	525.982	556.972	441.652	431.575	510.312	564.77	221.386	808.798	357.391	382.983	365.088	328.056	437.815	227.886	163.102	533.919	223.825	218.781	455.288	195.945	104.4	160.519
180	134.02	133.014	7.60964	332.111	431.319	435.004	438.837	494.848	333.748	394.638	354.065	265.125	625.465	276.38	296.171	302.665	339.459	395.897	214.434	445.745	412.893	173.09	175.312	352.086	182.864	133.965	135.053
181	134.02	133.014	7.73206	19.5034	23.4287	27.7563	27.126	30.5883	22.6913	16.4513	16.1143	16.3883	41.6823	17.084	18.3073	18.7088	20.9831	24.4718	13.2758	27.5572	17.1891	9.85886	7.26948	17.2375	11.3035	7.98071	8.18138
182	134.021	133.014	7.88613	9.02134	20.8328	22.2725	5.24934	16.3509	11.9804	8.84019	4.58552	16.3525	12.4046	11.0367	9.5223	8.10122	16.2828	19.8555	12.1518	27.4928	6.67414	3.5728	5.78597	5.77559	7.10744	4.25807	7.49867
183	134.021	133.013	3.69856	14.5471	0.929779	3.84015	49.1926	28.0323	33.045	118.051	161.789	56.8354	164.893	60.241	110.664	19.5273	165.254	243.512	44.8753	244.958	0.42548	22.1118	14.2616	37.7257	23.3048	12.5473	15.9041
184	135.053	134.046	3.16887	52786009	5.2872e+07	4.29174e+07	4.22195e+07	2.98172e+07	3.05505e+07	2.70282e+07	2.76386e+07	2.17126e+07	1.83243e+07	4.52774e+07	1.69995e+07	3.54941e+07	2.36972e+07	1.82924e+07	2.06883e+07	2.85751e+07	2.61305e+07	1.78192e+07	3.31498e+07	2.59572e+07	1.33476e+07	3.6176e+07	1.16555e+07
185	135.053	134.046	3.25752	653.281	654.346	531.147	522.51	369.019	378.095	334.502	342.103	268.716	226.782	560.354	210.386	439.207	293.278	226.425	256.039	353.646	323.392	220.531	410.148	321.247	165.197	447.716	144.249
186	135.901	134.894	3.38424	182.081	222.772	219.131	265.71	228.657	152.323	236.158	263.05	167.345	178.187	126.571	338.954	215.963	267.126	225.194	226.621	264.398	658.059	449.106	119.724	238.512	126.04	251.384	127.199
187	135.901	134.894	3.52963	127.55	89.1683	83.7573	95.3495	89.3052	114.579	84.7517	98.0612	104.556	111.654	101.831	121.666	77.5168	143.353	90.6481	139.12	94.9061	236.096	161.264	140.144	115.074	164.865	105.903	165.856
188	135.901	134.894	3.66688	116.022	77.1344	83.3992	84.6608	84.8164	109.78	84.7517	98.0612	104.539	110	101.834	121.624	76.9834	143.369	90.0125	81.6123	94.9046	80.2324	101.253	140.144	115.074	164.865	105.883	165.864
189	136.037	135.03	2.54542	285.879	375.357	319.84	343.53	274.487	307.358	303.613	356.651	316.506	367.263	260.778	569.788	384.212	303.798	232.631	199.233	291.08	326.306	229.538	325.266	235.768	192.887	330.408	203.427
190	136.037	135.03	3.45519	181.048	209.628	226.632	197.235	190.174	180.655	149.209	172.916	141.121	139.693	198.089	133.081	172.324	170.777	117.104	112.488	182.311	168.799	111.525	173.295	159.171	134.372	188.088	122.552
191	136.037	135.03	3.52809	181.048	209.628	226.557	197.235	190.174	180.655	149.209	172.916	141.121	139.693	197.949	133.081	172.324	170.82	117.133	112.548	182.235	168.799	111.525	173.254	159.161	134.355	187.879	122.552
192	136.901	135.894	3.46552	260.707	166.55	174.917	261.695	186.386	301.192	164.382	130.036	215.064	227.05	215.821	303.685	160.774	315.277	189.401	337.123	210.511	495.528	338.752	277.578	297.825	376.67	223.553	187.205
193	136.901	135.894	3.63808	235.814	167.577	168.275	261.695	186.386	301.192	164.382	130.036	215.064	227.05	215.821	303.459	149.733	315.277	187.443	337.123	210.422	329.429	338.752	277.578	297.825	376.67	223.553	308.816
194	138.042	137.035	7.45085	922.448	763.692	853.481	1053.53	425.065	856.577	926.927	1043.42	1303.76	689.164	1095.72	618.051	917.17	967.213	535.973	417.849	404.822	409.432	668.712	507.182	697.98	726.3	806.691	757.62
195	138.042	137.035	7.56147	113.698	94.0686	131.589	129.77	84.3981	124.753	114.175	128.525	160.592	84.8886	134.966	81.0304	112.973	119.15	66.4708	88.4136	63.4477	50.4322	82.3693	62.4727	85.8915	89.4627	99.365	93.3207
196	138.042	137.035	7.72543	11.4739	32.0362	63.8511	62.9751	40.9436	43.2637	18.9864	37.9397	38.4693	41.1815	29.0203	39.3098	22.2814	37.2157	32.2518	42.8916	30.7868	3.4766	2.62895e-06	22.9294	25.3644	21.759	29.9523	45.2721
197	139.029	138.022	4.19033	9.72972e+06	8.25311e+06	1.18687e+07	7.73241e+06	1.01771e+07	5.75976e+06	4.78875e+06	1.12208e+07	9.28672e+06	1.07532e+07	9.36467e+06	4.15734e+06	8.59035e+06	1.16217e+07	6.52677e+06	9.93718e+06	6.33877e+06	4.81668e+06	8.59253e+06	1.09997e+07	7.95744e+06	1.10445e+07	9.87661e+06	1.29702e+07
198	141.018	444.032	7.25059	1202.77	577.853	1455.74	1519.8	823.913	708.29	529.006	230.679	824.336	1207.87	1508.56	663.376	1805.33	1802.87	695.235	6339.22	952.72	451.192	1185.51	1326.42	1468.24	1708.45	472.553	3003.07
199	141.018	444.032	7.3567	1059.62	547.204	1368.66	1404.43	737.434	691.083	500.166	217.944	778.163	1149.92	1421.99	651.984	1648.81	1655.24	714.311	5525.18	842.334	319.31	1078.57	1211.13	1239.85	1579.56	441.808	2670.87
200	141.018	444.032	7.62663	2.36627e+07	8.56301e+06	7.65766e+06	1.32898e+07	9.68951e+06	5.1968e+06	5.64364e+06	3.55606e+06	1.10244e+07	8.30125e+06	1.05164e+07	4.58638e+06	1.17146e+07	9.744e+06	3.59675e+06	2.12668e+07	1.72346e+06	6.61022e+06	9.44654e+06	1.27519e+07	7.22353e+06	9.83176e+06	4.86692e+06	1.52602e+07
201	143.018	142.011	5.71554	114.557	66.9141	72.973	109.661	110.311	64.8777	132.511	92.6234	95.2273	119.113	121.564	78.1575	86.2808	93.5319	20.4722	77.4903	86.5204	66.8702	74.3444	70.0533	82.4162	77.9458	75.3402	107.397
202	143.018	142.011	5.84324	114.527	97.1701	77.5653	111.821	112.221	64.8732	132.569	95.8319	106.779	119.268	123.026	78.1592	86.2839	93.5223	30.6927	77.4909	86.5193	66.8703	74.3999	70.0921	82.4157	77.9408	75.3402	107.424
203	144.041	143.035	5.05779	1.2467e-05	33.6065	14.8708	34.2481	19.7933	35.8185	10.6227	51.1966	17.051	3.02166	18.4689	31.8396	8.89472	8.39348	4.64048	6.46107	14.571	1.2467e-05	1.2467e-05	1.2467e-05	1.2467e-05	1.2467e-05	1.2467e-05	1.2467e-05
204	144.041	143.035	5.25753	1.68931e-05	42.7799	34.3344	46.4704	26.8204	57.1562	14.394	69.6984	35.0644	6.59999	41.231	66.8117	12.0526	24.5398	6.18468	16.0694	21.1466	1.68931e-05	1.68931e-05	1.68931e-05	1.68931e-05	1.68931e-05	1.68931e-05	1.68931e-05
205	145.073	144.066	5.98031	509.153	895.352	1126.38	787.632	810.575	591.24	574.13	674.373	765.599	441.354	687.117	330.805	224.502	575.352	332.946	498.629	301.899	137.29	614.536	466.717	265.482	914.425	277.871	478.043
206	146.021	145.013	1.98247	1.61296e+06	1	1.58095e+07	4.41503e+06	3.17255e+06	1	1	487844	3.32894e+06	5.05797e+06	1	1	258625	830882	1394.9	5.91447e+06	2.42114e+06	1	678284	968228	1	1.50139e+06	979251	1
207	146.021	145.013	2.22652	7.66842e+06	2.80678e+07	2.26975e+07	1.16368e+07	8.29972e+06	1.97827e+07	4.20087e+06	1.06201e+06	1.6369e+07	2.68235e+07	8.39956e+06	4.55602e+06	3.15443e+06	7.50123e+06	6.38122e+06	9.31681e+06	5.11181e+06	4.00266e+06	1.05105e+06	2.08672e+06	2.42496e+06	1.38756e+06	673487	5.85286e+06
208	146.02	145.013	2.54844	1.46837e+06	31567.3	7.22671e+06	1.61568e+06	776498	5.23272e+06	2.43305e+06	1.1062e+06	4.21346e+06	4.17494e+06	238571	1.83433e+06	1.49842e+06	2.7865e+06	1.83011e+06	1.11694e+06	282307	7.54053e+06	627509	1.47313e+06	1.45359e+06	960888	616650	5.54542e+06
210	146.068	145.061	5.87442	142.701	194.293	150.359	173.458	132.065	82.5552	123.678	143.226	153.076	167.841	116.429	138.265	38.4363	81.4665	34.4707	78.2284	40.4954	23677.1	23.6947	26.939	48.9845	45.4675	51.2385	62.2295
211	146.068	313.112	6.13552	1.13598e+07	1.83307e+07	2.53985e+07	1.11771e+07	1.87663e+07	3.68467e+07	1.6127e+07	2.77673e+07	1.29493e+07	2.12638e+07	1.55116e+07	2.98666e+07	7.25636e+07	4.51725e+07	6.26756e+07	5.16027e+07	3.7891e+07	6.87924e+07	2.35716e+07	4.32522e+07	5.08445e+07	3.89378e+07	2.20358e+07	5.03536e+07
212	146.068	313.112	6.20044	1.13613e+07	1.83346e+07	2.54403e+07	1.11825e+07	18775701	3.70164e+07	1.61293e+07	2.77942e+07	1.29565e+07	2.12797e+07	1.55248e+07	2.9953e+07	7.26923e+07	4.52856e+07	6.35406e+07	5.16728e+07	3.79324e+07	6.88116e+07	2.35716e+07	4.32857e+07	5.08922e+07	3.90015e+07	2.20363e+07	5.04592e+07
213	146.068	145.061	7.3168	1	270922	334264	59596.6	434494	417149	142844	307259	108988	284585	124576	330519	718821	623854	1.15159e+06	624064	418728	725446	204760	146209	900188	274674	280645	248759
214	146.104	145.097	7.75232	65.8872	105.151	73.1905	42.3316	72.4293	186.159	41.2754	256.927	66.7332	134.694	111.696	75.3393	87.7582	31.7119	38.9615	39.6522	25.8108	28.295	134.502	123.546	81.6821	170.504	385.539	133.084
215	146.105	145.097	7.87901	64.7467	103.33	107.537	65.8144	71.2497	184.183	40.5607	252.478	66.0347	132.364	109.692	74.0279	86.2329	31.165	38.4762	39.1	25.4349	27.8906	132.086	121.411	80.319	167.551	378.848	130.784
216	147.052	146.045	5.58112	940.584	2629.01	898.17	264.262	0.0846873	0.256889	256.176	417.491	2.2708e-06	949.712	792.869	1312.96	799.168	393.382	1267.98	1716.83	2.2708e-06	1215.35	155.019	410.901	1022.71	2.2708e-06	274.187	2.2708e-06
217	147.052	146.045	5.78471	887.874	901.248	778.943	330.512	597.204	736.258	266.071	416.07	681.571	581.001	414.068	705.925	427.069	199.935	573.281	588.543	99.9611	168.761	53.1046	140.842	350.581	78.7271	94.0353	204.027
218	147.052	146.045	6.69433	6.3364e+06	6.49535e+06	3.91922e+06	1.68741e+06	3.26371e+06	4.94527e+06	873781	1.49108e+06	2.68179e+06	3.5093e+06	1.74817e+06	5.43864e+06	1.20074e+06	618614	4.09629e+06	4.222e+06	782488	2.75082e+06	93815.5	927694	2.89993e+06	982028	1.76328e+06	1.21152e+06
219	147.065	377.085	6.12287	9.18117e+06	5.69959e+06	1.43794e+07	1.09222e+07	1.18318e+07	1.64447e+07	1.1852e+07	6.82171e+06	1.19777e+07	5.72493e+06	1.26103e+07	5.002e+06	3.63084e+06	4.01636e+06	4.00238e+06	7.39488e+06	3.6297e+06	4.13038e+06	8.63002e+06	3.59017e+06	1.34178e+07	6.60804e+06	1.09872e+07	6.20707e+06
220	147.065	377.085	6.20898	9.18117e+06	5.69959e+06	1.43794e+07	1.09222e+07	1.18318e+07	1.64447e+07	1.1852e+07	6.82171e+06	1.19777e+07	5.72493e+06	1.26103e+07	5.002e+06	3.63084e+06	4.01636e+06	5.71956e+06	7.39488e+06	3.63132e+06	4.13038e+06	8.63002e+06	3.59017e+06	1.34178e+07	6.60804e+06	1.09872e+07	6.20707e+06
221	147.089	146.081	3.31781	952924	655854	1.04903e+06	1.13766e+06	1.21358e+06	1.34684e+06	756424	1.05456e+06	1.75409e+06	2.15732e+06	1.25493e+06	769040	1.44444e+06	2.08524e+06	1.26685e+06	2.60144e+06	3.52762e+06	4.09705e+06	1.23297e+06	918174	1.87413e+06	1.93468e+06	728791	1.50528e+06
222	147.089	146.082	4.1714	64663.7	25505.4	18610.9	1	291973	1	1	8.1211e+06	1.83144e+07	2.08184e+07	9.91886e+06	6.59617e+06	1.52412e+07	1.87703e+07	9.72195e+06	1	10324036	2.96309e+07	1.21603e+07	1.37979e+07	1.60158e+07	9.68517e+06	1.21233e+07	1
223	147.089	146.082	4.36806	1.69872e+07	8.49621e+06	1.17078e+07	1.4591e+07	1.48572e+07	1.36324e+07	1.10093e+07	1.24203e+07	1.84332e+07	2.08328e+07	1.47976e+07	6.5722e+06	1.52528e+07	1.87703e+07	9.72839e+06	2.68502e+07	2.08191e+07	1	1	1.38101e+07	2.43506e+07	2.81368e+07	1.21111e+07	2.19443e+07
224	147.089	146.082	4.52355	1.69872e+07	1.23651e+07	1.73853e+07	1.45864e+07	1.48561e+07	1.36324e+07	1.10106e+07	1.24277e+07	1.22306e+07	7.16227e+06	1.47925e+07	6.58082e+06	1.52528e+07	18362	6.19737e+06	2.68502e+07	2.08191e+07	1	1	1	2.43506e+07	2.81821e+07	1.21111e+07	2.1948e+07
225	147.089	146.082	4.87081	5.76983e+06	3.23858e+06	4.91514e+06	2.27494e+06	1.26084e+06	1.48901e+06	2.49785e+06	2.2905e+06	918673	940587	4.12926e+06	2.32061e+06	735348	1.2486e+06	680449	243765	43208.3	113611	609812	731799	462854	1	2.57899e+06	1.168e+06
226	147.932	146.925	4.82412	4.85054e+06	4.14659e+06	4.00654e+06	4.13499e+06	3.91671e+06	3.61647e+06	6.7832e+06	4.95454e+06	5.12039e+06	4.65119e+06	3.99571e+06	3.86144e+06	3.97913e+06	3.38738e+06	3.29871e+06	3.60837e+06	2.52167e+06	5.1917e+06	4.74132e+06	4.62958e+06	4.01589e+06	3.93581e+06	4.27539e+06	4.51802e+06
228	148.036	295.066	1.70602	612223	1.01971e+06	932415	484508	1.05079e+06	1.50331e+06	1.18471e+06	1.43068e+06	1.46005e+06	1.40662e+06	963619	1.5762e+06	1.41479e+06	393488	888431	713853	891395	619560	464600	696588	1.00235e+06	792464	909284	961938
229	148.036	147.029	1.92583	2.52473e+07	2.91067e+07	8.98518e+06	1.26302e+07	6.4434e+06	1.74124e+07	10099552	1.79671e+07	4.67516e+07	1.3734e+07	2.02762e+07	8.72881e+06	1.19975e+07	2.64116e+07	1.10086e+07	23803823	1.72317e+07	3.68947e+07	1.82291e+07	8.9832e+06	1.62333e+07	3.83391e+07	1.92158e+07	1.02816e+07
230	148.036	147.029	2.15716	3.25387e+06	1	1	8.58689e+06	2.74126e+06	3.08437e+06	5.07664e+06	1	1.53914e+07	1	2.53901e+06	1.91424e+06	1	621151	772801	16203397	1	1	1	256203	1.62333e+07	2.98656e+06	5.52912e+06	2.65473e+06
231	148.072	147.065	1.52354	18.4917	20.536	14.6714	17.1611	22.8298	14.7093	15.4228	13.6198	9.27612	15.8835	18.04	6.43329	9.86414	27.6752	6.85921	14.9108	28.3161	20.6761	4.90532	6.48138	15.7735	8.85071	3.77232	4.15705
232	148.072	147.065	6.12653	618.294	919.64	1262.13	637.104	917.904	1505.31	792.126	1199.4	702.964	1106.85	742.496	1302.34	2611.41	1661.97	2403.31	1958.25	1312.1	1921.34	749.923	1439.43	1833.6	1375.04	963.085	1626.49
233	148.072	147.065	6.22858	972.636	1445.02	1983.38	1001.46	1441.76	2371.74	1245.25	1885.21	1104.66	1739.28	1167.8	2044.13	4114.11	2621.12	3748.19	3091.13	2064.48	2056.03	1180.06	2262.21	2892.3	2161.31	1513.39	2573.69
234	149.05	148.044	4.47066	2.08149e+07	3.08161e+07	4.35681e+07	3.53931e+07	2.73741e+07	2.99951e+07	1.79924e+07	2.26707e+07	2.68166e+07	1.96238e+07	2.4401e+07	3.72375e+07	1.79989e+07	2.09951e+07	1.49506e+07	2.49871e+07	1.64141e+07	2.12438e+07	1.79958e+07	2.49157e+07	2.56903e+07	2.66835e+07	2.59051e+07	1.95651e+07
235	149.051	148.043	4.5716	2.08169e+07	3.09632e+07	4.43443e+07	3.55035e+07	2.73776e+07	3.01259e+07	1.7996e+07	2.26721e+07	2.68859e+07	1.96856e+07	2.45091e+07	3.7355e+07	1.79991e+07	2.0997e+07	1.50368e+07	2.49889e+07	1.64143e+07	2.12438e+07	1.79958e+07	2.49157e+07	2.57587e+07	2.66875e+07	2.59074e+07	1.96717e+07
236	149.068	189.087	6.36826	2.37574e+06	4.40614e+06	6.72292e+06	4.13628e+06	4.146e+06	6.3724e+06	4.01108e+06	4.57253e+06	3.43624e+06	2.27556e+06	3.90137e+06	5.45724e+06	2.01599e+06	2.98064e+06	2.16901e+06	5.45215e+06	4.62609e+06	341035	835544	1.01652e+06	1.29434e+06	2.39166e+06	2.01256e+06	5.7248e+06
237	151.049	150.041	3.96907	8.00087e+06	3.29496e+06	1.18884e+07	8.68386e+06	5.21357e+06	5.69978e+06	8.65405e+06	8.8798e+06	6.65238e+06	2.86891e+06	1.04322e+07	1.01313e+07	5.09465e+06	4.50339e+06	7.98743e+06	8.47747e+06	6.90757e+06	1.70303e+06	6.75121e+06	1.40835e+07	1.11077e+07	3.93553e+06	1.09094e+07	3.95917e+06
238	152.032	151.025	2.86808	2343.51	2301.08	1802.69	954.608	1393.79	1812.13	1717.92	1296.5	1498.37	2672.92	1148.71	4315.79	1583.82	1169.64	937.923	755.231	821.086	1654.8	1226.66	2304.94	957.817	1113.97	2354.67	1088.13
239	153.009	152.002	3.65258	303.247	346.663	234.146	266.231	94.4076	106.431	283.464	359.936	275.426	84.5927	178.392	98.049	214.587	231.16	125.347	105.036	72.7841	139.072	789.613	476.255	213.409	189.741	301.322	109.81
240	153.009	152.002	5.30834	16565.6	1	184805	71731.8	81352.3	80746.7	25679.7	1	565387	168972	255489	123281	130560	225809	153010	244319	870665	480703	36821.4	29888.8	1	22780	59652.1	68536.4
241	153.009	152.002	7.27947	518288	684747	797158	211325	2.74464e+06	8469.03	319174	123126	12945.9	35610.6	514481	910199	3.24558e+06	2.29401e+06	2.94104e+06	4.71779e+06	2.65634e+06	3.13359e+06	1	1	376557	1	4509.73	311805
242	153.009	152.002	7.41883	666359	684747	1.33003e+06	1.71271e+06	4.58766e+06	8469.03	321984	65289.1	734601	35610.6	473412	1.12603e+06	3.24558e+06	2.29371e+06	2.94193e+06	4.71687e+06	663744	1.92374e+06	1	1	322459	1.71014e+06	4509.73	685673
243	153.009	152.002	7.63311	2.59233e+06	112596	9.18109e+06	2.12744e+06	2.57815e+06	1	3.04841e+06	1.75089e+06	1.86035e+06	2.11459e+06	1.77717e+06	382612	1.89384e+06	1.47488e+06	1	1.27577e+06	722927	97360.3	2.29125e+06	156561	298315	3.07282e+06	3.92558e+06	1.01122e+07
244	153.009	152.002	7.92011	3.83333e+06	1.4229e+06	1.02715e+07	4.52846e+06	1	1	2.22301e+06	2.24426e+06	358745	2.59865e+06	1.78131e+06	38961.5	321510	177580	66609.3	232659	72196.8	61519.9	2.29125e+06	3.1543e+06	2.52874e+06	3.37659e+06	1.11167e+06	8.58058e+06
248	153.993	152.985	3.46542	7.502e+06	6.91125e+06	8.66631e+06	7.07791e+06	6.31761e+06	8.90776e+06	5.24527e+06	5.84693e+06	4.80739e+06	4.09534e+06	7.56988e+06	2.73737e+07	5.45871e+06	3.54928e+06	2.02619e+06	3.92109e+06	2.66259e+06	3.04078e+06	3.61846e+06	5.34668e+06	4.26936e+06	3.81495e+06	4.44498e+06	2.30292e+06
249	154.002	152.995	4.60625	3.88253e+06	2.44343e+06	5.23017e+06	4.14436e+06	2.10237e+06	2.45702e+06	1.3e+06	1.09677e+06	1.53872e+06	1.83719e+06	2.1896e+06	2.32552e+06	1.14567e+06	1.85298e+06	1.15427e+06	1.86849e+06	1.68425e+06	1.02665e+06	541656	1.93049e+06	1.172e+06	1.50365e+06	4.43881e+06	1.3805e+06
250	154.875	153.868	3.60148	33.6379	20.7867	13.9495	18.5028	17.7842	18.7398	34.7226	22.5744	21.3933	21.3289	17.6863	18.8826	14.81	18.1889	101.086	19.3951	19.8026	37.1259	21.8024	21.5951	24.6412	23.6471	18.822	23.4514
251	155.024	154.017	5.14689	4.4505e+06	5.88522e+06	5.17816e+06	5.51021e+06	7.08066e+06	3.71359e+06	3.61954e+06	7.233e+06	7.38943e+06	5.86425e+06	4.49838e+06	3.13653e+06	4.12886e+06	6.13154e+06	2.89784e+06	6.87138e+06	3.64022e+06	4.11391e+06	3.42683e+06	6.3502e+06	6.03715e+06	6.25206e+06	6.85275e+06	4.94305e+06
252	155.069	154.061	7.45329	14160.6	9552.94	14064.7	10804.2	2862.62	17319.8	12371.9	12484.8	13605.7	10846.2	16251	6681.57	12160	11516.3	7041.29	7829.1	4445.91	5383.95	7070.22	6428.53	9997.42	8567.35	10166.7	7964.55
253	155.068	154.061	7.56301	3638608855	2454657397	3613968793	2776164443	2650362222	4450383998	3178983025	3207997887	3496016090	2786951724	4175728493	2012054574	3124558971	2959138960	1818948318	2011710103	1520239918	1383420267	1816712110	1651828028	2568864643	2201405363	2612356281	2046513134
254	156.018	155.011	5.10276	7.62138e+06	609846	683922	3.0991e+06	2.7092e+06	295709	1.64034e+06	548999	45065.1	22423.7	1.09734e+06	1	441375	65689.9	592698	94218.9	520782	203322	24835.7	87845.9	1	1	242664	166717
256	156.053	329.107	6.25725	555044	607650	857540	373872	807499	291092	188381	250066	442604	503956	377533	157376	648135	238616	619282	1.07817e+06	147056	329227	227923	227127	514451	380503	263051	762645
257	156.066	155.059	7.44893	3.63129e+07	2.98917e+07	3.58799e+07	2.71772e+07	1.47361e+07	2.51311e+07	3.49258e+07	3.64495e+07	3.52219e+07	2.45202e+07	4.17978e+07	20196351	3.1357e+07	3.30747e+07	1.81502e+07	1.76121e+07	1.15599e+07	1.50247e+07	2.17963e+07	1.82453e+07	2.38329e+07	2.27438e+07	2.64942e+07	1.88745e+07
258	156.066	155.059	7.54469	3.63129e+07	2.98917e+07	4.22055e+07	2.71772e+07	2.37014e+07	4.16072e+07	3.49258e+07	3.64495e+07	3.52219e+07	2.45202e+07	4.17978e+07	2.09412e+07	3.1357e+07	3.30747e+07	1.82575e+07	1.76121e+07	1.53831e+07	1.50247e+07	2.17963e+07	1.82453e+07	2.38329e+07	2.27438e+07	2.64942e+07	1.88745e+07
259	156.066	155.059	7.69903	49.5307	48.3929	53.894	60.6127	52.8457	92.8419	29.8092	42.9487	17.122	54.6868	36.3555	46.7161	50.0722	53.5211	40.7194	39.309	34.3317	2.23028e-06	16.7817	40.6743	25.6435	50.7251	59.128	38.0739
260	156.071	155.065	7.57809	300.652	248.876	272.152	228.647	182.67	347.817	236.05	295.437	288.789	241.23	335.135	165.483	258.747	283.792	149.937	166.244	125.1	119	150.071	137.043	212.343	162.726	215.331	198.311
261	156.872	155.865	3.68858	945898	831437	586961	815523	680312	802066	1.4521e+06	893130	871217	861165	734268	740559	626255	779544	4.37886e+06	903745	728298	1.4966e+06	1.00043e+06	883591	914617	1.04281e+06	771624	986439
262	157.034	292.002	5.39532	2360.61	2306.93	2054.09	2242.3	2376.14	2419.12	1995.43	2181.35	2119.7	2529.53	2159.85	2189.49	2449.14	1826.48	1320.3	2143.92	1841.48	1611.16	1555.17	1558.53	1990.73	1500.19	1588.53	2067.87
263	157.034	156.027	5.50667	14898	11186.9	15151.1	10811.5	13311.4	8197.98	9301.01	11297.3	8379.06	11369.8	10324.9	7871.8	12384.8	5273.33	9524.15	13207	6307.72	8413.02	6255.13	7290.11	11467.3	7594.33	6100.62	10306.6
264	157.072	156.066	7.49356	882.615	797.212	885.495	650.518	531.671	766.294	1063.39	997.744	946.226	790.035	1012.5	786.382	819.519	848	479.472	655.839	321.042	432.626	587.259	459.238	709.801	616.059	731.984	532.555
266	160.084	487.075	5.30109	5.86014e+06	7.49548e+06	6.92848e+06	4.13072e+06	4.40819e+06	2.76108e+06	5.59923e+06	5.30445e+06	5.16523e+06	4.81816e+06	3.40585e+06	4.01599e+06	6.01667e+06	4.12648e+06	4.57257e+06	7.13964e+06	4.57163e+06	6.10293e+06	1.30242e+06	3.61545e+06	5.71554e+06	4.39847e+06	2.69638e+06	2.97933e+06
267	160.084	227.064	6.02493	243512	516688	767300	1.10255e+06	838096	390552	462630	462325	804544	710205	840380	183363	230691	235035	89600	91568.4	101396	42398.7	139870	152229	199617	291317	261561	966877
268	160.084	517.187	6.15432	412758	183866	1.26848e+06	757898	728881	1.15644e+06	608566	295707	639149	302487	774730	387303	138749	231841	161214	457230	66581.1	1	403703	106197	943545	277332	588785	498341
269	160.109	159.102	0.969829	4.12321	7.03403	4.61057	4.09452	4.30445	7.22922	12.9617	2.38004	3.11505	2.58476	2.99599	12.913	2.08134	4.04329	1.85836	2.01423	3.10559	2.6619	3.78353	3.0569	2.05086	2.52993	1.47515	1.05987
270	160.12	159.113	7.30852	4.87877e+06	7.09357e+06	2.42489e+06	8.30211e+06	823935	3.54867e+06	3.34207e+06	4.1371e+06	2.2672e+06	2.75457e+06	1.46548e+06	3.64542e+06	3.78396e+06	2.99264e+06	441779	492661	95180.2	700246	884624	707405	4.2528e+06	865007	7.62849e+06	4.25003e+06
271	160.12	159.113	7.41954	4.87877e+06	7.09357e+06	2.42489e+06	8.30389e+06	1.17811e+06	3.54867e+06	3.34207e+06	4.1371e+06	2.2672e+06	2.75457e+06	1.46548e+06	3.64542e+06	3.78396e+06	2.99264e+06	441779	492661	247601	700246	884624	707405	4.2528e+06	865007	7.62849e+06	4.25003e+06
272	161.068	182.042	5.45328	1.02782e+06	1.71062e+06	1.61465e+06	2.61004e+06	1.02464e+06	3.96503e+06	1.24846e+06	1.87583e+06	979851	1.69037e+06	1.37106e+06	6.25527e+06	655488	391741	1.16929e+06	779333	399348	2.2898e+06	376110	547752	2.08396e+06	410880	418101	705391
273	161.848	160.842	3.57848	39.9797	36.0877	33.0957	35.7528	29.3954	33.0463	78.5089	46.3128	39.3763	27.7042	31.5504	33.6776	38.1463	29.1244	56.0055	36.5596	35.7176	26.8223	24.328	23.7142	25.1473	16.1616	20.2445	21.8966
274	162.052	161.045	5.06946	469.335	565.33	594.52	619.965	458.195	517.312	326.25	607.604	391.883	176.386	349.222	496.322	274.134	254.708	178.34	229.927	355.905	346.166	967.698	535.289	381.857	579.074	552.744	496.535
275	162.052	161.045	5.17661	876.598	1055.48	1120.67	1157.28	858.36	1083.22	609.204	1134.78	763.285	332.68	829.938	1090.45	512.034	506.555	333.095	429.445	676.886	646.424	1807.41	999.25	762.11	1081.56	1113.85	1655.4
276	162.052	161.045	5.29835	803.329	1054.09	1119.84	1157	858.36	1083.14	551.98	1134.78	763.285	330.891	830.031	1090.48	512.034	504.736	337.919	421.008	676.886	646.468	1807.54	999.32	761.986	1050.78	1113.1	1655.25
277	162.052	341.109	6.60405	2.23471e+07	3.49469e+07	2.16414e+07	5.6216e+06	2.1051e+07	3.3172e+07	1.76608e+07	2.02204e+07	3.57536e+07	1.97093e+07	1.95822e+07	3.59265e+07	2.23373e+07	1.89395e+07	1.57003e+07	1.7552e+07	1.65071e+07	1.97007e+07	2.01331e+07	3.67947e+07	1.93022e+07	2.22528e+07	2.43138e+07	1.29015e+07
278	162.052	161.045	6.67118	584.065	1092.21	585.762	258.094	751.531	1008.57	458.588	609.832	750.139	515.767	557.484	935.344	569.777	495.587	523.838	472.681	332.357	416.878	668.28	816.776	473.66	596.596	473.91	373.405
279	162.063	161.056	6.39914	3.91431e+06	5.61793e+06	9.53327e+06	1.0204e+07	4.51089e+06	3.39657e+06	5.28718e+06	5.07075e+06	3.1681e+06	6.4681e+06	3.56434e+06	6.01397e+06	2.33581e+06	2.33816e+06	2.18126e+06	2.76848e+06	1.04181e+06	1.15879e+06	1.84478e+06	1.75846e+06	2.59594e+06	1.99237e+06	1.86424e+06	3.39649e+06
280	163.029	162.022	1.02181	1	269277	287144	157822	247036	197169	1.26895e+06	201404	457803	399476	103366	141058	1.2503e+06	492485	322040	610992	47175.7	155844	308951	218957	176663	1.63587e+08	6.30688e+08	1213851910
281	163.029	162.022	1.42332	1	180651	221790	88882	80349.4	131948	1.93463e+06	320344	530503	596283	175338	58524.9	2.56351e+06	1.02769e+06	605225	1.08073e+06	39992.2	83628.2	125232	1	8051.26	2.36176e+08	8.01626e+08	1132552769
282	163.029	162.022	2.1898	1	1	1	1	1	1	7874.07	1	2471.38	1	1	1	7113.31	1	1377.29	1	1	1	1	1	1	348877	1.63178e+06	1.52667e+06
283	163.084	162.077	4.50367	157.07	133.138	164.282	193.257	151.694	329.484	111.844	125.65	232.607	52.9115	213.61	123.073	112.439	91.5926	66.8904	142.52	58.5633	68.2171	111.875	80.5994	82.4765	123.195	105.666	102.6
284	163.083	162.077	4.58531	222.672	188.745	232.895	273.949	215.051	467.096	158.557	178.129	329.757	75.0104	302.827	174.475	159.4	129.644	94.8278	202.045	83.0228	96.7086	158.59	114.197	116.924	174.648	149.661	145.452
285	163.845	162.838	3.58832	82.9181	64.7621	54.4167	57.0201	48.0497	59.5027	141.123	83.7994	60.3577	48.0354	56.7079	60.053	68.1596	62.8313	102.203	65.208	53.2759	54.6171	31.3862	34.6217	36.0489	43.0601	34.3937	39.2107
286	164.029	163.022	1.03508	1	1	1	1	1	1	1	1	1	1	1	1	1	1	1	1	1	1	1	1	1	940909	3.73633e+06	6.11079e+06
287	164.029	327.048	1.42215	1	1	1	1	1	1	1	1	1	1	1	1	1	1	1	1	1	1	1	1	1	4.28674e+06	1.23075e+07	1.99128e+07
288	164.067	163.06	5.1292	204.909	251.246	315.363	27.6897	25.0076	27.2312	271.415	250.809	211.037	23.1077	23.6714	7.40977	191.45	182.72	124.714	26.9182	15.2767	15.6206	350.599	83.1471	107.838	17.5419	26.0335	20.6164
289	165.025	164.018	1.02577	1	1	1	1	1	1	2395.57	1	1	1	1	1	23865.9	1	1	1	1	1	1	1	1	7.61877e+06	2.78884e+07	5.08206e+07
290	165.025	164.018	1.42647	1	1	1	1	1	1	10844.6	1	1	1	1	1	8454.52	1	7306.69	1	1	1	1	1	1	8.36197e+06	3.52433e+07	5.11315e+07
291	165.033	164.026	1.04702	1	1	1	1	1	1	1	1	1	1	1	1	1	1	1	1	1	1	1	1	1	881077	3.86414e+06	6.15405e+06
292	165.045	164.038	6.20176	2.94308e+06	7.77451e+06	1.68377e+07	1.02397e+07	2.88015e+06	1.26289e+06	4.51449e+06	1.62172e+07	6.70435e+06	1.32031e+07	1.42072e+07	3.94085e+06	4.40744e+06	4.26191e+06	398855	3.39627e+06	1.04416e+06	1.0897e+06	2.05762e+06	9.67928e+06	7.30835e+06	9.53525e+06	1.70779e+07	1.49643e+07
293	165.078	164.071	3.7962	5483.83	6052.81	0.000150662	2051.38	4398.64	4579.61	3883.63	5062.56	6584.46	5394.73	5800.6	6221.88	3860.35	5778.37	2493.25	5608.12	3421.47	3591.37	12065.8	11600.4	6156.96	11309.3	15750.8	4820.97
294	165.078	164.071	3.95453	5483.83	6052.81	8041.81	6833.01	6246.22	6690.43	3883.63	5062.56	6586.99	5394.73	5800.6	6221.88	3860.35	5778.37	3310.51	5608.12	3421.47	2370.54	12065.8	11600.4	6156.96	11309.3	15750.8	7187.52
295	165.842	164.835	3.59789	48.2195	38.568	35.9879	32.8278	34.6809	33.9202	83.7754	42.079	33.252	28.2389	38.7704	35.2287	39.9986	37.7005	60.0715	38.6513	38.0688	30.09	18.014	19.3186	26.9991	21.2733	24.0178	19.837
296	166.017	165.009	7.96638	1	785764	1	1.24811e+06	1	1	983418	150253	1.24068e+06	1	1.03164e+06	2.74227e+07	743068	968221	1	1	1	1	15101.1	132281	32592.1	1	1	1
297	166.026	165.019	1.43455	19.3804	18.5184	15.5871	16.9359	21.0898	15.6173	7.81626	12.1345	9.9343	12.1675	16.1451	7.82428	9.25427	21.0506	23.8079	21.9234	13.6444	13.8342	10.7142	7.73177	17.7822	14.9692	14.6585	8.14314
298	167.024	249.979	3.65282	18361.2	36306.3	1320.5	25456.4	1	1	1	127140	131503	1	15746.9	120663	1	1	1	3186.08	1	4649.12	1	1	1472.1	1	1	1
299	167.024	166.017	6.41897	2.32732e+06	3.02916e+06	5.14027e+06	3.25466e+06	2.23057e+06	2.14781e+06	1.72943e+06	2.6937e+06	2.0494e+06	876014	2.42646e+06	1.98631e+06	861267	1.43934e+06	738357	1.11121e+06	1.72038e+06	1.38652e+06	1.64786e+06	2.70626e+06	2.43339e+06	2.32055e+06	497226	1.19853e+06
300	168.027	167.02	4.37599	1.24164e+07	2.51603e+07	5.48583e+06	1.7578e+07	4.03408e+06	4.20015e+06	6.21254e+06	6.90728e+06	6.54171e+06	5.04041e+06	7.32339e+06	1.69479e+07	5.12195e+06	3.74666e+06	2.34847e+06	2.53476e+06	2.65589e+06	4.65715e+06	2.84014e+06	5.00699e+06	6.17832e+06	2.30103e+06	9.57102e+06	3.27821e+06
301	168.027	167.02	4.51647	1.24177e+07	2.52173e+07	5.50674e+06	1.80011e+07	4.03502e+06	4.22615e+06	6.22549e+06	6.90805e+06	6.57894e+06	5.06227e+06	7.34766e+06	1.70344e+07	5.12242e+06	3.7465e+06	3.66507e+06	2.53921e+06	2.65629e+06	4.65715e+06	2.84014e+06	5.00705e+06	6.18058e+06	2.30135e+06	9.5712e+06	3.29111e+06
302	168.843	167.836	3.29659	10.3961	10.0166	9.63285	10.7262	12.8642	13.2763	9.53443	9.39792	11.9917	12.1609	11.5593	12.5373	10.1793	10.7281	3.98873	8.37288	10.6379	9.76338	11.1942	8.12436	10.5419	8.25437	7.63259	9.46358
303	168.843	167.836	3.5366	6.51022	7.00995	6.74004	7.5094	7.40707	9.29273	10.2544	5.13022	8.66211	7.98182	8.08721	8.77207	6.61334	5.11681	4.52024	5.85054	6.33794	5.52128	6.78735	6.6044	7.37605	6.50349	6.2447	7.07692
304	169.034	236.014	5.74571	35.4208	34.466	36.9555	33.4131	39.1978	38.4076	19.5567	31.1028	33.1048	39.1715	36.4291	36.6472	48.5856	34.044	27.2101	42.3938	20.8515	47.5863	13.4804	18.0243	38.8603	10.6524	11.1211	27.7235
305	169.034	168.027	5.87815	145.865	198.973	170.806	111.771	145.39	178.129	73.9705	124.716	145.098	169.733	133.062	163.67	161.836	104.31	146.66	205.279	55.7334	6.7609e-06	33.0967	61.0991	153.519	31.87	37.9992	87.1557
306	169.05	168.043	7.39584	304.591	245.285	595.688	577.668	554.504	374.296	313.508	192.676	281.553	307.491	217.591	2363.62	275.514	148.551	564.437	385.023	453.495	354.126	198.867	309.262	173.422	251.295	310.913	126.76
307	169.05	168.043	7.57959	262.684	289.475	551.796	577.668	554.504	306.646	401.058	223.071	194.672	307.439	196.238	1243.45	307.884	132.301	564.437	385.023	516.404	187.863	160.212	309.262	148.562	116.904	262.514	126.76
308	169.05	168.043	7.82138	1.95936e+06	2.89773e+06	3.11418e+06	1.83199e+06	1.68966e+06	2.56187e+06	3.28998e+06	2.51384e+06	4.52193e+06	1.60663e+06	1.56616e+06	8.22257e+06	2.45898e+06	1.09218e+06	1.61247e+06	1.65704e+06	1.64867e+06	975120	1.17137e+06	843959	1.48711e+06	1.17039e+06	980292	642708
309	170.84	169.834	3.38666	11.073	11.0133	10.2635	12.7258	13.8435	14.2333	10.5483	11.1152	10.2825	13.3132	12.402	12.966	9.82955	10.7156	6.31171	9.16408	11.4939	10.1822	13.6527	9.36421	11.4372	9.84168	8.65732	12.2295
310	170.841	169.834	3.59612	4.21089	4.76525	3.87886	6.32309	4.12886	4.63803	5.51195	3.70757	4.56665	5.57731	5.30684	8.23985	3.94456	5.31505	2.87461	3.47591	4.98424	4.9303	6.45006	6.07209	6.53395	5.07014	5.65585	7.77752
311	171.03	170.023	3.15081	1.43195e+07	1.34536e+07	1.15233e+07	1.22363e+07	8.70521e+06	9.09606e+06	4.6197e+06	5.4733e+06	4.82826e+06	5.01758e+06	1.18096e+07	4.53524e+06	9.2927e+06	6.39825e+06	4.37475e+06	5.92574e+06	6.60369e+06	7.03185e+06	3.85043e+06	5.91922e+06	6.1866e+06	2.88523e+06	7.28231e+06	2.54826e+06
312	171.03	170.023	3.26611	5395.46	5069.2	4341.87	4610.52	3280.05	3427.31	1740.66	2062.29	1819.24	1890.58	4449.74	1708.84	3501.41	2410.8	1648.37	2232.77	3027.08	2649.54	1450.81	2230.31	2331.06	1087.13	2743.91	960.161
313	172.013	171.006	6.95038	485.285	1020.3	917.201	800.595	986.12	377.76	251.843	1.29104e-06	111.474	297.363	178.285	645.758	779.182	863.456	257.796	1016.87	816.008	365.198	147.923	246.669	740.708	970.951	602.921	1166.87
314	172.013	171.006	7.10915	767.148	1354.77	1217.88	1873.89	1309.39	1376.03	818.74	861.929	472.978	722.089	1250.87	946.626	1034.61	1146.51	746.752	1350.22	1083.51	529.877	457.18	935.116	1081.44	1289.25	868.894	1549.39
315	172.013	171.006	7.28735	582.799	1131.75	705.391	1623.81	362.168	1192.4	709.478	1061.72	606.509	625.726	1083.94	854.982	553.237	276.219	431.972	91.2507	335.15	351.63	396.162	810.325	545.076	746.08	544.702	984.554
316	172.013	171.006	7.52521	659.231	481.607	197.154	115.516	47.8298	160.004	486.486	336.759	510.162	139.74	109.891	382.586	14.1618	179.895	204.716	16.2716	38.1751	33.0428	355.867	298.387	250.565	21.1036	411.76	95.0873
317	172.013	171.006	7.71191	312.517	137.162	141.612	100.003	45.7433	173.283	595.052	409.817	278.171	30.3696	70.5202	119.898	95.2655	172.047	104.866	47.7286	83.4441	47.1327	225.336	130.124	46.8485	37.3196	120.924	106.704
318	172.013	171.006	7.91491	259.123	163.001	100.261	72.0346	44.9907	87.0157	407.348	386.138	152.493	54.831	71.4192	97.6802	73.7099	49.4765	111.398	37.3196	61.0574	36.468	84.7602	62.8758	33.9237	18.5449	62.4571	66.4582
319	172.013	171.006	8.10809	193.073	163.001	100.261	64.9634	44.9631	115.113	5.81981	369.472	83.2841	53.8397	46.588	33.0715	51.3421	49.4765	93.937	26.7072	54.588	23.6555	41.103	29.3287	37.4552	14.6071	69.8257	37.0176
320	172.036	171.03	2.43759	97.2532	134.212	169.104	112.466	144.957	136.166	79.8581	107.675	103.091	164.696	96.5807	90.3833	150.907	127.073	223.228	217.974	138.867	116.643	95.633	175.467	128.814	175.393	111.136	143.833
321	172.045	171.038	5.72217	2.53895e+07	1.85967e+07	1.84764e+07	2.73704e+07	2.61397e+07	1.11718e+07	2.9958e+07	2.01167e+07	2.22218e+07	2.66569e+07	2.46662e+07	1.43056e+07	1.4763e+07	1.35636e+07	2.79123e+06	1.27066e+07	1.01322e+07	1.02848e+07	7.7321e+06	8.73243e+06	1.20536e+07	1.01415e+07	1.08157e+07	1.93616e+07
322	172.045	171.038	5.82581	2.53895e+07	1.85967e+07	1.84764e+07	2.73704e+07	2.61397e+07	1.11718e+07	2.9958e+07	2.01167e+07	2.22218e+07	2.66569e+07	2.46662e+07	1.43056e+07	1.4763e+07	1.35636e+07	4.19292e+06	1.27066e+07	1.01322e+07	1.02847e+07	7.7321e+06	8.73243e+06	1.20536e+07	1.01415e+07	1.08157e+07	1.93616e+07
323	172.838	307.803	3.56819	82264.4	62681.3	43887.4	46307.1	65776.5	52574.4	75911	84936.9	93399.6	116378	40855.8	142779	119769	82030.8	90943	63232.4	60863.2	118491	1	6028.16	33755.1	7132.02	1	48518.6
324	173.016	363.032	6.96995	179290	276210	610136	421508	150651	141497	1	27438.9	1	343221	384018	230209	1	367737	444120	487573	324470	490604	20503.8	230788	265663	551585	1	367768
325	173.016	363.032	7.18078	618653	704191	636297	860600	796506	744592	478892	192562	314483	958846	440945	567239	954720	761279	532189	805959	495204	795392	494371	556216	920516	827168	667822	468563
326	173.016	269.986	7.41318	558956	883399	2.68651e+06	1.43951e+06	1.80972e+06	1.73447e+06	746532	557552	388673	1.0383e+06	1.05763e+06	750615	2.17615e+06	1.82569e+06	648818	808340	579492	305771	259803	821008	628154	594252	1.06801e+06	1.91718e+06
327	173.998	172.991	0.869781	1.40547e+06	2.40376e+06	2.45757e+06	1.90731e+06	2.06584e+06	2.26129e+06	1.54161e+06	5.4632e+06	738825	995335	519547	2.07549e+06	884939	949733	2.00276e+06	4.72084e+06	1.10415e+06	1.50992e+06	389455	317303	2.09535e+06	312619	612604	885825
328	174.016	173.008	1.53767	1.24251e+07	8.2998e+06	1.40573e+07	6.75814e+06	6.43827e+06	7.20837e+06	3.81454e+06	5.42865e+06	6.79376e+06	5.59913e+06	4.87797e+06	5.73457e+06	4.19327e+06	6.48785e+06	3.5301e+06	5.68641e+06	5.14239e+06	3.99426e+06	1.84293e+06	3.19215e+06	7.04528e+06	3.08484e+06	4.19773e+06	3.3877e+06
329	174.063	173.056	5.33255	612014	8.24178e+06	797315	8.07558e+06	1.78079e+06	726439	3.48179e+06	8.40754e+06	6.2804e+06	281070	3.92196e+06	6.18451e+07	2.13548e+06	4.76005e+06	268340	1	88766.7	194237	2.30837e+06	1.54718e+06	400382	295581	2.34057e+06	359658
330	174.099	173.092	5.86195	2.14186e+08	8.41901e+08	3.13468e+07	4.83603e+07	1.6789e+07	1.3701e+07	2.01762e+07	1.87119e+08	1.64261e+08	1.95266e+08	2.85473e+08	3.44437e+07	1.36952e+07	1.99857e+08	1.25805e+07	1.14398e+07	1.23617e+08	3.14208e+06	2.648e+06	1.21569e+07	5.88033e+07	1.45113e+07	2.03668e+08	1.44107e+07
331	174.111	173.104	7.449	1.86659e+06	2.50042e+06	3.3327e+06	5.12164e+06	2.6154e+06	2.11334e+06	1.74812e+06	7.2414e+06	4.15165e+06	3.15141e+06	2.14653e+06	3.70761e+06	3.62046e+06	2.05539e+06	1.30811e+06	1.68142e+06	1.08e+06	2.89512e+06	9.00139e+06	9.41787e+06	4.31237e+06	9.25554e+06	1.9533e+07	7.03342e+06
332	175.047	174.04	1.77567	3851.31	4974.76	3718.97	3991.6	3056	3815.7	3781.63	4131.76	3401.09	4284.9	3625.53	5305.67	4015.46	4266.54	2690.17	4283.12	3247.24	3053.59	2016.69	3018.17	3554.86	2363.79	2730.35	2747.28
333	175.047	220.047	2.53704	363418	510167	383034	652661	549150	679231	732887	807012	749085	944942	596174	1.43066e+06	874499	787300	304865	408094	719925	380673	510322	569411	533908	458614	730393	367533
334	175.052	174.045	3.03374	4.36271e+06	3.1524e+06	4.26587e+06	3.97652e+06	4.73164e+06	5.78106e+06	407871	736468	1.53462e+06	2.1538e+06	2.2369e+06	1.94376e+06	1.66717e+06	1.34938e+06	1.0736e+06	2.95213e+06	1.25663e+06	2.27973e+06	1.39642e+06	581902	953035	1.1335e+06	953755	2.09918e+06
335	175.097	174.09	5.90108	1.47724e+06	5.43627e+06	50104.9	262503	1	1	32501.3	1.18212e+06	1.04231e+06	1.15987e+06	1.79377e+06	141161	1	1.30132e+06	1	1	847903	1	1	1	296392	23682.2	1.33733e+06	19183.3
336	175.095	174.088	6.34751	3.31661e+06	6.59919e+06	5.65946e+06	4.49619e+06	3.46403e+06	6.15874e+06	3.03564e+06	3.73919e+06	3.3062e+06	6.56238e+06	2.86697e+06	7.90745e+06	4.06378e+06	5.69291e+06	6.67137e+06	1.99096e+07	2.91557e+06	2.9612e+06	4.51026e+06	9.39339e+06	3.43113e+06	5.41093e+06	3.56571e+06	5.41832e+06
337	175.095	174.088	6.43161	3.33761e+06	6.62293e+06	5.67526e+06	4.52026e+06	3.47459e+06	6.16299e+06	3.02338e+06	3.74293e+06	3.29033e+06	6.58674e+06	2.87285e+06	7.96691e+06	4.07083e+06	5.70116e+06	6.70084e+06	1.99789e+07	2.92264e+06	2.96299e+06	4.52495e+06	9.39253e+06	3.44768e+06	5.42495e+06	3.58149e+06	5.42796e+06
338	175.097	174.09	5.8782	1.47724e+06	5.43627e+06	50104.9	262503	1	1	32501.3	1.18212e+06	1.04231e+06	1.15987e+06	1.79377e+06	141161	1	1.30132e+06	1	1	847903	1	1	1	296392	23682.2	1.33733e+06	19183.3
339	176.079	175.072	5.93454	2.75308e+06	3.61992e+06	3.07492e+06	2.92525e+06	2.85812e+06	1.98037e+06	4.60022e+06	3.57721e+06	3.53252e+06	3.19794e+06	2.34109e+06	8.86997e+06	1.8051e+06	1.40765e+06	1.46871e+06	1.91115e+06	1.12459e+06	2.07261e+06	1.04277e+06	1.68721e+06	2.10338e+06	1.87937e+06	2.6025e+06	2.91647e+06
340	176.079	175.072	6.24869	9.45987e+06	1.20875e+07	1.3357e+07	1.21853e+07	1.10838e+07	1.0025e+07	7.74418e+06	9.05799e+06	8.63602e+06	1.14648e+07	7.84471e+06	1.31131e+07	7.72818e+06	9.65573e+06	5.77277e+06	1.0813e+07	5.04989e+06	2.62369e+06	5.46154e+06	6.90989e+06	6.47831e+06	8.59412e+06	7.66017e+06	9.81528e+06
341	176.079	175.072	6.30826	9.45987e+06	1.20875e+07	1.3357e+07	1.21853e+07	1.10838e+07	1.0025e+07	7.74418e+06	9.05799e+06	8.63602e+06	1.14648e+07	7.84471e+06	1.31131e+07	7.72818e+06	9.65573e+06	5.77277e+06	1.0813e+07	5.04989e+06	2.62369e+06	5.46154e+06	6.90989e+06	6.47831e+06	8.59412e+06	7.66017e+06	9.81528e+06
342	176.103	175.097	5.89689	1.04873e+06	3.95852e+06	18804.2	130049	1	1	65183.6	969880	800917	971601	1.35783e+06	89592.9	1	1.01494e+06	1	1	685094	1	2169.71	1	167272	15089.6	1.04155e+06	9994.26
343	177.016	176.009	5.85507	3.57511e+06	3.4878e+06	5.11935e+06	8.28454e+06	6.79623e+06	7.13354e+06	7.22732e+06	7.32466e+06	6.02603e+06	5.23876e+06	6.88931e+06	4.76797e+06	9.27149e+06	7.84507e+06	3.81896e+06	7.48016e+06	7.01904e+06	4.05072e+06	6.16656e+06	8.23379e+06	5.70595e+06	7.61594e+06	5.77494e+06	7.18167e+06
344	177.942	176.935	7.17126	30.7525	93.6658	428.203	61.4274	75.6842	34.7434	26.5806	30.1815	20.2292	35.0323	101.144	86.8596	160.528	115.259	110.977	590.92	108.757	32.4082	23.654	46.0497	131.737	141.402	53.9866	74.9741
345	177.942	176.935	7.32748	15.2217	46.3623	211.95	51.4395	59.0951	39.2612	13.9204	14.9391	10.5948	54.9465	50.0639	42.9934	79.4576	59.6991	57.3417	292.491	106.399	16.0413	11.7082	25.5174	65.2068	69.9907	51.5497	59.2251
346	177.942	176.935	7.61673	8.11299	43.2811	67.5833	17.5528	29.8789	12.5785	1.24834	6.41612	3.07739	21.8121	8.90741	6.03574	23.9961	8.25856	26.4056	15.7769	27.4448	23.8567	5.91262	5.62931	34.4094	9.70469	33.1367	25.7644
347	177.942	176.935	7.71587	7.29267	39.021	100.21	44.6262	25.5879	3.75343	5.06182e-06	8.50807	2.76352	13.4711	7.99055	20.1701	47.2077	7.41626	46.834	48.3942	20.6422	23.5839	12.2327	23.8798	50.4338	28.1835	32.0943	23.6612
348	177.942	176.935	7.85357	12.6911	47.0453	70.1993	31.2618	45.1664	22.54	8.86651	6.95967	19.2601	34.0937	11.5291	33.2347	84.9137	54.6683	38.9256	57.966	68.8405	17.8362	14.8714	16.7284	56.2355	48.8921	27.5048	16.5753
349	177.942	176.935	7.98439	21.2261	40.1019	75.6959	31.3251	46.1044	49.1173	9.64081	6.22063	16.7551	23.9487	30.8158	32.235	63.1885	38.4011	18.4339	44.1954	48.3562	20.0472	11.0092	21.1057	41.0277	41.095	25.1639	25.5006
350	177.942	176.935	8.10472	21.2261	56.2427	80.8073	34.8184	51.5593	55.0972	10.9619	14.011	19.1068	30.7541	30.8158	39.7194	63.1885	38.4011	33.9119	47.892	49.8785	33.7818	11.2335	22.5568	60.9164	41.095	37.0226	42.18
351	177.942	176.935	8.23365	21.9041	62.7654	129.452	49.5879	64.0297	80.8824	11.9612	25.5956	24.286	56.7048	56.0088	48.5945	76.5086	53.6658	41.4894	63.9168	58.2511	41.3302	18.6511	39.7194	74.5279	74.7441	45.2951	51.6049
352	177.942	176.935	8.35677	4.05132	19.4039	60.3861	25.3695	28.7226	36.3203	7.82921	13.9339	12.9186	27.2257	24.3078	20.1057	30.5854	25.0337	19.3537	48.832	34.3729	14.2728	11.4288	22.8812	35.5985	33.231	21.1254	22.4041
353	177.942	176.935	8.46171	0.376429	3.88865	49.5654	19.7459	21.6143	29.812	5.01322	11.437	11.6847	24.3106	26.9832	22.6043	32.5183	23.0912	14.3576	43.41	28.6655	7.11184	9.07327	18.7811	27.6868	27.2763	18.2073	16.0649
354	177.942	176.935	8.60346	0.653349	1.48253	18.7737	6.73266	11.782	12.8478	3.59499	9.11851	10.1033	16.5586	20.0832	19.556	21.3442	19.2112	12.3872	35.584	24.7846	0.362776	5.59576	9.0478	19.3763	16.0368	15.7423	10.8763
355	177.942	176.935	8.94108	1.78013	3.89985	3.61299	2.82985	2.43205	3.01389	0.586404	0.751282	1.0845	6.30861	5.20634	2.45879	8.92388	4.86733	10.3621	12.1174	9.98149	3.18103	0.375269	0.82304	1.25047	3.68372	3.2933	4.59128
356	177.942	176.935	9.73247	21.8575	24.9892	22.8345	27.5343	18.8892	28.9456	24.1319	16.1618	23.0505	33.2519	26.4559	18.6939	31.4037	18.5884	22.3426	34.154	32.8809	17.3167	21.8874	35.5176	26.6984	30.2663	33.6986	27.0795
357	177.943	176.935	9.80844	24.0926	23.8086	18.4323	21.3101	14.6065	22.3289	20.2774	21.4854	22.6128	25.6508	20.8788	14.4418	25.8818	18.3745	18.1163	28.1527	24.9242	13.6936	9.50756	29.9247	21.2014	22.3278	27.2663	20.8893
359	179.024	178.017	3.57638	4.22997e+06	2.36031e+06	2.48301e+06	4.24197e+06	3.18437e+06	1.59218e+06	2.77617e+06	2.72755e+06	3.38042e+06	3.21751e+06	5.91699e+06	4.41768e+06	5.95656e+06	2.65488e+06	841688	2.62516e+06	3.60117e+06	2.9408e+06	5.40326e+06	1.97408e+07	2.75361e+06	1.00263e+07	2.06119e+07	3.99263e+06
360	179.025	178.017	3.68316	4.22997e+06	2.36031e+06	2.48301e+06	4.24197e+06	3.18437e+06	1.59218e+06	2.77617e+06	2.72755e+06	3.38042e+06	3.21751e+06	5.91699e+06	4.41768e+06	5.95656e+06	2.65488e+06	1.12605e+06	2.62516e+06	3.60117e+06	2.9408e+06	5.40326e+06	1.97408e+07	2.75361e+06	1.00263e+07	2.06119e+07	3.99263e+06
361	179.043	178.036	3.58178	1.18882e+06	1.48992e+06	1.92496e+06	1.46006e+06	2.07258e+06	3.65918e+06	570365	1.04263e+06	2.25039e+06	9.57038e+06	1.69008e+06	696934	761822	1.3463e+06	712855	2.61247e+06	1.70219e+06	2.41544e+06	3.6357e+06	8.96992e+06	1.53437e+06	5.38348e+06	6.80312e+06	2.5289e+06
362	179.887	178.88	0.965121	1.59416	2.44277	2.82053	2.28111	49.448	2.87075	2.84969	2.52322	2.71527	1.9858	4.33856	1.87192	2.23627	2.08736	2.14845	2.20299	6.21169	24.6496	2.54959	2.28976	2.22542	2.13122	1.85325	2.39833
363	180.062	277.031	1.42369	1	1	1	1	1	1	1	1	1	1	1	1	1	1	1	1	1	1	1	1	1	757915	8.56474e+06	16489749
364	180.062	179.057	1.56692	345.76	375.776	298.546	320.568	486.402	399.723	656.518	626.32	488.605	427.113	393.634	431.218	648.705	406.956	241.873	601.708	391.995	212.905	145.873	169.139	260.966	291.385	218.125	117.43
365	180.063	179.056	5.10143	857.744	1044.13	1103.06	1144.19	888.508	979.205	616.695	1083.75	738.863	351.751	752.916	916.811	526.892	531.864	340.311	451.815	688.329	463.085	1686.41	952.053	713.515	887.7	1044.52	915.711
366	180.062	179.056	5.15846	820.945	999.335	1055.73	1095.11	850.39	1027.97	590.237	1037.3	707.132	336.66	779.367	1066.62	504.288	509.01	325.654	430.296	658.799	443.218	1614.1	911.208	738.874	849.616	999.711	1441.29
367	180.063	225.061	5.22882	743.791	920.483	982.344	986.342	781.93	935.662	558.791	974.932	664.36	301.162	745.518	989.482	457.963	470.939	305.18	381.233	630.724	391.282	1536.85	861.681	677.196	807.947	924.572	1359.83
368	180.063	179.056	5.31116	786.276	1035.8	1103.06	1144.19	800.324	928.72	596.659	1083.75	738.863	345.674	814.234	1114.44	526.892	531.864	349.083	436.6	688.329	463.085	1686.42	952.053	771.994	815.405	1040.78	1505.9
369	180.063	225.061	5.37021	796.245	969.409	1035.25	529.292	754.608	933.474	584.82	1125.7	735.483	345.627	860.835	1142.53	525.11	525.532	298.801	382.675	671.512	301.31	1774.51	995.055	781.93	842.605	1055	1570.12
370	180.063	225.06	5.4655	1.05116e-05	709.128	1029.21	279.875	420.827	729.578	1.05116e-05	378.585	297.765	274.875	915.971	1215.7	136.105	379.7	263.352	266.143	219.827	1.05116e-05	1.05116e-05	268.641	824.538	169.959	429.623	1670.7
371	180.063	225.06	5.50855	1.49104e-05	184.414	421.902	1.49104e-05	482.807	1034.89	1.49104e-05	81.6037	1.49104e-05	71.7941	454.717	1280.99	110.282	1.49104e-05	215.436	1.49104e-05	1.49104e-05	7.83288	1.49104e-05	176.975	180.909	1.49104e-05	75.0874	2369.85
372	180.062	179.055	5.74581	3.90707e+06	3.76022e+06	4.54525e+06	3.41378e+06	3.02123e+06	2.01162e+06	3.39582e+06	2.39096e+06	2.22545e+06	2.09996e+06	2.59374e+06	2.51946e+06	1.42558e+06	1.52137e+06	1.80119e+06	1.70908e+06	1.02711e+06	1.51901e+06	418050	27458.7	1.51787e+06	1.11804e+06	162290	1.70804e+06
373	180.063	179.056	5.82855	475.452	456.887	481.401	383.241	370.5	246.726	413.528	291.77	271.129	256.604	315.313	318.769	174.075	185.455	112.942	200.39	137.248	188.914	202.413	30.3342	184.618	172.617	16.2695	222.899
374	180.063	225.061	6.56509	741.015	977.32	1090.32	949.23	780.18	769.409	905.438	1131.19	929.134	800.658	840.886	1724.66	607.63	742.459	569.699	823.772	687.495	718.626	1074.77	722.161	832.076	931.316	637.338	566.581
375	180.063	225.061	6.63112	741.015	977.354	1090.32	949.23	779.994	769.409	905.438	1131.19	929.134	800.658	840.886	1724.66	607.63	742.319	780.556	823.772	687.495	718.626	1074.81	722.161	832.083	931.316	637.338	566.581
376	180.063	225.061	6.68425	741.015	977.071	1090.32	949.23	780.18	769.433	905.438	1131.19	929.134	800.658	840.886	1724.66	607.682	742.494	780.53	823.772	687.495	718.626	1074.81	722.161	832.076	931.143	637.338	566.581
377	180.062	179.057	6.80257	278.407	680.604	658.114	530.513	484.022	553.971	551.285	617.988	562.023	484.312	531.807	1021.65	438.359	476.385	504.331	539.473	388.314	3.48634e-05	483.783	379.401	531.306	608.315	280.125	384.395
378	180.886	179.879	0.972782	1.03719	1.35375	1.49398	1.86669	53.444	1.29686	2.16314	0.529476	1.25494	2.20475e-05	2.85909	0.289667	1.76511	1.79407	1.3774	2.52498	5.56835	28.0582	2.33658	2.11932	1.55036	1.88432	2.20475e-05	1.28698
379	181.022	180.015	2.38575	2.50819e+06	7.85131e+06	6.10413e+06	2.68599e+06	4.06894e+06	6.30298e+06	1.44321e+07	8.61628e+06	7.68473e+06	2.53307e+06	4.54851e+06	1.49704e+07	3.53438e+06	5.96968e+06	5.28799e+06	3.54742e+06	7.53319e+06	8.54873e+06	4.17136e+06	3.81674e+06	2.65297e+06	3.55134e+06	5.18033e+06	6.14853e+06
380	181.04	180.033	5.22048	3.18412e+06	5.7529e+06	7.82245e+06	6.61798e+06	3.5272e+06	3.63405e+06	2.57694e+06	4.05565e+06	2.88591e+06	2.78593e+06	2.88502e+06	2.61833e+06	2.54889e+06	1.14965e+06	1.61753e+06	2.12337e+06	460150	569975	422377	733958	2.34601e+06	1.00665e+06	1.64397e+06	3.49407e+06
381	181.073	180.066	4.71308	152.498	149.512	102.889	128.721	79.876	88.2087	108.57	117.65	211.718	92.5457	134.984	210.588	83.9398	150.309	56.891	117.101	92.1715	154.601	233.568	251.804	225.658	287.919	302.582	214.052
382	181.073	180.066	4.83098	139.106	136.504	93.7776	117.349	72.9142	80.4998	99.0902	107.353	193.181	84.445	123.18	192.173	76.583	137.183	80.2729	106.799	84.1131	141.091	213.156	229.794	206.001	262.587	276.091	195.364
383	181.93	180.923	1.33137	0.519167	1.8778	2.25354	1.42518	1.77631	4.30589	4.40065	4.14904	4.01042	2.78096	4.01182	2.68215	0.983741	3.16452	11.5981	3.9195	3.96443	41.0546	6.41383	6.68128	16.4382	15.3684	9.94125	1.94999
384	182.035	181.028	6.07449	1.76303e+07	1.60699e+07	2.23683e+07	1.76178e+07	1.53886e+07	9.95205e+06	1.54323e+07	1.25536e+07	1.78826e+07	1.66339e+07	1.69549e+07	1.33665e+07	5.38214e+06	5.31048e+06	3.8139e+06	8.48236e+06	4.28779e+06	8.39308e+06	3.17987e+06	5.45558e+06	8.09691e+06	5.89144e+06	4.12747e+06	6.34514e+06
385	182.035	181.028	6.13152	1.7653e+07	1.60858e+07	2.24256e+07	1.76581e+07	1.5414e+07	9.95321e+06	1.54548e+07	1.25768e+07	1.79254e+07	1.66434e+07	1.69649e+07	1.34165e+07	5.38986e+06	5.31613e+06	3.8362e+06	8.49425e+06	4.29311e+06	8.39291e+06	3.17999e+06	5.45619e+06	8.09804e+06	5.91368e+06	4.1276e+06	6.37026e+06
386	182.045	181.038	6.16713	1.58664e+06	2.06795e+06	2.66198e+06	1.36768e+06	2.20702e+06	3.2249e+06	1.76236e+06	2.68989e+06	1.5935e+06	2.63409e+06	1.69092e+06	2.96434e+06	5.6549e+06	3.51398e+06	4.13282e+06	4.05069e+06	2.97156e+06	3.58165e+06	1.52169e+06	2.94352e+06	3.66799e+06	3.12154e+06	2.02071e+06	3.64988e+06
387	182.078	181.072	5.08072	337.658	425.107	493.46	67.915	62.1931	79.9662	446.863	413.09	347.811	56.9841	61.64	38.7159	314.264	300	137.527	61.4475	38.0519	43.4989	540.454	152.367	175.49	45.7879	70.5869	54.6875
388	182.078	181.072	5.18073	337.672	425.123	494.117	67.9135	62.1976	79.9656	446.863	413.09	347.814	56.9721	61.64	38.7041	314.264	300	197.373	61.4475	38.1878	43.492	540.454	152.376	175.685	45.7887	70.6677	54.648
389	182.078	181.072	5.39349	1747.23	2561.91	4529.71	271.539	1186.61	347.165	2676.94	3259.63	2559.29	323.903	1219.05	335.819	1148.83	1557.26	4114.32	267.218	194.023	283.461	3701.91	1199.33	4214.29	427.395	390.234	2892.62
390	183.019	182.012	6.55107	7.15442e+06	1.1361e+07	1.17752e+07	9.76825e+06	7.22382e+06	7.16757e+06	5.66328e+06	8.83777e+06	8.4355e+06	6.95014e+06	9.12698e+06	8.59841e+06	7.28804e+06	8.3436e+06	7.26591e+06	5.71347e+06	5.4212e+06	3.8103e+06	4.42989e+06	4.8003e+06	8.00141e+06	5.48912e+06	5.90018e+06	6.46568e+06
391	183.056	182.049	4.02058	872441	1.73417e+06	3.52876e+06	894632	1.49131e+06	1.03777e+07	4.77568e+06	903779	3.79903e+06	1.14402e+06	955251	4.95686e+06	5.63695e+06	7.24468e+06	530305	3.64762e+06	1.86125e+06	1.85358e+06	811976	942549	342033	6.98293e+06	798369	1.6406e+06
392	183.841	182.834	3.62687	1.48925e+07	1.47331e+07	1.60513e+07	9.15861e+06	1.08163e+07	1.05252e+07	16188324	1.61735e+07	1.15167e+07	1.3326e+07	6.97556e+06	2.26947e+07	1.65913e+07	1.30118e+07	1.63126e+07	1.41151e+07	8.71547e+06	1.5049e+07	1	761366	9.92717e+06	2.41387e+06	44415.3	3.14999e+06
393	183.881	182.874	0.965121	0.707612	2.33629	2.75968	2.5438	43.6016	2.40903	2.16191	2.23318	1.2006	1.52034	2.88636	2.04123	2.59034	1.87087	1.54296	2.09301	5.13305	21.5717	2.21705	2.04603	2.17493	1.99486	1.40813	2.18873
394	184.022	251.003	2.52146	1	24346.6	1	48323.8	1	1	4240.1	1	17965.9	1	33820.3	47676.4	14424.8	1	1	1	1	1	13926.4	1	1	1	11531.8	1
395	185.081	184.074	3.0549	1.57947e+07	1.36931e+07	1.6595e+07	1.41929e+07	1.0396e+07	1.70476e+07	3.59656e+06	4.81843e+06	9.07929e+06	7.90351e+06	7.3182e+06	8.40894e+06	6.77815e+06	6.08899e+06	4.66376e+06	9.78652e+06	4.48748e+06	9.25767e+06	4.93947e+06	3.77806e+06	5.25172e+06	5.36083e+06	4.87872e+06	7.50443e+06
396	185.838	184.831	3.62786	1.67059e+07	1.65221e+07	1.80594e+07	9.97822e+06	1.21837e+07	1.18654e+07	1.77547e+07	1.81626e+07	1.27844e+07	1.45223e+07	7.71649e+06	2.43835e+07	1.77165e+07	1.50608e+07	1.82807e+07	1.57923e+07	9.60692e+06	1.68724e+07	1	837028	1.10742e+07	2.50328e+06	24514.3	3.4325e+06
397	187.045	322.012	5.61332	355126	872520	301455	319144	90982.1	751486	275913	170753	355436	96013.1	196787	186655	289185	694193	78659.2	306759	407069	798498	1.65418e+06	600676	71311	298481	689517	296521
398	187.045	322.012	5.88727	249521	64121.9	281338	379085	340676	618785	283051	420005	129362	180130	379305	381201	993486	1.15276e+06	454393	425433	1.66566e+06	798498	2.53242e+06	1.43827e+06	665697	1.18318e+06	836910	813808
399	187.052	186.045	1.07098	28.8093	29.4442	9.16213	12.5827	43.1422	25.5271	38.5159	47.8875	47.2882	67.2471	59.1055	67.0748	177.7	56.2858	30.0513	157.899	75.2954	2.51607	4.62014	8.28492	53.0868	21.4604	20.8541	9.68268
400	187.052	186.045	1.32164	67.1962	53.9397	53.673	78.7625	101.269	66.5121	203.167	173.67	139.903	112.878	137.117	153.442	142.608	129.011	44.4843	188.105	156.228	4.03791	1.64245e-05	1.43797	20.9283	10.9965	9.52149	4.02374
401	187.052	186.045	1.47103	258.316	312.026	207.021	425.061	536.25	769.872	924.4	1237.96	887.76	715.441	528.725	1485.86	1700.99	709.232	411.976	1131.13	1035.6	308.671	233.067	445.904	737.224	307.746	745.678	156.87
402	187.052	186.045	1.65498	1.27559e+07	6.7548e+06	6.18841e+06	8.65862e+06	8.66912e+06	1.54805e+07	1.64095e+07	1.95009e+07	1.40197e+07	1.45054e+07	1.13623e+07	2.34648e+07	2.68699e+07	1.22487e+07	9.49343e+06	1.78923e+07	1.37682e+07	4.87378e+06	5.5003e+06	7.0308e+06	1.73116e+07	7.18534e+06	1.17739e+07	7.21576e+06
403	187.929	186.923	1.34763	247455	558756	430426	221582	359438	713635	805061	722045	607633	436696	564585	528045	393591	481756	1.08108e+06	719235	665125	3.845e+06	554739	313736	1.98936e+06	1.29684e+06	129379	118119
404	188.048	187.041	1.06261	8.23206e+06	7.87158e+06	2.52373e+06	3.49113e+06	1.05815e+07	4.91112e+06	9.29775e+06	1.14823e+07	1.14903e+07	1.8076e+07	1.559e+07	1.63957e+07	4.22294e+07	1.48119e+07	6.84539e+06	3.85021e+07	2.06422e+07	1.30614e+06	1.21608e+06	2.20293e+06	1.30214e+07	5.12587e+06	4.90371e+06	2.49641e+06
405	188.048	187.041	1.30587	323.976	287.693	281.303	411.362	515.488	445.521	1048.48	1086.94	634.5	555.517	676.398	799.452	748.763	644.715	234.053	989.328	919.832	23.9454	19.9344	7.32349	112.586	32.5468	48.0909	38.8077
406	188.048	187.041	1.47021	323.976	439.597	281.303	556.37	750.744	1056.14	1316.55	1454.28	798.455	968.575	676.398	2010.49	2294.54	961.753	561.726	1547.76	1405.32	424.016	445.005	613.694	1471.1	424.617	1010.47	224.66
407	188.048	187.041	1.65863	5.05059e+07	2.69802e+07	2.53342e+07	3.25716e+07	3.58835e+07	4.84508e+07	6.72095e+07	7.87314e+07	50406753	5.70995e+07	4.56997e+07	9.21834e+07	1.05201e+08	4.80215e+07	3.75917e+07	7.09958e+07	5.4166e+07	1.94432e+07	2.0404e+07	2.81385e+07	6.74572e+07	2.87598e+07	4.63302e+07	2.8443e+07
408	188.048	187.041	1.96542	1.80064e+06	2.60576e+06	2.20871e+06	2.50221e+06	2.81579e+06	2.3018e+06	2.25434e+06	2.9582e+06	3.13315e+06	2.34851e+06	3.59267e+06	1.93228e+06	1.93937e+06	2.55203e+06	1.27283e+06	3.82613e+06	1.97862e+06	37756.2	1	74259.2	1	456392	1	1
409	188.115	187.108	5.63099	374764	617068	757084	591735	269464	952643	498024	1.50204e+06	910881	476304	916817	1.98342e+06	563379	546912	237894	635227	350179	159181	1.9293e+06	2.06102e+06	872341	1.81825e+06	4.95812e+06	1.1275e+06
410	189.016	188.009	5.67107	1.19409e+06	2.29623e+06	3.01546e+06	3.72688e+06	3.12524e+06	2.69453e+06	2.25644e+06	2.27173e+06	4.78056e+06	3.48874e+06	2.67463e+06	1.88116e+06	1.4082e+06	1.16109e+06	713679	480078	622006	1	315360	900661	664572	862382	778989	2.30084e+06
411	189.111	188.104	6.2336	1.56193e+06	2.69132e+06	3.29126e+06	4.81642e+06	1.32933e+06	1.42109e+06	2.55924e+06	3.47635e+06	1.96988e+06	1.64354e+06	3.04772e+06	2.49596e+07	1.27526e+06	1.33726e+06	1.15499e+06	1.01956e+06	390597	581928	1.04758e+06	2.15479e+06	1.18659e+06	1.03651e+06	2.04579e+06	974221
412	190.095	189.088	5.85555	1.75234e+06	2.41128e+06	1.97789e+06	1.95333e+06	2.22433e+06	1.30587e+06	1.55228e+06	1.18085e+06	1.50589e+06	1.28055e+06	938628	8.22966e+06	919328	755001	448708	1.38059e+06	495375	905384	198547	261494	593897	376320	953274	1.33345e+06
413	190.095	287.063	6.18671	2.02801e+06	182213	2.74835e+06	234169	1.1019e+06	814701	337105	271099	946437	177253	1.09888e+06	254195	725467	194470	391608	666316	84233	1.66164e+06	1.25815e+06	3.34087e+06	2.05223e+06	889495	549244	176321
415	192.074	191.067	6.87794	2.62062e+06	2.87501e+06	1.87022e+06	2.25151e+06	2.77001e+06	2.58392e+06	3.70513e+06	3.30537e+06	2.75585e+06	2.36462e+06	2.13975e+06	8.75725e+06	2.73038e+06	2.62995e+06	1.52341e+06	2.20614e+06	1.92336e+06	2.77277e+06	2.0312e+06	2.10492e+06	2.73723e+06	3.3174e+06	5.29302e+06	3.81619e+06
416	193.001	327.969	5.2953	335.508	303.337	314.628	366.575	509.305	615.965	586.65	733.588	700.706	743.247	635.624	783.025	442.722	583.88	305.294	428.378	632.732	851.73	728.748	769.594	739.563	590.15	505.279	609.141
417	193.001	327.969	5.38486	779.649	704.891	731.681	849.478	1183.52	1431.37	1363.25	1704.7	1628.29	1727.15	1477.05	1819.45	1029.11	1359.84	709.438	994.568	1470.33	1980.47	1696	1788.25	1712.84	1371.38	1174.27	1415.51
418	194.048	387.09	7.28209	1	1	1	1	1	1	23136.7	1	1	1	6268.8	2.56849e+06	62525.2	466621	1	1	1	1	1	18255.9	1	1	1	1
419	195.11	194.103	2.97547	3.21738e+07	3.82683e+07	4.23493e+07	3.45148e+07	2.684e+07	3.4553e+07	3.92021e+07	4.10581e+07	5.20115e+07	3.82805e+07	4.12377e+07	4.24718e+07	3.57527e+07	3.37903e+07	2.55702e+07	3.94397e+07	2.12773e+07	3.45827e+07	3.56025e+07	4.13603e+07	3.68441e+07	4.3875e+07	3.89368e+07	4.1766e+07
420	195.11	194.103	3.05568	3.21738e+07	3.82683e+07	4.23493e+07	3.45148e+07	2.68391e+07	3.4553e+07	3.92021e+07	4.10581e+07	5.20115e+07	3.82805e+07	4.12377e+07	4.24718e+07	3.57527e+07	3.37903e+07	2.55702e+07	3.94397e+07	2.12773e+07	3.45827e+07	3.56022e+07	4.13603e+07	3.68441e+07	4.3875e+07	3.89358e+07	4.1766e+07
421	195.953	194.946	6.94426	0.0699854	5.85495e-06	5.85495e-06	5.85495e-06	5.85495e-06	1.04375	0.175156	5.85495e-06	3.30474	5.85495e-06	5.85495e-06	0.0430341	24.7941	5.85495e-06	0.229124	5.85495e-06	68.8315	8.53723	1.72939	1.24101	8.41201	5.85495e-06	2.64521	5.85495e-06
422	195.953	194.946	7.14754	14.868	75.189	241.065	51.3449	31.6202	6.24747	18.0143	6.83852	9.34629	4.98406e-06	24.5211	10.3714	86.9832	103.309	40.3083	186.183	87.894	16.8607	16.7827	33.8649	89.2013	52.3729	36.0977	69.1392
423	195.953	194.946	7.29233	10.6901	53.9651	172.829	38.7478	56.4329	36.5373	13.0491	10.6671	8.95168	52.1248	39.92	41.7531	62.5316	80.8668	51.7774	133.88	63.1209	12.1229	12.0667	24.2172	64.118	60.6223	46.8952	49.6601
424	195.953	194.946	7.67312	9.82791	34.2451	76.5772	22.6687	30.6384	28.174	5.11523	10.3714	7.45347	19.6831	11.2747	23.2688	70.0765	27.9528	40.6248	68.5106	38.0972	28.7341	7.27511	21.3941	39.9347	29.0985	36.0697	28.9659
425	195.953	194.946	7.78722	16.9393	95.2557	137.54	63.2478	44.9876	75.6058	12.0704	16.0687	19.4735	30.729	51.0175	24.917	82.5914	88.0395	52.6437	80.6632	42.2932	35.4621	7.79042	33.3841	76.5731	35.3128	50.7707	44.982
426	195.953	194.946	7.91964	18.3934	38.3489	55.3721	31.6029	45.5098	30.5035	8.12275	9.08226	11.3403	30.3515	28.0544	21.5209	31.5138	35.4437	21.6864	37.7414	18.0456	14.516	10.7971	27.7886	57.0845	37.0744	31.6762	28.3733
427	195.953	194.946	8.0418	12.7903	26.5394	42.0428	22.8623	32.8913	21.2114	6.11711	3.99083	13.007	21.1057	23.5078	21.1675	50.5039	24.6467	16.4709	30.3184	34.6393	19.1758	7.50801	19.8663	40.448	23.0837	31.8243	23.2266
428	195.953	194.946	8.17138	14.9165	46.6425	57.5761	22.8623	43.1605	26.4229	6.73837	15.6828	13.007	24.1075	26.4999	24.0171	50.5039	35.9004	21.3694	25.1181	35.7754	25.5164	20.8608	24.0241	40.448	25.3013	31.8243	23.2266
429	195.953	194.946	8.32558	7.35516	42.9638	59.5266	45.7507	39.8942	51.4268	7.80508	18.0711	15.9635	30.2398	28.04	26.6935	36.7027	35.1532	34.5685	40.8359	31.1952	24.315	19.2155	30.4468	52.6228	39.7451	35.1041	19.6238
430	195.953	194.946	8.44719	7.98294	43.8077	50.4981	46.6494	40.6778	52.437	7.9584	21.9386	16.2771	30.8338	39.7265	30.4791	53.1897	35.8437	51.0911	48.5922	31.808	21.7922	19.5929	31.0449	51.9147	42.0246	29.415	28.5541
431	195.953	194.946	8.57413	1.26069	3.08695	13.1588	31.0717	23.2674	28.1586	5.69473	10.5718	11.9254	23.8936	27.9899	18.8327	35.4279	19.4215	31.2964	41.5395	16.1539	6.12486	8.26862	17.5326	33.4015	27.1789	19.5924	19.0189
432	195.953	194.946	8.70938	1.56187	3.57166	1.88523	1.35477	5.38769	3.72889	4.11882	9.51451	10.2212	23.1373	28.4341	19.7368	35.9902	16.0383	19.484	27.2983	7.74515	3.33852	5.24839	5.05762	0.888018	15.1686	12.4749	14.7455
433	195.953	194.946	7.35822	10.6901	53.9651	172.829	38.7478	56.4329	36.5373	13.0491	10.6671	8.95168	52.1248	39.92	41.7531	62.5316	80.8668	53.8456	133.88	55.0645	12.1229	12.0667	24.2172	64.118	60.6223	46.8952	49.6601
434	196.051	195.044	5.7714	7.82889e+06	3.38186e+06	1.03392e+07	7.03352e+06	7.31345e+06	4.49504e+06	6.86153e+06	8.06242e+06	5.71492e+06	6.19715e+06	9.62645e+06	4.92853e+06	7.32961e+06	3.5251e+06	2.89758e+06	8.27399e+06	4.14728e+06	6.42514e+06	4.27571e+06	5.81725e+06	9.61818e+06	5.17822e+06	2.75794e+06	8.13222e+06
435	196.058	195.052	6.69916	81.9786	150.87	143.061	129.218	48.2186	73.676	63.0519	82.6368	63.4378	29.9298	87.4878	494.639	62.2208	61.1112	36.1599	60.6989	50.7584	5.77655	45.2515	46.9307	80.3867	61.2429	35.1679	66.5128
436	196.818	195.81	3.2479	2.15282e+07	1.95662e+07	1.97314e+07	2.31548e+07	2.28961e+07	1.1302e+07	3.10092e+07	2.42712e+07	2.16376e+07	1.98793e+07	2.34173e+07	2.62057e+07	2.00905e+07	2.10488e+07	1.49541e+07	1.39311e+07	1.89062e+07	1.90112e+07	1.53211e+07	1.36288e+07	2.06584e+07	1.9912e+07	1.63818e+07	2.1841e+07
437	196.817	195.81	3.39637	443.082	400.579	403.961	474.049	468.751	282.187	673.284	501.52	442.986	406.99	479.423	536.509	467.496	430.933	894.511	481.986	716.663	378.905	330.486	292.814	422.939	407.658	351.157	447.152
438	196.818	195.81	3.59392	130.69	119.685	96.1952	138.716	127.943	128.5	202.862	146.802	147.205	149.663	124.638	161.766	129.795	142.259	265.915	285.231	200.616	122.226	90.4953	116.779	138.96	136.828	108.607	146.916
439	197.017	196.01	1.0261	3.49098e+06	1.59404e+06	1.45958e+06	2.03445e+06	1.28826e+06	973871	4.04059e+06	951654	1.52125e+06	954893	1.5645e+06	9.36557e+06	2.4683e+06	2.05762e+06	1.17071e+06	1.80789e+06	2.046e+06	3.27196e+06	7.36209e+06	9.4241e+06	1.43314e+06	1.80657e+06	1.70199e+06	1.08298e+06
440	197.017	196.01	1.41358	222945	292367	389518	419198	331645	68676.2	2.10605e+06	329467	349894	1	924496	4.76621e+06	710274	434442	449478	234751	540082	1.50006e+06	1.7296e+06	2.06327e+06	637536	607891	561396	767275
441	197.035	325.987	3.65379	134300	59757	18895.6	30880.5	17565.7	32331	72136.5	91466.4	128371	17945.2	108186	11037	139357	139553	1	125332	110712	47556.7	1	24342.8	71038.9	55760.5	1	1
442	197.081	196.074	3.26997	2.12967e+06	1.4252e+06	2.23249e+06	2.33927e+06	2.54153e+06	2.85127e+06	1.33933e+06	1.98796e+06	3.38908e+06	4.37756e+06	2.58926e+06	1.6147e+06	2.90699e+06	4.32156e+06	2.45529e+06	5.17569e+06	6.88606e+06	8.42113e+06	2.45986e+06	1.73581e+06	3.65572e+06	3.70847e+06	1.45173e+06	2.94809e+06
443	197.081	196.074	3.37752	2.12967e+06	1.4252e+06	2.23249e+06	2.33927e+06	2.54153e+06	2.85127e+06	1.33933e+06	1.98796e+06	3.38908e+06	4.37756e+06	2.58926e+06	1.6147e+06	2.90699e+06	4.32156e+06	2.45529e+06	5.17569e+06	6.88606e+06	8.42113e+06	2.45986e+06	1.73581e+06	3.65572e+06	3.70847e+06	1.45173e+06	2.94809e+06
444	197.081	196.075	3.92785	64175.6	36062.2	1	90103	28793	199534	59789.7	308709	1	1	90119.2	1	380461	1	1	37044.1	4.90451e+06	7.72462e+06	7.12445e+06	880653	1.24866e+06	338116	1	1
445	197.081	196.075	4.13476	34167.8	158472	267404	58348.4	241524	122169	59789.7	5.66137e+06	3.89979e+06	1.44428e+07	1	1.80637e+06	390617	1.31169e+07	5.77397e+06	1	1.01127e+06	1.44393e+07	1.8097e+06	7.11208e+06	1.24866e+06	4.87446e+06	1.91994e+06	1
446	197.081	196.075	4.36172	7.58734e+06	4.58639e+06	3.21023e+06	7.77028e+06	7.93261e+06	7.83801e+06	5.7524e+06	7.94954e+06	1.15816e+07	1.44428e+07	8.4677e+06	5.41046e+06	9.85883e+06	1.31169e+07	7.22188e+06	1.41892e+07	1.20053e+07	1	1	7.11208e+06	1.23375e+07	1.23087e+07	5.20482e+06	9.94911e+06
447	197.081	196.075	4.49773	7.58734e+06	5.80985e+06	8.23079e+06	7.77028e+06	7.93261e+06	7.83801e+06	5.7524e+06	7.94954e+06	1.15816e+07	9.61371e+06	8.4677e+06	5.41046e+06	9.85883e+06	4.4793e+06	7.22188e+06	1.41892e+07	1.20053e+07	1	1	1	1.23375e+07	1.23087e+07	5.20482e+06	9.94911e+06
448	197.079	196.072	5.27853	649.632	1256.34	1.81367e-05	656.113	451.414	577.56	405.964	496.044	622.234	320.808	645.425	370.003	571.396	712.917	145.415	554.143	445.803	175.555	485.1	424.6	632.298	590.936	716.991	1098.61
449	197.079	196.072	5.41154	652.071	1252.63	920.166	652.766	451.788	573.911	400.601	491.57	615.411	323.468	641.054	366.021	568.244	702.917	199.612	559.794	438.937	171.128	471.99	414.254	627.26	576.936	700.007	1091.03
450	197.079	196.073	5.8333	132.859	301.906	185.848	183.315	112.758	92.3071	81.1574	44.7921	212.661	60.197	97.1189	34.2273	90.4281	128.43	32.7811	142.133	23.9827	18.9723	0.305338	1.52604e-05	55.9678	1.52604e-05	1.52604e-05	79.3301
453	198.815	197.808	3.25717	753.199	687.888	697.59	699.788	816.9	561.954	1108.55	855.616	596.823	798.569	713.05	930.087	822.311	845.359	513.699	504.572	663.212	661.439	568.988	482.851	716.693	690.896	579.102	531.386
454	198.815	197.808	3.38892	757.702	687.888	697.59	699.788	816.9	561.954	1108.55	855.616	810.888	798.569	713.05	930.087	898.925	845.347	1491.45	648.147	661.917	661.439	568.988	507.925	716.693	690.896	579.102	802.143
455	198.815	197.808	3.59716	105.77	95.4165	75.0046	96.6684	100.767	107.62	155.756	115.834	123.637	134.1	98.4255	141.812	104.972	135.09	226.325	198.749	158.448	93.5055	67.934	94.7997	109.275	109.212	101.122	122.304
456	199.006	197.999	1.02043	1	1	1	1	1	1	1	1	1	1	1	1	1	1	1	1	1	1	1	1	1	1.29538e+06	4.71821e+06	4.98611e+06
457	199.056	334.024	5.2259	2.62165e+07	8.42196e+06	6.89403e+06	1.44662e+07	1.38795e+07	7.14404e+06	3.43584e+07	2.50028e+07	2.93585e+07	2.78458e+07	1.40331e+07	2.74912e+07	2.51799e+07	2.60829e+07	1.62847e+07	1.76583e+07	2.20334e+07	3.20329e+07	1.26697e+07	1.96455e+07	2.80886e+07	2.03742e+07	1.82615e+07	1.48561e+07
458	199.056	334.024	5.38468	2.62165e+07	2.97528e+07	2.63369e+07	2.3199e+07	1.99102e+07	1.81327e+07	3.43583e+07	2.4991e+07	2.9358e+07	2.78458e+07	2.21133e+07	2.74912e+07	2.51798e+07	2.60811e+07	2.43185e+07	2.85244e+07	2.20302e+07	3.20329e+07	1.26698e+07	1.96434e+07	2.80882e+07	2.03749e+07	1.82611e+07	2.22125e+07
459	199.056	266.036	5.59463	1.04182e+07	3.72e+07	3.24133e+07	1.66027e+07	1.67845e+07	1.1039e+07	1	1	1.71553e+07	1.1648e+07	1.48253e+07	5.23916e+06	1	1.53368e+07	1.5702e+07	2.78266e+07	1.82149e+07	3.17937e+06	3.44081e+06	8.86794e+06	1.25564e+07	5.94818e+06	1.18078e+07	1.98628e+07
460	199.931	239.95	3.65113	981919	1.21242e+06	659782	1.13714e+06	442720	479720	491841	2.84664e+06	2.44841e+06	430210	623504	4.09846e+06	686482	325772	281634	339460	211972	338215	1	261533	353860	314005	1	269543
463	200.076	199.069	5.41826	1.47106e+08	8.09381e+07	1.63311e+08	7.85331e+07	1.18813e+08	4.24914e+07	5.66278e+07	8.49896e+07	4.99235e+07	9.1111e+07	7.76124e+07	3.81168e+07	1.018e+08	1.48862e+07	6.46878e+07	1.1918e+08	3.00056e+07	6.33432e+07	2.96641e+07	3.8179e+07	9.38956e+07	4.53476e+07	2.67395e+07	8.24498e+07
464	200.076	199.069	5.51372	1.47106e+08	8.09381e+07	1.63658e+08	7.85331e+07	1.18869e+08	4.24914e+07	5.66278e+07	8.49905e+07	4.99235e+07	9.1111e+07	7.76124e+07	3.81168e+07	1.018e+08	1.48862e+07	9.16194e+07	1.1918e+08	3.00166e+07	6.33432e+07	2.96641e+07	3.8179e+07	9.38956e+07	4.53476e+07	2.67395e+07	8.24756e+07
465	201.08	200.073	5.496	9.66635e+06	5.29572e+06	1.07062e+07	5.05476e+06	7.77742e+06	2.74785e+06	3.67357e+06	5.58306e+06	3.19102e+06	5.92944e+06	5.09539e+06	2.36248e+06	6.64928e+06	642499	5.94346e+06	7.61866e+06	1.97021e+06	4.11842e+06	1.88312e+06	2.50138e+06	6.16081e+06	2.86932e+06	1.76508e+06	5.3585e+06
467	202.808	201.802	3.6535	2.39179e+06	1.97912e+06	1.77743e+06	1.9626e+06	2.02369e+06	2.38839e+06	3.64319e+06	2.63783e+06	2.87182e+06	2.75994e+06	2.2947e+06	2.2535e+06	2.40621e+06	2.76351e+06	4.54206e+06	3.15324e+06	2.97183e+06	1.42539e+06	2.07671e+06	2.24867e+06	2.11619e+06	3.29759e+06	2.39357e+06	3.04455e+06
468	203.09	202.083	6.2142	2.39427e+06	1.04756e+06	1.63005e+06	2.60911e+06	2.62797e+06	905372	1.51422e+06	1.89091e+06	1.45905e+06	2.389e+06	954401	1.56035e+06	2.76627e+06	2.74928e+06	2.29908e+06	4.00508e+06	1.71584e+06	1.26616e+06	1.61703e+06	2.0226e+06	1.85433e+06	2.43893e+06	2.77741e+06	2.64411e+06
469	204.027	499.062	6.16559	1	1	1	1	1	1	61159.9	1	1	1	1	1	1	1	1	1	1	1	1	1	1	1.04442e+06	974395	801159
470	204.062	203.056	2.43306	3062.13	4154.62	5222.41	3550.53	4370.55	4264.97	2503.29	3364.59	3275.17	5013.13	3025.06	2818.15	4537.67	3918.28	6708.37	6595.5	4269.89	3567.21	2958.1	5279.1	3797.03	5150.31	3437.22	4336.67
471	204.063	203.056	2.73519	109.777	386.685	134.751	152.482	78.7837	17.2037	56.9408	2.31524e-05	2.31524e-05	2.31524e-05	144.984	239.705	2.31524e-05	2.31524e-05	196.139	271.044	139.407	2.31524e-05	2.31524e-05	2.31524e-05	2.31524e-05	2.31524e-05	2.31524e-05	2.31524e-05
472	204.063	203.056	2.908	109.741	386.556	347.343	118.734	78.7575	17.198	56.9219	2.31447e-05	2.31447e-05	2.31447e-05	144.935	105.076	2.31447e-05	2.31447e-05	196.221	2.31447e-05	139.36	442.734	133.633	201.609	2.31447e-05	2.31447e-05	2.31447e-05	2.31447e-05
473	204.063	203.056	3.15316	7.48333e+06	8.50087e+06	1.13115e+07	7.93502e+06	1.35217e+07	1.43163e+07	2.21785e+06	5.22766e+06	7.68645e+06	1.44969e+07	6.74173e+06	7.69676e+06	1.55143e+07	1.37679e+07	1.92542e+07	3.05193e+07	1.34768e+07	1.91309e+07	8.9732e+06	1.35216e+07	1.35268e+07	1.56068e+07	6.04459e+06	8.51595e+06
474	204.063	203.056	3.28349	764.472	1238.52	1428.31	811.031	1381.39	1462.1	227.06	534.557	789.873	1508.09	692.698	793.53	1584.83	1410.16	1976.85	3117.89	1378.24	1820.14	913.985	1227.14	1387.62	1598.36	633.507	1065.42
475	204.063	203.056	3.5505	427.985	460.817	1149.17	628.365	587.008	748.133	83.8387	228.32	505.609	644.019	427.268	436.878	521.768	454.155	618.979	1699.4	452.925	300.66	490.205	1528.68	895.846	1606.33	555.342	1148.62
476	204.063	203.056	3.62441	427.985	276.915	512.882	483.565	459.202	707.699	83.8387	228.32	505.609	644.019	324.226	41.7391	365.051	454.155	618.979	1699.4	452.925	300.66	490.205	1528.68	503.112	1606.33	555.342	990.73
477	204.074	203.067	6.04723	2.80031e+06	7.08856e+06	1.39851e+07	4.15748e+06	4.38644e+06	3.62464e+06	3.58071e+06	3.74671e+06	4.43047e+06	5.64222e+06	3.4131e+06	6.15055e+06	1.83184e+06	1.36659e+06	2.64903e+06	2.32912e+06	908156	391311	1.2432e+06	1.7542e+06	5.62419e+06	1.5545e+06	1.99012e+06	3.11524e+06
478	204.089	203.082	3.80667	1.10846e+07	9.98767e+06	2.01328e+07	1.06486e+07	1.50291e+07	1.50466e+07	7.16291e+06	7.41418e+06	8.87279e+06	9.80562e+06	8.77318e+06	6.37066e+06	4.62829e+06	7.91071e+06	4.53988e+06	8.28699e+06	3.75785e+06	4.25707e+06	8.9616e+06	1.25115e+07	7.48594e+06	1.2887e+07	1.92024e+07	1.02475e+07
479	204.089	203.082	3.93133	1.10911e+07	1.00256e+07	2.01328e+07	1.06486e+07	1.50276e+07	1.50466e+07	7.16291e+06	7.43197e+06	8.87059e+06	9.80562e+06	8.77318e+06	6.37066e+06	4.62654e+06	7.92209e+06	4.53988e+06	8.28699e+06	3.752e+06	437432	8.9616e+06	1.25115e+07	7.48594e+06	1.2887e+07	1.92145e+07	1.02475e+07
480	204.11	203.103	5.93601	4.82998e+06	4.06008e+06	5.40499e+06	5.87111e+06	3.9546e+06	2.23759e+06	3.28355e+06	3.17586e+06	3.4234e+06	3.45131e+06	3.58469e+06	2.4887e+06	2.17368e+06	2.24979e+06	804985	2.62348e+06	816166	942847	1.17135e+06	1.3233e+06	1.82292e+06	1.69114e+06	2.51174e+06	1.98878e+06
481	204.11	203.103	6.2513	1.25551e+06	2.35057e+06	1.6133e+06	1.58842e+06	946359	1.35233e+06	1.00316e+06	1.65458e+06	1.46232e+06	1.32759e+06	1.13382e+06	4.02213e+06	1.19879e+06	1.62618e+06	833274	1.34324e+06	409190	471678	833534	1.18484e+06	883906	1.09991e+06	3.06014e+06	1.33258e+06
482	205.011	204.004	5.73589	400.699	464.953	447.556	269.975	366.767	509.267	186.956	310.456	380.076	446.354	307.308	522.931	387.719	280.98	529.177	478.264	128.29	415.893	73.628	152.462	351.333	77.1836	83.3238	190.423
483	205.04	204.033	3.35923	6.19574e+06	7.68333e+06	1.22925e+07	1.52136e+07	1.12406e+07	1.54141e+07	4.49493e+06	4.76399e+06	4.8311e+06	7.17547e+06	5.24626e+06	1.36793e+07	6.37489e+06	7.95407e+06	8.76489e+06	1.23309e+07	5.26829e+06	8.93835e+06	4.70789e+06	5.13036e+06	8.08231e+06	4.27684e+06	4.49333e+06	7.18451e+06
484	206.042	227.014	1.42063	1	1	1	1	1	1	1	1	1	1	1	1	1	1	1	1	1	1	1	1	1	10124.1	211651	275966
485	206.09	205.083	6.5268	1.19926e+06	2.11195e+06	1.95673e+06	1.96482e+06	1.50466e+06	1.30733e+06	2.0066e+06	2.12085e+06	1.56184e+06	1.41838e+06	1.28609e+06	5.64906e+06	1.48254e+06	1.5532e+06	973885	1.60596e+06	1.16532e+06	975863	1.34215e+06	1.26889e+06	1.40097e+06	1.83723e+06	2.07748e+06	2.24441e+06
486	207.056	206.049	5.92665	9789.99	1.97841e+06	39713	1.57983e+06	10766.4	1	7.79341e+06	331337	2.04084e+06	1	2.14319e+06	5.71549e+07	2.40482e+06	3.35805e+06	586975	10116.5	22231.2	49995.8	358470	1.25065e+06	37846.9	16540.9	117451	12243.9
487	207.056	206.049	6.66646	1	292658	1	183160	1	1	642900	118314	284925	1	442806	1.03572e+07	364244	669304	60901.7	1	1	8259.69	191322	275511	1787.94	1	8831.6	1
488	207.056	206.049	7.02985	1	296699	1	159302	1	1	875770	88878.2	473683	1	59615.8	1.0794e+07	534729	938393	119265	1	1	1	216218	440589	9971.42	1	24436.5	1
489	207.056	206.049	7.35931	1	54474.8	1	57456.9	1	1	732294	11047.1	249737	1	226589	1.71049e+06	388563	939900	22763.9	1	1	1	74484.4	419869	1	1	1	1
490	207.056	206.049	7.82138	1	1	1	15807.7	1	1	521808	1	23795.4	1	16205.4	2.74082e+06	394744	730042	1	1	1	1	18750.9	282733	1	1	1	1
491	207.11	206.103	3.87032	47096.6	22029.5	62950.5	52081.3	15988.4	39561.6	1	1	1	1	1	1	1	11150.6	2367.82	1	7.28256e+06	1	3.9264e+07	1	1	28246.4	90797.4	28361.5
492	207.11	206.103	4.12234	133210	22029.5	70751.6	1	1	1	1	1	2.16977e+07	4.54724e+07	1	1	1	6.18228e+07	1	1	1	9.21259e+07	3.92425e+07	4.94975e+07	1	3.58103e+07	1	1
493	207.11	206.103	4.36568	6.56888e+07	3.19967e+07	4.39722e+07	5.41844e+07	5.59357e+07	4.92793e+07	4.19694e+07	4.30224e+07	6.48952e+07	6.87426e+07	5.37178e+07	2.00464e+07	5.08752e+07	6.18588e+07	2.89691e+07	9.86003e+07	7.30243e+07	1	1	4.95005e+07	8.97454e+07	108638799	4.73582e+07	8.45418e+07
494	207.11	206.103	4.52768	6.56888e+07	4.79207e+07	6.76559e+07	5.41844e+07	5.59357e+07	4.92793e+07	4.19694e+07	4.30224e+07	4.31865e+07	2.29335e+07	5.37178e+07	2.00464e+07	5.08752e+07	1	1.84925e+07	9.86003e+07	7.30243e+07	1	1	1	8.97319e+07	7.28503e+07	4.73582e+07	8.45418e+07
495	207.558	206.551	5.8671	1	100856	1	95702.5	1	1	864204	1	126236	1	28324.8	8.96729e+06	261119	455904	2508.8	1	1	1	13312.7	132763	1	1	1	1
496	208.975	291.929	4.87224	5.89055e+06	6.69387e+06	6.55553e+06	6.97927e+06	6.06397e+06	6.46748e+06	5.96801e+06	5.9834e+06	6.83514e+06	7.56332e+06	6.06269e+06	5.84155e+06	7.8117e+06	7.62502e+06	5.75865e+06	8.53596e+06	5.21409e+06	4.26935e+06	3.11941e+06	5.7018e+06	5.17291e+06	5.15865e+06	5.71869e+06	6.93267e+06
497	208.975	207.968	5.07415	1.1247e+07	1	4.33043e+07	2.04962e+07	1.67358e+07	3.37015e+07	5.03043e+06	4.82966e+06	1	1	2.81568e+07	3.02064e+07	1	1	11039199	1	1.26529e+07	1	2.1473e+06	587204	1	4.10374e+06	171101	5.61204e+07
498	209.079	208.073	5.72034	195.726	97.07	63.1551	97.4275	67.9322	33.891	137.851	92.4672	129.11	60.8177	147.138	147.961	196.891	86.5501	25.3155	73.0303	53.4491	24.714	27.0696	72.1685	63.8842	74.2085	145.435	94.9146
499	210.077	209.07	5.8973	3.45931e+06	1.02476e+07	331904	340497	159515	79255.4	257164	2.50125e+06	2.76183e+06	3.24904e+06	3.27601e+06	704521	197042	2.4423e+06	213176	148890	1.4291e+06	1	1	52208.4	643006	68040.1	2.30022e+06	75068.4
500	210.092	209.085	0.858886	9.94206e+06	1.23584e+07	2.10166e+06	2.26874e+06	1.29153e+06	1.25807e+07	26397982	1.37649e+06	1.65452e+06	917662	955297	6.33408e+07	1.08973e+06	993449	1.20601e+06	1.1537e+06	749522	1.14192e+06	910685	835656	938219	556920	759196	462291
501	210.936	209.929	1.41293	333588	1.52119e+06	1.88732e+06	368557	1.02358e+06	1.96028e+06	1.76309e+06	1.16052e+06	1.24475e+06	454246	793439	453624	164685	793377	488719	473292	894939	1.40337e+06	371300	352102	393038	378702	175365	36478.6
502	210.973	209.966	4.85287	3.09218e+06	3.32008e+06	2.9786e+06	3.48362e+06	2.92689e+06	3.08602e+06	2.78013e+06	2.86119e+06	3.19952e+06	3.45479e+06	2.84141e+06	2.56447e+06	3.4681e+06	3.6655e+06	2.70655e+06	3.53239e+06	2.29468e+06	1.98097e+06	2.11053e+06	2.64662e+06	2.51854e+06	2.3395e+06	2.918e+06	3.16585e+06
503	211.014	210.007	7.72741	1	1	1	1	1	1	1	1	1	1	1	1	1	1	1	1	1	1	1	1	24853.8	70524	301091	760899
504	211.957	210.95	9.50855	3.97702	7.14397e-07	7.14397e-07	7.14397e-07	2.00024	4.34757	5.191	6.33527	4.43838	6.85668	6.00322	7.08559	6.83068	5.74524	4.33202	6.05628	5.53791	4.8576	5.0172	5.45427	8.76492	6.04114	6.92327	7.11309
505	211.957	210.95	9.63842	5.81597	6.36167	7.95707	6.02568	6.22961	6.34705	5.08038	6.19589	4.34505	6.71257	5.87506	6.93431	6.68563	5.62982	4.23542	5.9386	5.42345	0.146508	2.86123	5.33783	8.5778	5.91217	6.74963	6.96267
506	212.046	252.065	6.35744	768803	1.13776e+06	1.50731e+06	699743	1.16559e+06	2.15844e+06	738985	1.18669e+06	682731	1.30521e+06	772831	1.49618e+06	2.76351e+06	1.2363e+06	3.54649e+06	2.31525e+06	1.33326e+06	2.96748e+06	677313	1.90375e+06	2.5109e+06	1.99843e+06	525476	1.83131e+06
507	212.089	257.088	5.69471	1	1	1	1	1	1	1	1	1	1	1	477014	13661.5	1	1	1	1	1	1	6612.24	1	1	4439.83	1
508	213.927	448.83	4.81467	3.34938e+06	3.42529e+06	3.03256e+06	3.67253e+06	3.7197e+06	3.13504e+06	5.00819e+06	4.81568e+06	4.28521e+06	5.67978e+06	4.67991e+06	4.02929e+06	4.66247e+06	5.12318e+06	3.54537e+06	4.48849e+06	5.28824e+06	1	3.65873e+06	5.28304e+06	4.53709e+06	4.71974e+06	4.81347e+06	5.09352e+06
509	214.056	259.054	6.16368	2.60554e+06	5.17393e+06	3.94569e+06	4.90313e+06	8.88864e+06	2.00375e+06	1.75154e+06	1.73846e+06	1.115e+06	7.90067e+06	2.87087e+06	3.48124e+06	2.01191e+06	1.40543e+06	1.87904e+06	1.79112e+06	2.22177e+06	2.7628e+06	292945	596883	1.69736e+06	824474	685928	909874
510	214.971	213.963	0.92348	2.35335e+06	4.49955e+06	4.60505e+06	1.1627e+06	3.14891e+06	4.81266e+06	3.54359e+06	2.18208e+06	2.0929e+06	1.34778e+06	1.04807e+06	7.45271e+06	1.31651e+06	1.17027e+06	1.13871e+06	1.66851e+06	2.6872e+06	3.47664e+06	741652	1.26842e+06	1.70097e+06	1.45807e+06	1.62486e+06	1.0371e+06
511	215.03	297.984	4.91591	1.45533e+06	1.56073e+06	1.2151e+06	1.66075e+06	1.42588e+06	1.19746e+06	757132	702263	791777	645506	693778	588799	1.01906e+06	1.01395e+06	735012	1.305e+06	1.4883e+06	261742	201229	324119	459368	654091	863832	1.05727e+06
512	215.03	297.984	5.02987	1.45533e+06	1.56073e+06	1.2151e+06	1.66075e+06	1.42588e+06	1.19746e+06	757132	702263	791777	645506	693778	588799	1.01906e+06	1.01395e+06	735012	1.305e+06	1.4883e+06	261742	759488	324119	459368	654091	863832	1.05727e+06
513	215.03	349.997	5.32062	1.1431e+06	1.19316e+06	908664	1.1237e+06	1.15643e+06	973388	1.21259e+06	1.18748e+06	1.18801e+06	1.17818e+06	1.14213e+06	1.01334e+06	1.19029e+06	1.22135e+06	738894	1.38209e+06	1.52146e+06	1.13193e+06	1.30542e+06	1.22247e+06	1.46553e+06	1.64665e+06	1.32858e+06	1.1266e+06
514	215.04	513.029	5.80226	75568	369761	664388	371508	274118	51835.7	68638.9	102496	77940	152958	145593	85080.2	98298.6	106026	1	1	23686.8	7479.15	32211.5	1	26034	1	1	155004
515	215.04	214.033	6.07116	4.93722	32.96	17.7917	19.1255	32.0814	57.409	18.0452	34.2711	45.0959	19.2601	32.6408	37.4862	47.8466	23.2275	32.4061	24.9288	1.51152	3.99347	5.80747e-06	9.58128	28.0993	12.2951	15.864	16.2463
516	215.055	214.048	6.50744	1329.52	765.634	885.444	816.554	1380.35	1101.44	1076.69	1140.96	906.137	759.399	1245.1	1656.2	717.618	662.673	481.145	671.887	1013.65	783.545	298.855	660.547	906.869	712.232	2231.49	861.993
517	215.055	214.048	6.57124	1348.14	776.532	898.088	827.958	1399.64	1116.96	1091.74	1156.91	919.114	770.01	1262.5	1679.35	727.624	672.02	487.878	681.253	1028.02	794.504	303.044	669.78	919.515	722.188	2262.68	874.053
518	216.039	256.055	5.08665	374656	1	1	97632.6	339422	1	20870.1	15259.3	1	1	92949.3	1	12114	1	24495.4	1	1	1	1	1	1	1	8694.38	15605.2
519	216.039	215.033	5.20526	71.5359	84.2544	97.2154	83.9122	71.4591	110.536	68.378	91.7406	64.8396	32.427	66.121	118.54	43.7364	44.4625	34.1598	36.6097	112.959	48.1453	225.659	70.827	52.2991	83.2053	74.9472	118.269
520	216.039	469.02	6.25886	978927	438473	1.3232e+06	1.22989e+06	1.24101e+06	1.74236e+06	1.31757e+06	557107	1.32957e+06	408469	1.61556e+06	234167	109524	293787	274245	593521	216653	422441	1.24154e+06	226046	1.74595e+06	643232	1.31709e+06	656722
521	216.039	469.02	6.62343	1.19546e+06	1.75248e+06	892765	388134	1.1414e+06	1.93576e+06	1.03986e+06	766387	1.39166e+06	767943	710655	1.17733e+06	975988	892647	779455	929282	535844	815726	1.06572e+06	1.53886e+06	747902	1.18389e+06	599884	706916
522	216.039	469.02	6.68646	1.19546e+06	1.75248e+06	892765	388134	1.1414e+06	1.93642e+06	1.03986e+06	766387	1.39166e+06	767943	710655	1.17733e+06	975988	892647	779455	929282	535844	815726	758480	1.53886e+06	747902	1.18389e+06	599884	706916
523	216.04	298.994	5.31852	1	1	1	1	1	1	1	1	1	1	1	1	1	1	1	1	48477.3	1	22796.7	3898.75	1	1	1	1
524	216.072	215.064	5.75313	2.05257e+07	2.06321e+07	2.44047e+07	3.65186e+07	2.96675e+07	1.76343e+07	3.13136e+07	2.32323e+07	2.38786e+07	2.42492e+07	2.56264e+07	1.49249e+07	1.99186e+07	1.88555e+07	6.92121e+06	1.74888e+07	1.46712e+07	1.04121e+07	1.01824e+07	1.41713e+07	1.33152e+07	1.60006e+07	1.44698e+07	2.13461e+07
525	216.071	215.064	5.85582	2.05257e+07	2.06321e+07	2.44047e+07	3.65186e+07	2.96675e+07	1.76343e+07	3.13136e+07	2.32323e+07	2.38786e+07	2.42492e+07	2.56264e+07	1.49249e+07	1.99186e+07	1.88561e+07	6.92121e+06	1.74888e+07	1.46712e+07	1.04121e+07	1.01824e+07	1.41713e+07	1.33152e+07	1.60006e+07	1.44678e+07	2.13461e+07
526	216.11	215.103	1.92282	157009	1.47231e+07	367843	160433	121619	1	1	2.87544e+06	2.07589e+06	4.56814e+06	3.53471e+06	486617	34920.4	918331	38460.7	20307.4	436280	2035.25	8354.09	40953.5	128900	2062.68	941216	1
527	217.059	216.052	6.55043	3.79093e+06	2.20179e+06	2.50528e+06	2.29783e+06	4.05193e+06	3.3105e+06	3.19666e+06	3.20891e+06	2.65346e+06	2.17159e+06	3.46727e+06	4.67603e+06	2.0082e+06	1.93878e+06	1.33374e+06	1.91985e+06	2.8721e+06	2.21886e+06	831622	1.95347e+06	2.604e+06	2.12883e+06	6.52962e+06	2.49626e+06
528	218.036	503.05	5.27445	608501	605092	512391	541374	515517	359318	585396	586642	508214	498612	427880	373324	541556	386993	386172	587449	447658	358158	305189	393947	524593	439179	387483	378049
529	218.037	217.029	6.68481	888.655	1110.03	1354.05	1354.26	893.53	861.047	1097.61	1312.44	1076.41	1039.1	1013.87	1530.23	854.478	997.896	871.098	1140.22	811.771	930.538	1341.44	826.135	1064.74	1171.46	580.642	847.283
530	218.07	217.065	6.239	423405	1.9618e+06	784000	2.42714e+06	1.01436e+06	1.82596e+06	1.68046e+06	2.9507e+06	2.34491e+06	6.71319e+06	1.99661e+06	3.23399e+06	1.9337e+06	2.79383e+06	977403	3.43226e+06	776798	26707.3	1	1	81479.7	1	1	36012.6
531	218.126	217.119	5.59721	1.37368e+07	9.90612e+06	2.30394e+07	2.52956e+07	1.67808e+07	1.20488e+07	1.44336e+07	1.61613e+07	1.38912e+07	1.64052e+07	1.40495e+07	1.18951e+07	1.20531e+07	1.41161e+07	7.05032e+06	1.06285e+07	4.65613e+06	5.16304e+06	1.11031e+07	1.02067e+07	1.43709e+07	1.03602e+07	1.66557e+07	1.59809e+07
532	218.126	217.119	5.69929	1.37458e+07	9.89538e+06	2.30676e+07	2.53057e+07	1.67841e+07	1.20489e+07	1.44332e+07	1.62033e+07	1.39635e+07	1.64063e+07	1.40487e+07	1.18847e+07	1.20529e+07	1.4118e+07	7.05203e+06	1.0627e+07	4.65704e+06	5.16304e+06	1.10962e+07	1.02145e+07	1.4375e+07	1.03624e+07	1.66622e+07	1.59814e+07
533	219.11	218.103	1.09169	730.87	858.38	913.556	884.029	1355.5	1051.05	1386.85	766.615	1167.68	1087.11	1393.9	1416.08	3753.01	1840.13	727.084	2784.45	1579.81	2394.96	770.512	2117.06	2133.85	2543.22	756.802	706.851
534	219.11	218.103	1.51127	1361.36	1079.04	1355.91	1367.89	2123.49	1089.16	1859.45	966.489	1773.07	1480.5	2288.46	1776.54	4680.98	2051.8	956.381	3505.85	2319.84	2671.54	830.88	2127.18	2943.99	3354.34	1041.85	1581.68
535	220.064	219.057	5.8671	1	421070	1	18420.5	1	1	555824	1549.64	293731	1	157671	9.64025e+06	418315	549841	11100.3	1	1	1	55584	191231	1	1	1	1
536	220.064	219.057	6.22977	1	412228	1	15301.5	1	1	234084	7334.84	85068.4	1	113459	6.09403e+06	431491	375134	19579.2	1	1	1	101794	249075	1	1	1	1
537	220.088	219.081	5.27205	1.04236e+06	1.79952e+06	1	2.07384e+06	1	1	3.04826e+06	600956	1.20883e+06	1	738426	1.042e+07	3.36065e+06	333876	1	1	1	1	1	1	1	1	551223	81923.7
538	221.071	220.065	1.60758	133899	215167	4.5057e+06	149326	2.16072e+06	379309	131952	162274	141212	2.01185e+06	31149.7	1.33685e+06	783879	258410	2.12913e+06	1.98148e+06	814416	99688.9	835027	1.68994e+06	50891.4	360012	191382	128003
539	221.072	220.065	6.70105	5407.73	513547	53257.6	174170	18879.1	6175.47	466051	125345	229897	9699.14	186723	2.96436e+06	300746	646294	84014	8932.24	7709.65	32984.1	202356	607680	10448.4	5692.08	4025.31	21730.7
540	222.067	221.06	7.89555	66.3998	178.278	225.309	312.298	78.0324	103.545	171.281	248.563	112.424	201.219	126.391	2150.81	68.2197	49.8767	63.1147	32.429	18.8431	32.4285	31.4305	54.1881	44.4949	33.0769	78.287	54.3974
541	222.073	221.068	6.61383	20.46	105.736	26.9995	21.6564	33.5225	109.634	66.0407	48.2541	88.1506	55.3061	44.653	115.385	64.5356	84.4982	56.3346	63.0025	26.7171	5.90002	14.2925	20.1094	6.09514	8.73603	6.68845	8.59247
542	223.069	222.063	5.11086	1086.28	1366.45	1399.93	1332.68	1132.93	1409.55	820.358	1178.85	863.371	388.747	812.776	1326.11	560.17	553.802	410.246	493.91	769.403	464.838	1787.45	969.685	808.2	1162.79	1079.07	1025.4
543	223.069	222.062	5.22721	1024.47	1366.39	1400.12	1332.68	1132.92	1501.08	820.358	1178.85	861.574	387.662	830.967	1332.81	560.2	553.338	410.287	493.632	769.372	446.572	1787.75	969.381	810.751	1161.37	1076.71	1597.14
544	223.069	513.12	6.67264	883252	7.58603e+06	6.13079e+06	1.14877e+06	2.16862e+06	782798	418878	287249	93817.1	254407	950919	778545	464908	711310	949650	1.54754e+06	1.37377e+06	656935	221281	607003	314847	168136	235085	335660
545	223.087	222.08	1.59839	199695	263437	163731	320963	52278.8	74419.1	368855	274018	233106	68330.2	656370	3.41034e+06	286023	137840	52729.3	133057	84857.9	66126.2	123869	126752	167489	97746.7	140754	108519
546	226.025	225.018	1.03662	2.81918	0.745768	0.962563	1.87426	1.86136	0.864246	1.47712	0.80924	0.613643	0.830612	2.22683	1.13201	0.624462	1.10083	1.92165	0.953222	0.689268	1.95586	2.1266	1.75944	0.299135	23.4633	75.7547	97.5935
547	226.025	225.018	1.49109	1	1	1	1	1	1	1	1	1	1	1	1	1	1	1	1	1	6415.02	2750.66	2645.68	1	1.1024e+06	8.00935e+06	7.12862e+06
548	226.062	225.055	6.059	1.8849e+06	1.71823e+06	4.16501e+06	2.59691e+06	1.55791e+06	2.07071e+06	1.32832e+06	1.64126e+06	1.97593e+06	1.85953e+06	1.9752e+06	3.61187e+06	1.16565e+06	755240	1.11546e+06	1.81747e+06	675566	1.33711e+06	688906	1.3738e+06	1.23843e+06	1.15879e+06	577768	1.33966e+06
549	226.068	266.087	5.07493	6.95322e+06	7.18899e+06	8.82699e+06	1.07716e+06	1.22475e+06	1.4614e+06	1.16598e+07	1.00659e+07	8.64157e+06	1.67658e+06	1.51073e+06	975391	7.96302e+06	7.98808e+06	3.63458e+06	1.42614e+06	889386	1.31997e+06	1.20656e+07	4.06869e+06	4.90115e+06	1.13712e+06	1.24303e+06	926687
550	226.068	225.061	5.14401	752.955	908.744	969.787	973.771	772	833.605	551.678	962.522	656.247	297.375	736.051	976.91	452.151	464.96	292.21	376.303	622.693	386.296	1517.29	850.703	668.562	797.622	912.802	1342.49
551	226.068	266.087	5.25949	6.95353e+06	7.18899e+06	8.82654e+06	1.08259e+06	1.2292e+06	1.46147e+06	1.16598e+07	1.0066e+07	8.64314e+06	1.6761e+06	1.51293e+06	972093	7.96362e+06	7.98889e+06	5.23911e+06	1.42572e+06	889386	910500	12066665	2.81324e+06	4.90115e+06	1.13256e+06	1.24377e+06	927114
552	226.068	266.087	5.34562	2.21919e+06	7.19192e+06	5.78589e+06	734619	841878	916662	81201.4	134435	2.97788e+06	618835	1.50431e+06	960486	5.39701e+06	2.66558e+06	3.31855e+06	968695	200514	1	474392	91350.9	4.89715e+06	1.12709e+06	441984	927938
553	226.068	225.061	6.17811	74.6258	56.5246	82.7117	50.3343	87.8557	53.4383	53.4935	104.687	56.8218	165	85.016	125.214	54.1929	54.1433	37.5264	55.6018	94.1619	91.3108	65.7151	75.5464	66.7008	153.901	52.6004	71.7953
554	226.068	225.061	6.27236	77.4561	58.4344	84.0187	52.078	90.948	55.3578	55.3602	108.346	58.841	171.241	87.612	129.59	56.4219	56.043	54.4254	57.6667	97.6009	95.3263	68.0694	78.1971	68.8077	159.39	54.3054	74.5387
555	226.068	225.061	6.36176	78.9386	59.9734	87.574	53.3581	92.8988	56.6257	56.6841	110.931	60.2109	175.03	89.9922	132.682	57.4595	57.467	55.9254	58.9181	99.5839	274.22	69.6844	80.0523	70.6553	163.22	55.7378	76.3625
556	226.068	225.061	6.57846	659.677	869.456	968.376	844.289	694.44	681.511	805.463	1004.53	824.232	708.497	745.982	1525.76	534.908	657.742	498.646	730.798	609.624	632.318	956.398	631.467	732.292	826.733	566.871	499.832
557	226.068	489.072	6.66597	1	1	1	1	1	1	1	1	1	1	1	1	1	1	1	1	1	1	1	1	1	3.21259e+06	3.74463e+06	9.03324e+06
558	226.068	293.048	6.80257	60382.3	144271	120270	163905	91143	71518.2	84499.2	202750	189934	169147	120015	242752	122676	101815	134063	99196.6	145069	1	194984	91851	138380	120187	48855.7	99569.4
559	226.087	225.08	0.985463	1.76497e+06	523836	149348	106988	12153.3	850314	935885	1	22919.6	1	1	3.75043e+06	1	1	45497.3	15251.8	1	49460.9	8172.44	1	5020.06	1	1	1
560	226.105	225.098	2.29644	69.4464	10.9375	6.38232	43.3302	53.7216	20.9152	40.3709	33.1084	11.2232	10.1503	59.5407	6.53885	19.6829	14.2617	17.4667	9.63793	15.6845	17.8184	24.1357	13.245	8.97464	7.48526	19.4142	11.2983
561	228.051	227.043	7.62531	88.0981	124.738	81.0494	123.755	83.4704	64.543	96.4313	71.1138	60.2288	111.049	83.5851	133.416	28.1913	16.8495	17.8906	19.8489	12.7398	21.2827	16.7768	15.1018	37.4964	15.8704	20.0359	17.8888
562	228.084	268.103	5.11694	34636.2	246112	135408	60426	166622	15546.2	16673.7	1	1	1	1	40030.1	41256.5	13836.8	12155.4	86720.8	1	1	54328.6	14602.7	1	1	22802.2	1
563	228.083	295.063	5.80091	755440	523650	766664	497821	871914	149204	868003	536606	571104	450785	516739	288342	657651	729340	77430.6	453308	578941	452995	533875	592363	601272	787299	567995	760416
564	229.071	228.064	7.33835	6.76445e+06	6.71005e+06	1.32985e+07	1.26474e+07	1.30435e+07	8.47971e+06	9.68322e+06	4.64013e+06	5.22066e+06	7.02276e+06	5.37613e+06	6.12612e+07	6.83507e+06	3.37501e+06	1.35533e+07	1.1135e+07	1.0489e+07	8.94073e+06	5.25371e+06	6.27399e+06	4.42873e+06	6.46828e+06	6.67204e+06	2.79024e+06
565	229.071	228.064	7.45159	1126.79	1300.74	2558.75	2441.99	2515.93	1637.39	1867.77	935.024	1049.92	1357.11	1036.99	11816.5	1318.4	650.999	2612.58	2147.8	2279.5	1723.65	1013.38	1209.87	856.635	1247.65	1286.04	541.77
566	229.071	228.064	7.69257	77.0135	91.5227	124.498	124.043	13.1602	128.124	119.254	96.1351	176.757	107.971	92.101	289.037	72.5699	56.027	132.516	56.9286	185.795	39.3859	48.0293	45.2167	48.3866	25.2596	62.3105	53.4458
567	229.071	228.064	7.85853	85.3055	92.0111	155.158	124.646	66.1835	128.251	108.074	93.379	175.15	66.3236	89.9673	291.606	72.6631	55.6319	89.8487	56.9286	83.3237	24.0397	14.7115	37.3147	48.3866	25.2596	57.7332	53.3221
568	230.019	229.012	6.94239	23.0268	38.1429	227.572	2.66312e-05	102.974	2.66312e-05	11.2723	8.10244	2.66312e-05	45.5129	2.66312e-05	2.66312e-05	128.678	122.078	115.953	292.992	142.696	136.702	17.4266	2.66312e-05	372.544	121.461	27.4505	178.541
569	230.019	229.012	7.0522	38.1001	169.642	331.18	175.91	182.577	154.754	82.987	8.10244	2.66312e-05	119.268	34.6072	78.4583	155.573	297.225	136.076	384.928	142.197	115.859	154.558	61.4837	349.494	262.036	207.308	227.231
570	230.019	229.012	7.13145	173.755	255.231	331.18	175.91	192.029	278.492	90.8167	64.1875	41.0239	259.065	227.057	273.98	155.573	297.225	300.181	389.588	147.952	407.165	154.558	192.095	370.814	461.08	308.466	397.403
571	230.019	229.012	7.23377	173.755	255.231	504.548	210.633	192.029	285.064	109.211	64.1875	163.666	259.065	227.057	273.98	406.01	297.225	248.674	389.588	147.952	407.165	225.148	398.59	370.814	461.08	386.833	397.403
572	230.019	229.012	7.31684	126.163	185.142	366.351	152.94	124.815	206.984	79.2982	46.6064	118.837	188.107	164.866	198.936	286.18	172.219	221.547	282.879	107.427	284.883	163.48	289.415	176.143	259.817	280.879	288.553
573	230.019	229.012	7.40415	108.42	159.26	172.829	113.195	108.102	177.875	71.7844	40.052	102.125	156.429	139.333	170.959	245.786	144.132	190.591	128.116	91.3616	244.819	135.982	248.714	174.593	223.278	241.377	228.958
574	230.019	229.012	7.53134	68.9736	68.7973	158.34	89.8814	82.3481	84.8571	37.1588	16.1627	84.206	80.0411	59.2833	45.6027	200.972	118.891	61.3615	94.1104	54.7789	144.157	96.0512	181.96	154.779	72.5055	75.5122	172.019
575	230.019	229.012	7.61852	58.3308	67.465	66.3944	36.8854	65.7537	76.691	36.8299	23.0151	109.077	69.1181	51.6067	56.0654	138.368	112.129	120.293	50.5146	41.0998	127.832	81.2303	116.916	148.417	94.828	112.649	145.415
576	230.019	229.012	7.7158	58.4234	160.47	87.9766	74.3671	76.2506	87.3608	28.0023	35.4825	144.364	59.779	46.8735	126.106	182.008	118.671	122.852	51.7609	42.2726	127.792	83.938	123.464	148.417	101.861	112.649	145.329
577	230.019	229.012	7.80512	48.9288	126.109	62.4761	52.8114	54.9634	62.0388	60.9079	32.3654	102.519	82.9763	59.8405	89.5534	129.118	79.1529	87.0808	42.4893	37.2155	104.797	60.0421	87.5803	101.294	95.5442	79.9967	77.9927
578	230.019	229.012	7.89668	42.6756	133.525	62.4761	56.6308	64.5703	66.293	64.5354	35.6938	102.448	82.9763	59.8405	99.4241	145.382	80.9223	87.0695	30.8321	40.8609	104.797	43.3174	75.9701	105.391	99.9425	76.8735	81.3637
579	230.019	229.012	7.98526	46.6943	112.167	71.8595	56.2063	62.7239	78.734	54.1819	44.2717	77.5808	67.2292	50.2687	83.5208	122.127	64.0278	58.4324	34.8908	35.9651	99.4323	37.3845	75.8751	88.5332	77.5245	64.5484	54.9694
580	230.019	229.012	8.07809	46.5446	112.167	75.2508	58.8886	62.6633	78.6562	63.2397	44.2717	23.1699	67.2292	55.144	62.095	137.706	64.0278	91.9897	34.8908	56.3834	123.022	37.3845	72.6971	118.805	77.6913	69.6277	47.0758
581	230.019	229.012	8.18135	42.1552	109.997	85.4274	67.2403	69.7059	89.3746	53.5249	51.0288	48.8638	59.1458	65.9344	73.9473	111.868	89.5676	104.525	31.6233	64.0667	85.2191	47.9931	82.6034	134.934	38.2941	79.1158	43.2913
582	230.019	229.012	8.26438	29.9405	87.4438	74.2081	58.3564	60.4963	66.4343	47.1153	44.6018	48.8674	49.7642	58.1264	61.8086	97.0876	82.4581	90.715	33.5896	55.9283	126.173	41.6522	93.8504	117.107	33.2346	68.6629	38.4709
583	230.019	229.012	8.35337	11.478	64.2523	67.6214	47.3147	59.9734	24.4088	47.1153	44.6018	45.4494	49.7642	58.1006	61.8086	91.565	82.4581	73.2574	33.5896	55.9283	96.1774	41.6522	65.3203	81.187	30.1128	69.2772	39.6605
584	230.018	229.012	8.45007	14.0603	29.0166	42.8354	42.5267	49.9267	24.4855	17.0025	37.0166	45.4494	45.3942	42.7173	59.7134	37.1327	82.4581	32.8991	22.6703	21.4379	65.5543	32.0093	65.3203	52.4038	23.6413	58.9888	34.8682
585	230.019	229.012	8.53858	7.81655	2.90604	20.3576	28.5128	33.4743	16.4167	11.3997	23.5414	25.5951	22.2206	28.6406	39.183	23.0251	29.2799	22.0578	15.1997	14.3734	41.4561	21.4612	43.7952	18.3598	15.8507	39.5501	23.378
586	230.019	229.012	8.64506	9.57866	11.2505	21.3664	15.4421	17.4838	13.7144	3.61636	20.4838	26.695	31.0198	27.9173	32.539	33.4792	33.1677	18.1438	4.57914	14.1342	7.90288	9.61636	19.6062	10.243	20.253	42.3015	22.5722
587	230.019	229.012	8.75081	9.57866	13.336	9.93812	9.16707	8.31095	9.76508	5.15817	14.5813	16.569	28.5616	7.24585	16.416	28.7412	23.8523	15.5427	9.87153	15.8086	5.71728	11.1295	1.37729	7.08528	4.39844	21.0363	13.0947
588	230.019	229.012	8.84249	6.76533	10.0293	9.47406	6.89406	5.08883	3.49123	4.38385	4.02293	5.47696	18.8315	5.26896	6.03254	12.9684	4.1272	11.8544	17.5109	9.99331	4.92692	4.04511	2.79574	7.38281	3.30783	4.97236	9.84783
589	230.019	229.012	8.93043	6.30857	13.0266	9.71378	6.8926	5.50905	4.73077	3.26162	4.13925	1.83665	13.2732	6.12157	4.19074	11.6611	4.24653	12.1972	18.0172	10.2823	13.1012	5.25813	3.38771	5.13362	5.42197	5.11613	4.68888
590	230.019	229.012	9.0519	6.30857	12.4989	11.1397	11.7367	8.50493	7.27151	4.84713	7.78778	3.61935	6.62799	3.83551	5.65431	10.1579	2.69302	6.50431	18.0172	10.2823	13.9196	4.81874	8.40298	6.12136	4.85036	5.79873	2.07796
591	230.019	229.012	9.1745	8.02195	17.6242	11.701	19.9583	20.3949	7.96333	7.8518	7.47127	3.9637	7.25859	5.53178	1.36885	5.83965	3.73407	3.94161	13.9727	4.06014	15.2439	6.42714	9.20246	8.53072	5.31183	6.57235	3.05323
592	230.019	229.012	9.34993	12.5461	24.5857	32.31	25.3811	24.7468	11.8843	9.98518	14.1165	7.0481	10.4125	7.79621	11.558	7.58163	11.3537	8.45572	6.16415	9.42934	20.3302	6.34567	16.3341	10.8486	5.82762	15.1246	7.77922
593	230.019	229.012	9.45107	10.176	19.9412	26.2063	19.3319	19.3323	9.63921	10.6109	8.77585	6.66316	9.55298	7.21074	9.37455	10.1291	9.20886	7.18153	5.63138	8.61846	16.4896	9.24722	11.3555	10.066	8.26857	14.3716	6.94513
594	230.019	229.012	9.76883	8.20686	19.7169	9.64274	15.0901	4.8764	8.27622	12.7854	12.2339	7.98516	12.1382	10.0367	12.716	13.7254	6.74348	10.7177	9.85726	10.4714	13.4706	10.8771	16.7803	9.97831	7.13712	14.2903	8.20915
595	231.121	230.114	6.4275	4.26085e+06	4.229e+06	822170	1.602e+06	1.26489e+06	2.26821e+06	1.00541e+07	1.09027e+06	2.77238e+06	203277	2.40981e+06	5.5642e+06	5.38125e+06	798451	237525	1.91144e+06	880106	4.6772e+06	4.42094e+06	546631	6.50814e+06	1.91441e+06	971461	1.33921e+06
596	232.938	231.931	8.22257	74.9911	46.3804	18.6938	4.35145	7.11898	5.55704	118.031	56.22	30.1889	40.7006	20.4055	12.4561	20.6763	6.86335	14.8353	1.45352	11.3856	3.06177	69.4726	8.105	8.15264	0.929587	18.3428	3.13423
597	232.939	231.931	8.40796	49.0424	66.1141	56.1674	46.0657	29.2758	24.9495	140.837	115.909	98.356	40.6644	20.3873	12.445	12.5802	5.7961	40.5087	0.725571	8.37656	185.428	193.973	76.4825	78.1637	61.892	13.5838	1.39273
598	232.939	231.931	8.6182	1.32005	20.7583	38.1186	44.1472	37.9785	49.608	92.8735	111.082	161.946	85.675	76.1038	192.139	135.265	154.723	36.6366	69.457	52.5954	177.705	127.352	209.754	216.084	148.863	160.71	205.635
599	232.939	231.931	8.78785	0.150516	1.05685	1.68598	4.18731e-06	6.60349	29.0108	4.18731e-06	22.1486	93.7148	95.0826	120.952	112.446	89.21	90.3723	48.6845	80.7906	66.88	4.18731e-06	38.267	79.8151	126.39	87.0721	94.0015	120.279
600	232.938	231.931	8.9709	1.7541	4.18731e-06	4.18731e-06	4.18731e-06	0.340893	0.76324	0.507874	0.432029	4.18731e-06	51.3569	76.9504	69.1033	49.2099	72.9772	49.0895	78.13	66.88	16.9218	8.35872	4.18731e-06	4.18731e-06	21.5443	14.6896	38.4686
601	236.044	235.037	5.39156	4.56313e+06	2.31815e+06	3.16857e+06	2.55601e+06	3.87555e+06	2.30733e+06	2.70289e+06	3.54337e+06	2.4922e+06	3.32329e+06	3.4676e+06	2.0407e+06	2.50446e+06	1.06824e+06	1.35782e+06	3.29375e+06	1.65736e+06	4.06174e+06	2.69608e+06	3.10839e+06	4.22418e+06	2.96341e+06	1.87892e+06	3.07508e+06
602	236.044	235.037	5.50346	4.56313e+06	2.31815e+06	4.51627e+06	2.55601e+06	3.87555e+06	2.30733e+06	2.70226e+06	3.54337e+06	2.4922e+06	3.32329e+06	3.4676e+06	2.0407e+06	2.50446e+06	1.06824e+06	2.16966e+06	3.29375e+06	1.65736e+06	4.06248e+06	2.69601e+06	3.10839e+06	4.22418e+06	2.96341e+06	1.87892e+06	3.07508e+06
603	237.022	371.989	5.71407	8.61096	5.59683	8.74334	8.40152	8.49261	7.38043	3.00268	4.37709	5.41349	5.85319	6.71652	7.61912	12.7849	11.1413	2.16008	11.0236	8.65113	9.08892	5.52753	1.91078	9.65547	2.56253	3.60297	8.20391
604	237.022	371.989	5.78729	7.17138	4.66115	7.28163	6.99696	7.07282	6.14657	2.50069	3.64533	4.50847	4.87466	5.59365	6.34536	10.6476	9.27869	1.79896	9.1807	7.20484	7.19903	4.60344	1.59133	8.04128	2.13412	3.00062	6.83239
605	237.051	236.044	7.35027	1.75032e+07	2.20425e+06	864603	6.73937e+06	9834.63	1.93075e+06	7.2618e+06	3.78078e+06	2.52394e+06	1	1.54352e+07	940123	2.66501e+06	3.00114e+06	9760.17	1	1	6.91613e+06	5.55751e+06	1.26007e+06	1.40963e+06	437638	7.24758e+06	3.09441e+06
606	237.051	236.044	7.55045	1.7728e+07	3.51108e+06	1.90248e+06	1.71772e+07	2.39096e+07	9.7755e+06	12854397	1.23205e+07	3.48248e+06	3.74216e+06	2.58122e+07	2.44405e+06	7.36895e+06	5.4174e+06	9.58764e+06	2.01491e+06	3.30331e+06	6.91613e+06	5.66913e+06	4.89698e+06	1.72306e+06	784757	7.24758e+06	5.7872e+06
607	237.051	236.044	7.6725	1.61312e+07	2.84032e+06	2.31037e+06	1.71772e+07	2.39096e+07	9.7755e+06	12854397	1.1427e+07	3.1772e+06	3.74216e+06	2.54083e+07	2.44405e+06	7.36895e+06	5.4174e+06	9.58764e+06	2.01491e+06	3.30331e+06	4.80531e+06	5.06652e+06	4.89698e+06	1.72306e+06	784757	7.24758e+06	5.7872e+06
608	237.085	236.078	1.00426	35594	1.63902e+06	1.08946e+06	34099.7	181437	1.46927e+06	4.65247e+06	951720	743248	138661	124614	3896516	52733.9	154414	687341	157718	1.67551e+06	5.21579e+06	8678.09	224479	172833	159012	148149	287522
609	237.085	236.078	1.44268	1.57201e+06	3.62079e+06	2.15965e+06	1.0003e+06	1.81066e+06	3.28068e+06	1.30605e+07	5.39981e+06	4.31576e+06	1.10787e+06	1.04355e+06	7.97539e+06	1.0295e+06	1.4725e+06	3.35656e+06	1.06585e+06	4.2797e+06	8.94717e+06	821240	1.63865e+06	1.71674e+06	1.23091e+06	1.68577e+06	1.57241e+06
610	237.103	236.096	0.907521	7.25377e+06	1.07692e+07	1.0917e+07	3.35811e+06	2.79386e+06	6.65475e+06	9.68611e+06	7.56479e+06	7.14321e+06	3.76225e+06	4.68749e+06	1.2529e+07	8.65486e+06	5.39324e+06	2.98846e+06	3.57539e+06	3.76048e+06	5.21242e+06	3.06301e+06	5.42255e+06	5.15438e+06	4.28256e+06	5.2539e+06	3.43524e+06
611	238.098	237.092	5.8119	1.67601e+08	8.31445e+06	3.97662e+07	2.57943e+07	3.41868e+06	4.67857e+06	5.4226e+06	4.16204e+06	1.91538e+08	2.97225e+07	4.93817e+06	2.63624e+06	3.26971e+06	1.13536e+07	1.55235e+07	3.66432e+06	2.02297e+06	5.16001e+06	1.7421e+06	2.96729e+06	2.97972e+07	3.531e+06	8.51742e+06	8.79161e+06
612	238.098	237.092	5.88679	1.67601e+08	8.31445e+06	3.97662e+07	2.57943e+07	3.41868e+06	4.67857e+06	5.4226e+06	4.16204e+06	1.91538e+08	2.97225e+07	4.93817e+06	2.63624e+06	3.26971e+06	1.13536e+07	2.20802e+07	3.66432e+06	2.02297e+06	5.16001e+06	1.7421e+06	2.96729e+06	2.97972e+07	3.531e+06	8.51742e+06	8.79161e+06
613	240.001	238.994	6.84641	258.346	228.705	94.149	247.345	119.738	154.064	149.774	35.1694	31.6868	256.798	169.872	206.417	286.838	241.139	92.8679	259.895	218.581	275.187	67.8995	158.401	149.351	285.227	71.1783	322.209
614	240	260.975	6.99233	160.693	162.398	99.79	144.398	181.262	207.347	133.062	179.364	161.759	128.747	154	180.03	206.161	242.847	142.471	158.251	110.798	247.875	219.324	270.049	184.985	148.268	194.034	210.454
615	240.001	260.975	7.20649	97.4624	131.832	25.5071	98.9374	173.529	63.5205	72.2297	232.68	127.633	75.7913	193.204	195.447	0.000363999	118.125	133.445	0.000363999	0.000363999	18.6135	181.172	44.7064	11.3852	5.39404	147.099	35.1411
616	240.085	239.078	7.42752	1742.1	1461.97	1331.33	1872.93	571.29	2286.16	1660.38	1194.31	1762.7	1267.56	2124.82	1324.37	2285.38	1823.15	922.57	1562.98	751.168	1094.27	1436.31	1390.13	1912.13	2203.51	1696.42	2052.34
617	240.085	239.078	7.55342	1742.1	1462.49	1541.36	1872.93	1917.82	2286.16	1683.04	1544.31	1762.73	2004.31	2123.66	1769.01	2403.59	1822.58	929.087	1563.55	1110.19	1098.11	1436.03	1389.13	1912.13	2203.66	1695.69	2052.34
618	240.085	239.078	7.69965	48.2147	43.6202	45.9741	55.9098	57.1876	68.189	26.0761	33.4101	18.9008	59.7796	58.536	52.779	71.741	46.5811	27.7761	46.615	33.1978	11.9843	38.3321	28.8505	12.4688	65.7279	50.5857	30.3638
619	240.094	239.087	5.81187	7.05901e+06	1	1.65679e+06	1.04246e+06	90126.4	81831.1	132232	104174	8.07653e+06	967148	148110	1	68278.6	435505	598017	103363	33650.5	117777	37457.8	102067	1.10354e+06	83522.5	309782	323668
620	242.066	241.059	7.49918	388.287	306.384	326.657	317.403	243.28	267.917	284.072	229.247	324.513	208.397	418.222	667.806	99.6708	90.0275	54.0098	78.2983	64.9888	136.664	64.4011	98.2254	171.75	70.4961	87.7365	67.5717
621	242.088	309.067	5.68312	3.78048e+06	2.85601e+06	4.40845e+06	4.54559e+06	4.67236e+06	4.65725e+06	3.15155e+06	6.74539e+06	2.85007e+06	1.91027e+06	4.13289e+06	2.83517e+06	9.14293e+06	6.09249e+06	3.38617e+06	9.99024e+06	3.54024e+06	7.68826e+06	2.02388e+06	4.58948e+06	5.11627e+06	2.37397e+06	3.34498e+06	3.47194e+06
622	242.099	309.079	5.43284	1.17868e+07	1.07404e+07	1.40872e+07	8.24499e+06	8.21026e+06	4.98426e+06	8.98282e+06	8.91414e+06	7.16943e+06	8.08599e+06	7.61517e+06	4.87915e+06	9.29377e+06	4.17476e+06	7.97355e+06	1.24184e+07	4.88504e+06	8.36375e+06	4.08811e+06	6.73479e+06	1.08848e+07	7.82716e+06	5.8058e+06	7.9055e+06
623	242.099	309.079	5.51508	1.17867e+07	1.07368e+07	1.40872e+07	8.26157e+06	8.21026e+06	4.9838e+06	8.98454e+06	8.91414e+06	7.16943e+06	8.08928e+06	7.61517e+06	4.87933e+06	9.29377e+06	4.17476e+06	7.97355e+06	1.24184e+07	4.88504e+06	8.36375e+06	4.08797e+06	6.73479e+06	1.0885e+07	7.82761e+06	5.80611e+06	7.90557e+06
624	243.086	728.252	6.37894	2.24968e+06	644156	706476	689538	1.57286e+06	630004	1.2564e+06	1.8717e+06	839988	739146	2.38657e+06	4.01722e+06	573273	563327	360182	482079	1.45144e+06	988409	48367.9	585643	1.24872e+06	763302	6.40969e+06	1.13531e+06
625	243.087	242.08	6.46108	2136.45	1297.7	1575.91	1512.25	1996.04	1823.36	1731.84	2074.64	1729.79	1299.74	2204.05	2822.52	1143.21	1337.66	841.876	1197.2	1427.04	1443.9	590.203	1538.14	1766.21	1359.68	3081.77	1544.19
628	244.046	265.02	6.18931	1.45236e+06	2.3969e+06	2.88996e+06	1.51066e+06	2.09191e+06	2.66152e+06	1.5902e+06	2.2148e+06	1.48135e+06	2.28706e+06	1.7674e+06	2.30967e+06	4.30336e+06	3.33966e+06	3.18115e+06	3.25549e+06	3.6557e+06	4.37497e+06	2.41362e+06	3.61863e+06	3.58653e+06	3.45029e+06	2.47154e+06	3.55721e+06
629	244.069	243.062	2.59515	4093.24	7343.68	9833.62	6326.41	4956.59	5361.19	2933.58	5317.62	3946.79	3426.26	4904.89	3863.55	7812.13	5003.62	6258.21	1830.76	7840.47	6593.7	3786.51	6681.33	5117.5	2871.44	7261.69	3146.74
630	244.067	265.041	5.71994	3.53317e+06	3.68758e+06	3.1621e+06	2.65364e+06	3.57698e+06	2.84045e+06	2.14528e+06	2.76229e+06	3.50743e+06	3.66902e+06	2.90449e+06	3.13157e+06	2.8316e+06	1.98451e+06	978838	2.85674e+06	915016	3.45971e+06	415759	402833	2.03686e+06	332302	541889	1.72096e+06
631	244.067	265.042	5.81317	3.53317e+06	3.68758e+06	3.1621e+06	2.65364e+06	3.57698e+06	2.84045e+06	2.14528e+06	2.76229e+06	3.50743e+06	3.66902e+06	2.90449e+06	3.13157e+06	2.8316e+06	1.98451e+06	978838	2.85674e+06	915016	3.45971e+06	415759	402833	2.03686e+06	332302	541889	1.72096e+06
632	244.069	243.062	2.5954	4093.24	7343.68	9833.62	6326.41	4956.59	5361.19	2933.58	5317.62	3946.79	3426.26	4904.89	3863.55	7812.13	5000.83	6258.21	1830.59	7840.47	6593.7	3786.51	6681.33	5117.5	2871.44	7261.69	3146.74
633	244.105	243.099	5.53199	1.06931e+06	366772	2.42682e+06	492394	642215	1.20359e+06	276076	389636	513846	1.82204e+06	211330	591409	1.00471e+06	627208	4.6212e+06	997594	1.25706e+06	1.05535e+06	593256	3.23906e+06	1.20257e+06	4.01696e+06	1.47063e+06	1.25358e+06
634	244.975	243.968	1.02112	357.22	349.842	162.753	141.02	146.622	234.251	412.734	335.324	189.272	206.095	233.025	266.465	436.242	282.144	261.26	420.955	223.695	639.787	346.477	340.82	647.118	431.918	335.763	217.195
635	244.975	243.968	1.41417	402.433	274.15	211.33	283.261	317.809	267.694	230.46	323.821	287.067	346.946	398.223	387.98	413.474	448.045	357.085	489.561	349.702	429.03	334.543	362.125	453.443	451.897	449.221	489.254
636	246.05	313.028	6.07478	981279	501507	711411	587045	702366	346390	335973	69843.1	138539	177539	393342	162325	157077	431284	127777	393129	625306	461770	554878	619600	243102	476120	854469	127547
637	246.05	313.028	6.20285	981279	501507	711411	587045	702366	346390	365218	102809	138539	177539	473791	356359	218838	625795	127777	393129	713096	461770	554878	619600	243102	476120	854469	388029
638	246.102	245.095	5.86375	1.29918e+06	1.30637e+06	2.26423e+06	2.49385e+06	2.20385e+06	2.69667e+06	2.54862e+06	2.59967e+06	3.56253e+06	3.06274e+06	2.66241e+06	2.51303e+06	2.74968e+06	1.32864e+06	1.8714e+06	4.28853e+06	956551	1	1	1	46245.3	1	1	1
639	246.978	245.971	5.84408	2.75936e+06	3.00685e+06	1.85128e+06	116274	661822	2.033e+06	528894	594147	1.00561e+06	1.12039e+06	532029	1.7406e+06	566048	238460	3.27753e+06	1.41251e+06	71920.8	230528	50174.8	145674	966371	47723.3	72737.9	136802
640	249.103	248.096	1.00438	3.60011e+06	791354	648220	90193.7	140422	1.00102e+06	833713	92818.2	283604	70904.9	31413.9	7.70807e+06	66455.7	134552	223551	148870	26762.1	43396.9	62649.6	64300.4	35975.2	16832.7	1	1
641	249.103	248.096	1.45324	686714	178492	274595	46480.5	24733.3	203095	414708	40853.5	167914	16636.6	9924.87	2.95515e+06	14691.3	77506.2	129173	29217	1	1	3409.43	21415.5	1	1	37141.7	1
642	251.119	250.112	1.01344	2.01635e+07	4.52792e+06	947831	465781	249174	6.25848e+06	4.32759e+06	312357	510775	78830.4	207275	2.71232e+07	150934	227678	940940	135549	132868	412933	343984	186281	63321.1	96757.2	204956	1
643	251.119	250.112	1.46442	3.9839e+06	1.24879e+06	318304	47628.1	1	2.51672e+06	2.37173e+06	232927	336819	1	114386	1.19707e+07	1	1	638772	1	1	208634	152374	27859.2	1	1	34916	1
644	252.025	288.974	4.84533	1207.54	1082.67	872.222	1144.55	1135.36	882.117	891.196	784.027	911.825	919.182	873.028	661.916	1040.43	899.977	691.338	1301.1	613.019	501.227	468.382	717.365	692.54	776.107	1043.63	922.299
645	252.025	288.974	4.91491	1235.5	1107.74	892.419	1171.05	1161.65	902.544	911.833	802.183	932.939	940.467	893.244	677.244	1064.53	920.818	707.513	1331.23	627.214	512.834	479.228	733.977	708.577	794.079	1067.8	943.656
646	252.033	251.026	4.88435	4.46721e+06	3.24707e+06	4.75839e+06	3.76578e+06	3.80792e+06	3.70073e+06	4.27032e+06	4.23088e+06	4.32539e+06	4.10754e+06	4.60943e+06	4.28074e+06	3.22024e+06	3.77284e+06	2.44081e+06	4.24921e+06	3.8404e+06	4.92266e+06	3.48983e+06	4.5319e+06	4.33487e+06	4.12625e+06	2.9487e+06	2.83406e+06
647	252.103	251.096	0.893192	2.03987e+06	1.56929e+06	2.69233e+06	902053	667516	2.77732e+06	870892	1.14638e+06	926582	2.15011e+06	784490	1.34478e+06	1.5756e+06	928453	595431	1.1642e+06	1.08042e+06	753349	870024	1	979828	828785	1.09148e+06	1.51454e+06
648	253.046	274.02	7.51439	642.57	811.461	115.236	373.147	742.368	172.643	303.36	254.927	413.268	330.969	555.878	350.751	640.025	674.74	338.422	643.286	136.143	623.598	621.032	502.511	550.519	537.898	672.535	708.525
649	253.046	274.02	7.66351	16.0778	26.4167	30.6175	16.2881	18.6233	19.4257	7.59036	7.12062	14.1437	16.5698	17.5697	14.7117	17.0065	25.3751	12.9553	16.0957	22.5199	15.603	15.5388	12.5733	13.7745	13.4588	16.8275	17.728
650	253.046	252.039	8.2623	9.51764	15.2888	11.2075	12.2258	3.28552	4.31073	9.12627	19.9269	8.70151	5.49455	10.548	8.82065	7.03365	7.33075	4.15937	3.76301	4.13535	1.78578	5.4111	6.16062	25.0425	10.4282	4.61961	5.90098
651	253.046	252.039	8.39614	7.54476	12.1196	7.20005	9.69155	7.09852	7.84097	9.1041	4.57968	9.04386	6.02826	11.2481	8.6654	7.74064	7.09231	4.09876	8.26948	5.2479	0.116293	5.5866	3.3488	21.0975	8.26658	6.48379	4.67778
652	253.061	252.054	1.4339	1	1	9590.69	1	5326.49	1	1	1	1	1	1	1	1	1	1	1	1	1	1	1	1	1.58069e+06	3.6996e+06	3.92135e+06
653	253.062	252.055	3.79513	5.38594e+06	2.49029e+06	1.46952e+06	2.44161e+06	1.14571e+06	2.11625e+06	4.07801e+06	3.65543e+06	5.33165e+06	1.23346e+06	4.95011e+06	2.1217e+06	4.83221e+06	5.02494e+06	935974	4.50562e+06	5.76739e+06	1.47971e+06	1.22543e+06	2.05546e+06	3.63758e+06	3.34556e+06	1.04627e+06	901718
654	253.073	541.149	6.3575	726239	247745	84234.3	554079	720420	484539	596783	99229	125365	17087.5	1.20712e+06	1	278478	46982.3	458651	242251	27335.7	220542	186393	116730	169832	46560.5	332472	124150
655	253.08	252.073	0.862481	1.041e+07	7.92581e+06	5.10554e+06	3.1084e+06	6.37694e+06	5.46346e+06	2.92477e+07	6.54849e+06	6.00021e+06	2.79628e+06	4.31163e+06	4.05185e+07	6.88985e+06	5.18457e+06	5.83874e+06	4.23946e+06	8.73943e+06	1.73219e+07	6.21041e+06	1.96287e+07	5.17708e+06	5.72352e+06	6.83127e+06	3.85861e+06
656	253.081	336.035	4.51913	537170	852309	167399	555583	162295	298042	649143	779597	972022	277913	830335	525869	411718	529853	155882	124088	116018	122325	316399	581675	623235	255123	1.7741e+06	479302
657	254.049	253.042	7.44473	7.63418e+06	5.50813e+06	1.23899e+07	1.81137e+07	3.53253e+06	9.29449e+06	5.22258e+06	6.09846e+06	4.48324e+06	4.58088e+06	8.67795e+06	2.80591e+06	1.45527e+07	1.3714e+07	8.19727e+06	1.54248e+07	4.42796e+06	8.26703e+06	5.451e+06	8.34064e+06	1.47063e+07	1.00181e+07	6.62575e+06	1.24015e+07
658	254.049	253.042	7.78794	153.696	291.997	148.242	283.973	236.243	310.66	125.074	88.8436	136.033	250.273	249.608	189.77	94.3513	134.742	170.47	204.725	157.107	1.56764e-05	29.9287	32.2477	32.5901	174.613	95.654	117.068
659	254.057	253.05	6.80418	755548	1.24754e+06	2.72341e+06	1.5529e+06	436689	1.47404e+06	580729	927576	1.43462e+06	913151	1.29506e+06	7.42027e+06	954115	1.14184e+06	2.01138e+06	1.32524e+06	1.09397e+06	1.33057e+06	6.27131e+06	5.50945e+06	1.6216e+06	2.53475e+06	7.38997e+06	2.80486e+06
660	254.093	253.086	7.2552	104.045	82.396	88.2957	50.0016	106.186	241.699	67.4739	125.94	62.5941	42.5344	62.716	40.358	34.1355	46.8145	12.2426	17.8856	32.6826	46.0827	26.9248	19.6132	33.9109	42.902	39.5836	24.9217
661	254.994	253.987	7.45096	1.06215e+07	6.93452e+06	5.14303e+06	6.57493e+06	2.18069e+06	9.15528e+06	9.25907e+06	8.0662e+06	1.18783e+07	9.47963e+06	1.29819e+07	7.76595e+06	1.15313e+07	1.50752e+07	9.39341e+06	8.49709e+06	3.31136e+06	9.25943e+06	1.38405e+07	1.27056e+07	1.5274e+07	1.54536e+07	1.63902e+07	1.3189e+07
662	254.994	253.987	7.56342	1.06215e+07	6.93452e+06	9.27591e+06	6.57493e+06	7.4643e+06	9.15528e+06	9.39739e+06	8.0662e+06	1.18783e+07	9.47963e+06	1.29819e+07	7.76595e+06	1.15313e+07	1.50752e+07	9.53936e+06	8.50659e+06	5.41233e+06	9.24442e+06	1.36632e+07	1.27056e+07	1.5246e+07	1.54553e+07	1.63868e+07	1.3189e+07
663	255.095	254.088	5.82538	1.82612e+06	1.78686e+06	1.72837e+06	2.7781e+06	1.9203e+06	790462	2.53261e+06	1.86407e+06	1.30712e+06	536608	1.74387e+06	1.09648e+06	638936	853589	54480	352117	1.08912e+06	544602	1.51963e+06	2.0337e+06	1.42096e+06	2.25914e+06	2.01273e+06	3.72333e+06
664	256.084	255.077	4.98164	5.48356e+06	4.20226e+06	6.07573e+06	5.27747e+06	5.04426e+06	5.9427e+06	8.73107e+06	8.1205e+06	1.05843e+07	9.98236e+06	1.0803e+07	8.60263e+06	7.51275e+06	9.37298e+06	5.56918e+06	9.11015e+06	8.59566e+06	1.1938e+07	1.04311e+07	9.8048e+06	9.71127e+06	9.21292e+06	7.56884e+06	7.79385e+06
665	256.084	277.058	5.06919	4.54802e+06	4.25058e+06	5.59528e+06	5.19279e+06	5.35523e+06	5.39899e+06	5.162e+06	6.2916e+06	6.59117e+06	6.97491e+06	6.96758e+06	6.47226e+06	6.71332e+06	7.13459e+06	4.78044e+06	7.01266e+06	1.03187e+07	9.32901e+06	1.3355e+07	7.03042e+06	6.0146e+06	5.99164e+06	5.71274e+06	5.76764e+06
666	259.045	258.038	7.31519	1.14358e+07	5.63586e+06	6.33276e+06	8.87936e+06	1.82499e+07	1.08351e+07	1.05487e+07	1.06475e+07	8.09931e+06	6.78678e+06	1.1197e+07	5.30164e+07	8.01119e+06	6.90986e+06	4.89447e+06	5.13036e+06	1.17407e+07	1.64786e+07	4.84329e+06	1.41269e+07	1.18708e+07	7.88292e+06	5.48408e+07	8.44479e+06
667	259.045	258.038	7.4291	1.14358e+07	5.63586e+06	6.33276e+06	8.87936e+06	1.82499e+07	1.08351e+07	1.05487e+07	1.06475e+07	8.09931e+06	6.78678e+06	1.1197e+07	5.30164e+07	8.01119e+06	6.90986e+06	6.82077e+06	5.13036e+06	1.3004e+07	1.64786e+07	4.84329e+06	1.41269e+07	1.18708e+07	7.88292e+06	5.48408e+07	8.44479e+06
668	259.078	258.071	6.31687	5.11073e+06	8.28711e+06	7.60865e+06	8.47378e+06	1.16689e+07	4.24709e+06	2.55359e+06	4.09289e+06	5.69958e+06	9.71439e+06	5.71356e+06	1.81931e+06	5.7227e+06	2.70151e+06	3.14242e+06	6.51935e+06	1.16981e+06	4.40554e+06	2.39138e+06	4.01358e+06	4.07378e+06	3.9634e+06	1.26022e+06	6.5236e+06
669	259.117	258.11	5.8973	1.38307e+06	4.82791e+06	210386	292702	1	68601	83767	1.84544e+06	1.30174e+06	1.64069e+06	2.49498e+06	291054	88255.2	2.38767e+06	62946.9	63045.6	1.33265e+06	29800.4	36459.8	166989	940240	159225	2.6612e+06	144224
670	259.771	258.764	3.58337	1.37655e+07	1.40232e+07	1.56693e+07	8.13861e+06	1.04386e+07	9.61109e+06	1.56369e+07	1.57049e+07	1.07267e+07	1.25482e+07	6.18413e+06	2.38352e+07	1.64329e+07	1.26539e+07	1.68202e+07	1.40235e+07	8.18045e+06	1.44598e+07	1	605700	9.61358e+06	1.5887e+06	10893.4	2.48386e+06
671	259.771	258.764	3.64827	1.37682e+07	1.40307e+07	1.569e+07	8.14905e+06	1.04587e+07	9.61473e+06	1.56484e+07	1.57243e+07	1.07359e+07	1.25837e+07	6.19917e+06	2.39214e+07	1.64472e+07	1.26752e+07	1.69088e+07	1.4032e+07	8.18689e+06	1.44595e+07	1	605700	9.63911e+06	1.74198e+06	10893.4	2.49554e+06
672	260.014	259.007	5.86131	1.42787e+06	669583	325335	842215	338636	228998	1.28358e+06	2.32678e+06	1.09805e+06	348106	1.04767e+06	2.12229e+07	1.33775e+06	2.03728e+06	318447	766607	908137	542542	1.01987e+06	1.26819e+06	716670	825335	747880	311366
673	260.029	259.023	7.98065	8.3955	27.2188	27.2451	12.2564	15.3327	22.2614	9.43823	2.54189	22.253	32.0685	11.1598	8.50625	20.6344	9.47173	7.20667	14.9453	8.1494	57.2286	17.9624	11.4092	65.7735	17.364	8.61785	46.0811
674	260.03	259.023	8.18492	6.96107	18.9778	21.6318	7.31285	15.0749	27.1116	10.8926	4.80653	17.6621	38.0064	26.6513	12.6165	32.3715	10.8683	18.4551	12.6207	6.50836	71.0858	15.5776	9.96971	73.4361	29.8056	8.71952	64.1628
675	260.03	259.023	8.36476	4.94369	9.87986	14.8723	9.35042	11.5887	22.7987	18.7678	28.779	22.4965	48.7441	22.0151	10.8327	64.5446	10.4517	25.4221	27.8693	6.02836	62.4647	12.4406	12.9231	132.492	40.293	8.59864	49.3167
676	260.03	259.023	8.59697	2.66015	6.5864	13.6655	10.5621	9.14264	26.9079	21.1997	32.5082	30.454	65.4852	31.0118	28.1035	97.356	13.9802	34.223	38.8673	15.3795	23.278	7.20103	19.2294	149.661	60.6241	11.9761	99.7632
677	260.03	259.023	8.7891	1.34944	12.5255	8.59037	5.00937	8.09958	15.2405	7.45563	13.1068	16.3984	41.1191	21.5238	19.5053	49.8031	12.1811	19.8925	19.023	9.18736	17.155	7.56707	9.30264	54.8074	31.0837	6.37766	36.5392
678	260.03	259.023	9.00138	4.89416	15.1638	9.89322	6.23595	8.10147	16.8392	7.45563	10.4827	17.2392	29.9523	15.7184	9.97133	29.0562	12.0916	20.7392	19.0107	9.18736	38.8967	7.07986	5.54506	56.7023	6.93872	5.83585	12.8993
679	260.03	259.023	9.22305	14.8888	47.5938	34.017	33.7032	46.3833	57.8966	29.2344	24.3826	41.4165	74.1365	31.545	15.8905	71.714	14.0837	19.6043	31.9539	10.689	103.74	28.7505	20.2554	135.999	48.3622	13.0464	61.5856
680	260.03	259.023	9.40897	14.549	34.5924	34.9854	24.0305	36.1503	47.5574	29.9967	31.9632	34.4375	55.1523	15.5221	12.5099	72.0135	16.7182	12.4558	31.7146	8.71317	59.4417	25.8956	18.2427	80.9747	50.6715	12.8596	46.01
681	260.03	259.023	9.57479	11.7717	35.5548	22.2601	15.019	18.0326	36.8245	21.1097	30.0542	34.3194	54.8707	20.0899	11.811	45.5163	13.93	25.3672	19.0386	7.5554	70.0404	19.7902	15.704	78.4869	42.2206	5.56013	43.6979
682	260.029	259.023	9.74043	11.8505	42.6534	13.7149	19.7838	20.4131	23.8214	39.6861	22.5985	35.618	51.2933	20.5392	19.0729	31.4289	8.98318	29.4275	33.3306	9.4102	72.1902	21.8367	17.8659	54.5918	47.9201	19.1791	55.9326
683	260.029	259.023	10.157	8.90527	18.0475	18.9912	6.21862	10.9094	7.35279	12.6767	20.9141	20.0083	27.6508	15.1728	2.21958	20.2735	8.99772	14.61	6.83127	3.93412	31.9847	9.65804	11.2746	11.7332	13.2213	6.98769	24.1657
684	260.062	300.08	6.25141	1.91727e+06	3.92432e+06	5.11521e+06	2.15285e+06	5.97017e+06	1.44037e+06	853451	1.00974e+06	1.0123e+06	4.24408e+06	1.72642e+06	3.34869e+06	4.74895e+06	1.90471e+06	5.49443e+06	3.03227e+06	3.56235e+06	4.01931e+06	145373	566783	3.25457e+06	768371	389511	1.12733e+06
685	260.928	259.921	1.02444	1	1	1	1	1	1	17672.9	1	1	1	1	1	23203.3	1	1	8343.18	1	1	1	1	1	5.13479e+06	5.35165e+06	4.15368e+06
686	261.033	328.013	8.50393	1	3562.68	5708.85	1	5219.52	41191.3	30206.9	47554	29407.2	89505.1	1	11965.8	82335.2	1	76821.6	22509.8	4983.73	241391	31941	12492	344424	106315	1	145367
687	261.033	328.012	9.03351	1	17193.9	11759.6	1	16070.7	41437.7	10373.4	3193.84	17013.1	96704.2	14888.4	10676.6	51864.9	11402.7	24707.9	19132.6	4757.74	170348	10272.4	6411.58	79128.8	43460.6	9858.11	83690.8
688	261.033	260.026	9.22273	8.35781	35.4876	14.3074	16.7679	35.2011	28.2411	16.068	25.3089	19.2208	29.0721	22.5328	13.1372	27.8484	6.23971	9.69369	17.1564	10.6544	66.2422	17.327	13.7737	56.9123	27.8778	11.8273	35.3497
689	261.102	260.095	5.83855	2.13562e+06	1.70109e+06	4.42921e+06	8.7031e+06	5.99123e+06	5.6358e+06	6.83645e+06	4.93088e+06	3.41826e+06	3.31448e+06	5.45056e+06	3.63993e+06	8.67344e+06	5.43882e+06	3.19311e+06	6.31464e+06	5.37393e+06	3.86549e+06	4.93907e+06	9.12169e+06	4.84191e+06	7.99683e+06	3.89937e+06	7.17722e+06
690	262.06	261.053	5.68681	663570	2.18801e+06	1.65095e+06	2.5893e+06	511895	1.1754e+06	2.26847e+06	1.29347e+06	2.7038e+06	2.07288e+06	2.14753e+06	682318	560742	338835	1	363497	258905	1	218278	681268	452561	593306	347433	586038
691	262.116	261.109	7.68722	464.986	447.446	246.395	226.812	311.606	197.166	253.33	180.241	186.434	93.7264	138.636	149.906	203.878	183.368	75.1149	175.92	89.9203	197.046	110.636	150.998	256.317	104.484	135.774	123.506
692	262.139	261.132	5.19854	1.73539e+08	8.03303e+07	1.78222e+08	1.65338e+08	1.31847e+08	1.36743e+08	1.46696e+08	1.3281e+08	1.4604e+08	1.34398e+08	1.4712e+08	1.20226e+08	1.71312e+08	1.60206e+08	1.26675e+08	2.00017e+08	1.20715e+08	1.41903e+08	6.51995e+07	121128306	1.2981e+08	1.51555e+08	1.31242e+08	1.14809e+08
693	262.926	261.919	0.994242	1	1	12114.8	1	1	1	1	1	1	11872.1	1	1	9577.85	1	1	8174.8	1	1	1	1	21681.8	3.68739e+06	3.98807e+06	2.98868e+06
694	263.928	262.922	9.44704	1	1	1	1	1	1	3.92712e+06	5.11988e+06	4.29413e+06	4.10997e+06	5.77636e+06	6.0337e+06	6.2413e+06	3.16714e+06	2.85181e+06	1.79498e+06	5.23818e+06	4.2505e+06	3.78672e+06	4.80903e+06	7.80262e+06	5.52643e+06	6.16336e+06	5.61812e+06
695	264.016	263.009	10.0363	30.4332	5.17699	3.4582	11.2605	35.3532	5.983	8.18007	4.51115	2.4729	3.47198	28.9078	2.12667	6.72496	9.91807	6.53315	3.25499	6.30381	7.30995	0.487258	1.63912	0.287455	0.362407	1.91726	1.72391
696	264.016	263.009	10.3652	50.9934	5.43793	0.713219	5.21822	42.6165	22.9907	10.6148	7.38954	2.68964	8.45531	122.151	1.19411	28.504	16.8075	14.3673	3.21504	25.0778	26.9443	6.62986	4.77511	6.49413	1.30403	7.8553	3.32183
697	264.016	263.009	10.4965	116.056	11.875	16.2985	84.0005	80.9565	28.9571	18.8352	7.38954	4.49333	11.5125	122.151	2.22554	31.1879	18.5661	28.7096	9.26214	42.4957	26.9443	8.73539	16.6492	9.85575	2.44909	9.44279	15.8373
698	264.016	263.009	10.6322	123.766	12.8429	21.2987	140.038	132.183	34.1914	34.5317	23.6343	6.84826	18.1141	148.552	6.98896	48.8053	28.2666	37.1582	8.82362	44.0389	12.1404	25.8961	22.8322	5.33026	2.40023	14.1949	15.7409
699	264.016	263.009	10.7919	178.41	22.3744	28.5023	187.401	176.89	52.9259	45.5638	33.1488	13.6684	29.5339	207.115	12.2101	68.2486	83.5726	82.3578	11.6587	51.3047	98.3013	38.9411	21.6825	20.5756	3.69937	41.1525	30.8755
702	264.033	263.026	5.34654	225128	579802	129886	404113	288021	127489	767270	2.07451e+06	681641	308754	307727	1.35914e+07	526275	360427	282672	317973	40951.5	227186	344308	352377	342374	148169	282223	331453
703	264.078	263.071	5.96695	181496	662396	318556	1.92124e+06	39209.6	101280	818127	491440	162827	75823.1	565934	1.52375e+07	177287	59912.2	20044.5	1	11786.7	1	13425.3	46235.5	12121.5	13735.9	94037.3	41605.7
704	265.079	264.073	5.06031	1466.68	1376.84	1443.58	2215.09	1765.81	1838.41	1308.42	1849.15	1567.7	1055.81	1753.45	3089.07	1494.02	1152.2	565.603	1103.57	1579.73	2072.55	2245.56	2009.41	1725.79	2036.33	2034.39	2520.07
705	265.08	264.073	5.16862	1617.08	1523.33	1629.49	2250.93	1765.81	1838.41	1308.42	1849.15	1569.09	1055.81	1753.45	3089.07	1593.54	1233.3	811.836	1104.78	1613.4	2072.55	2245.56	2009.41	1725.79	2036.33	2034.39	2520.07
706	265.08	264.073	6.64606	3.24241e+06	2.55912e+06	2.49966e+06	3.84743e+06	2.54979e+06	3.55226e+06	4.58214e+06	5.5311e+06	4.87938e+06	3.60712e+06	3.94753e+06	5.4728e+06	3.14352e+06	3.44042e+06	2.63307e+06	3.49902e+06	2.48955e+06	4.02912e+06	5.12351e+06	4.43222e+06	4.36737e+06	5.34091e+06	3.46696e+06	3.49206e+06
707	265.08	264.073	6.72675	3.24241e+06	2.55912e+06	2.50358e+06	3.87702e+06	2.54979e+06	3.55923e+06	4.58229e+06	5.54049e+06	4.89416e+06	3.60419e+06	3.94753e+06	5.47261e+06	3.06425e+06	3.44866e+06	2.63121e+06	3.49863e+06	2.46413e+06	4.02912e+06	5.12211e+06	4.31013e+06	4.36465e+06	5.00245e+06	3.46795e+06	3.476e+06
708	265.08	264.073	5.26335	1617.08	1523.33	1629.49	2250.93	1765.81	1838.41	1308.42	1849.15	1569.09	1055.84	1753.45	3089.84	1593.54	1233.3	811.836	1104.78	1613.4	742.162	2245.56	2009.41	1725.79	2036.33	2034.39	2520.07
709	265.098	264.091	1.00388	2.66466e+06	478870	86080.2	135278	11892.3	321259	548134	10316.8	53333.4	1	32678.8	4.53442e+06	13825.4	32556.2	46054.6	1	3749.26	5713.83	8667.42	13020.5	1	1	1	1
710	265.098	264.091	1.50575	1.07797e+06	146686	1	1	1	1	406789	1	1	1	1	2.63844e+06	1	1	1	1	1	1	1	1	1	1	1	1
711	266.049	333.027	5.76807	752703	335654	509356	610631	715660	789043	578454	542271	827817	409128	712946	657073	982359	59891.8	217504	870276	215376	1.17137e+06	275647	23360.1	587855	95734.2	137329	350616
712	266.13	265.123	4.58743	1.8505e+06	2.46164e+06	4.28051e+06	4.109e+06	2.41939e+06	4.90057e+06	849020	1.29243e+06	2.73091e+06	343202	2.38905e+06	2.37226e+06	1.0513e+06	994795	730117	1.82488e+06	565411	739701	817490	906567	1.01836e+06	1.66469e+06	1.17993e+06	1.01228e+06
713	267.012	287.986	5.78008	846083	1.23644e+06	1.17864e+06	645650	803006	1.03782e+06	386896	603514	721454	938209	788091	806693	811063	606816	943193	957970	416513	1.14642e+06	260305	383547	815239	327721	257498	504794
714	267.033	334.013	5.6743	2.79429e+06	5.99615e+06	7.38869e+06	6.94243e+06	5.78459e+06	4.93199e+06	2.63649e+06	2.74742e+06	4.12805e+06	4.20171e+06	3.43014e+06	3.0825e+06	2.72258e+06	2.14641e+06	1.15435e+06	1.03792e+06	1.30535e+06	217216	460088	1.10671e+06	1.8921e+06	1.30812e+06	1.07396e+06	2.87635e+06
715	267.044	402.011	5.37258	3107.19	3554.94	3250.02	2946.25	2988.37	2460.31	4540.72	4516.02	4026.25	3909.41	2869.21	4156.61	3558.12	3576.99	3474.68	3650.22	2875.92	4669.33	1421.89	2688.39	3809.54	2643.16	2297.45	3030.17
716	267.044	402.011	5.56694	2417.26	3554.94	3250.02	2946.31	2404.92	2460.31	2487.31	3465.58	3085.48	3468.19	2869.21	4156.61	1478.43	3277.4	2932.44	3650.22	2876.04	671.502	137.796	709.985	2504.56	2643.16	1978.09	3030.25
717	267.095	307.114	5.14367	1	11512.2	10710.6	1	1	1	1	1	1	1	1	1	1	8927.48	1	1	59698.7	20664.7	1.08544e+06	745370	1	1	1	1
718	268.064	403.031	5.4925	1.14266e+07	1.03589e+07	1.0883e+07	1.0052e+07	1.22283e+07	1.01103e+07	8.425e+06	9.23609e+06	9.35496e+06	1.24425e+07	9.59157e+06	9.11896e+06	1.14575e+07	6.03739e+06	7.68992e+06	1.16214e+07	6.95358e+06	6.89253e+06	6.46613e+06	6.28849e+06	9.06658e+06	6.30182e+06	6.20891e+06	9.78172e+06
719	268.081	267.074	3.49252	1335.44	1620.84	1625.37	1436	1439.76	1346.38	1112.6	1317.54	1144.66	1067.19	1422.23	999.833	1442.63	1231.9	844.219	833.175	1302.17	1260.61	834.642	1323.56	1148.51	986.108	1309.77	891.495
720	268.081	351.034	3.78307	2.62973e+06	5.04571e+06	4.95547e+06	3.2431e+06	2.67628e+06	2.14127e+06	1.51685e+06	2.14166e+06	1.66602e+06	1.14054e+06	2.99584e+06	760533	2.82051e+06	1.86928e+06	1.19586e+06	682778	1.67173e+06	1.79643e+06	261471	3.14843e+06	3.0439e+06	1.38132e+06	3.42154e+06	1.44683e+06
721	268.081	267.075	4.08123	1.03887e+06	1.3893e+06	170386	832248	408670	1	324518	731290	75038.6	1	437597	1	698860	1	8497.98	89247.7	176502	519895	104166	1	396055	196933	348025	183731
722	269.078	268.072	3.52588	3.17493e+06	5.81551e+06	6.61787e+06	5.82104e+06	4.21605e+06	6.00378e+06	6.38602e+06	6.20358e+06	7.8672e+06	7.91806e+06	2.05278e+06	5.68609e+06	7.84098e+06	7.6567e+06	4.68389e+06	6.08784e+06	5.43217e+06	8.92331e+06	6.44884e+06	8.97814e+06	8.50919e+06	7.05601e+06	9.21828e+06	6.73634e+06
723	269.093	268.087	6.91375	1.48321e+07	1.56594e+07	7.67078e+06	2.23282e+07	5.37143e+06	1.51956e+07	6.45301e+06	1.21405e+07	7.17059e+06	1.09732e+07	7.03902e+06	5.83257e+06	1.23386e+07	2.29822e+07	1.17044e+07	1.27859e+07	5.2269e+06	4.38776e+06	2.04876e+07	9.59098e+06	1.66372e+07	1.06923e+07	2.72198e+07	1.33341e+07
724	269.093	268.087	6.977	1.48387e+07	1.56851e+07	7.68478e+06	2.2359e+07	5.38186e+06	1.52405e+07	6.46284e+06	1.21696e+07	7.19143e+06	1.10271e+07	7.04691e+06	5.84431e+06	1.23662e+07	2.30788e+07	1.17396e+07	1.27926e+07	5.23637e+06	4.38749e+06	2.04897e+07	9.59251e+06	1.66372e+07	1.07007e+07	2.72367e+07	1.33484e+07
725	269.111	268.105	5.44528	1.29461e+07	1.06281e+07	1.55367e+07	9.06805e+06	1.03304e+07	7.3663e+06	6.92943e+06	1.66289e+07	8.72014e+06	4.39396e+06	1.15607e+07	1.04288e+07	6.83268e+06	2.61744e+06	5.10388e+06	4.83087e+06	4.84545e+06	8.04176e+06	1.082e+07	1.23901e+07	1.55268e+07	1.17388e+07	9.33149e+06	1.93091e+07
726	269.111	268.105	5.52129	1.29521e+07	1.06286e+07	1.55187e+07	9.0675e+06	1.03304e+07	7.3663e+06	6.92943e+06	1.66283e+07	8.71671e+06	4.39337e+06	1.15607e+07	1.04288e+07	6.83301e+06	2.61636e+06	5.10388e+06	4.81863e+06	4.84577e+06	8.03322e+06	1.082e+07	1.23908e+07	1.55308e+07	1.17374e+07	9.33366e+06	1.93091e+07
727	269.99	290.965	7.04678	280.244	977.595	659.493	459.886	668.815	404.024	233.216	43.0089	177.438	367.937	554.278	425.792	525.577	669.861	348.494	734.964	422.118	370.936	244.166	353.228	665.023	601.022	377.002	490.839
728	269.99	290.965	7.17592	186.105	649.645	436.475	305.185	444.188	267.881	183.329	193.981	154.808	244.393	368.609	283.108	349.355	445.885	231.449	296.1	280.072	246.482	163.225	216.6	444.685	398.871	250.463	325.989
729	269.991	290.965	7.30008	82.2104	459.907	59.3985	296.847	255.55	229.3	133.296	193.981	154.808	88.497	333.538	246.077	147.849	50.279	105.436	25.8854	198.708	71.708	163.225	216.6	14.557	2.2797e-05	230.442	31.4355
730	269.991	290.965	7.39761	69.5575	19.7789	59.3985	105.631	49.7439	155.371	133.296	184.493	40.6773	37.313	57.8284	34.8749	77.8234	33.0736	29.7556	25.8854	49.695	50.248	70.1669	48.1468	17.3739	10.6533	224.394	31.4355
731	269.99	290.965	7.55277	14.4476	65.1929	27.7107	14.3329	12.6825	14.3395	23.0268	31.1004	4.61523	11.5208	2.22491	21.3902	19.5838	23.4355	24.9312	7.70723	6.35669	48.0676	15.1709	20.6239	19.6247	8.37214	51.4735	21.3665
732	269.99	290.965	7.65195	32.0617	65.1929	41.5662	21.1209	16.7338	48.9442	23.0268	56.7197	13.1053	18.6797	14.3135	31.4901	19.5838	23.9492	29.3008	15.1375	30.0455	48.0676	28.4216	27.8934	36.2973	56.2854	51.4735	21.9294
733	269.99	290.965	7.75871	49.7179	78.9804	41.5235	33.3376	16.7167	48.8871	25.7563	56.6615	26.0616	25.1321	36.5699	31.4577	49.4477	42.2285	21.2591	19.0119	30.3985	48.0698	29.3646	28.1509	45.3087	74.6374	59.5635	34.4317
734	269.99	268.984	7.88477	202.64	147.054	95.8003	122.165	56.158	99.4609	94.286	88.1448	66.7948	98.1486	81.116	109.82	122.221	97.8782	43.6772	59.5242	83.3759	70.1518	87.8523	160.222	166.067	112.659	169.056	114.642
735	269.99	268.984	7.97971	1551.93	1751.9	1232.66	1084.38	995.57	982.768	744.097	1269.61	623.374	704.839	580.393	850.948	855.613	685.084	348.867	685.767	668.339	472.25	747.26	913.92	1456.89	937.847	1348.21	913.712
736	269.99	290.965	8.07226	50.9923	94.2753	57.6681	50.1584	64.9523	74.3693	75.4293	114.979	54.6349	63.8532	64.4984	68.4333	70.5804	50.7311	41.7859	29.1494	51.4403	52.9028	37.3736	72.1474	58.3484	46.876	87.166	68.2766
737	269.99	290.965	8.20229	26.6231	91.5779	38.1971	59.8003	71.8244	78.7057	37.1434	128.281	24.9219	35.6025	59.6648	64.9108	53.1488	48.4051	39.8674	33.7409	52.6464	53.2684	42.3894	42.4585	68.5934	37.9661	80.9423	49.0425
738	269.991	268.984	8.3063	0.418571	114.387	116.806	132.374	136.435	124.873	53.9849	109.924	61.9547	45.3199	91.8098	73.2038	66.9029	92.152	68.8125	69.7302	73.0856	91.7778	66.3316	94.2139	114.083	54.7829	136.044	101.186
739	269.99	290.965	8.40836	8.08679	15.6127	32.1295	42.9937	35.3747	33.8994	32.8795	42.1016	20.0193	25.1378	38.5757	42.1135	28.93	35.8346	25.52	19.3817	35.7501	30.2224	27.5578	27.5629	26.3323	27.6776	19.2509	41.1468
740	269.99	290.965	8.52101	4.04596	1.93808	50.5396	67.6149	47.706	60.9238	24.2476	18.1139	35.6764	48.0055	74.145	59.1714	42.5973	59.196	20.6493	29.8055	33.5033	9.23126	53.0918	52.9777	7.83447	49.6417	35.6642	49.252
741	269.99	366.959	8.62523	43216.7	154324	841735	62623.4	2.06927e+06	117958	552605	728558	810258	1.4068e+06	1.65185e+06	1.72054e+06	1.61938e+06	1.24898e+06	1.43657e+06	1.17198e+06	1.22136e+06	39202.7	20252.6	1	1.73038e+06	1.93595e+06	869986	1
742	269.99	366.959	8.76139	91020.8	167496	85686	88995.3	97389.4	428793	68015.2	457123	425610	946206	576560	899852	678511	504656	456379	415419	511679	10361.7	27809.7	1	45153.8	63599	128016	15523.2
743	269.991	366.959	9.33703	117723	739771	364039	648790	675314	613169	220049	232488	239544	234662	198757	156861	137105	214401	38899.8	50950	121522	218514	192619	179526	163491	176445	207990	160086
744	269.99	268.984	10.0742	39.7171	49.0716	30.9214	35.83	32.3847	17.9684	16.4517	9.61381	5.20521	15.6091	31.504	12.4997	6.28371	15.7268	10.2985	7.61428	12.9455	16.8625	6.01703	9.16481	6.49229	16.374	42.5929	23.5592
745	269.99	268.984	10.5923	20.4644	20.0834	23.6962	15.5412	13.1875	13.3561	15.5729	10.458	7.85087	11.8179	9.65934	9.97307	5.35672	12.1658	8.53999	8.64422	7.56783	2.07362	7.00399	12.0486	11.6617	12.359	26.9173	15.9611
746	270.095	269.089	5.09154	9.90071e+06	1.03883e+07	8.86989e+06	1.06551e+07	9.77278e+06	1.26519e+07	8.80622e+06	1.11898e+07	9.83895e+06	5.76594e+06	9.89036e+06	1.41417e+07	7.62448e+06	6.01978e+06	3.99391e+06	7.78641e+06	8.33917e+06	7.66086e+06	7.42614e+06	6.98739e+06	7.99348e+06	1.5233e+07	9.90183e+06	1.00934e+07
747	270.095	269.089	5.18156	9.89901e+06	1.03921e+07	8.878e+06	1.06551e+07	9.77472e+06	1.26518e+07	8.79873e+06	1.11898e+07	9.84249e+06	5.76594e+06	9.8935e+06	1.41417e+07	7.62448e+06	6.13213e+06	3.99511e+06	7.78641e+06	8.34007e+06	7.65744e+06	7.42587e+06	6.98739e+06	7.99348e+06	1.5233e+07	9.90183e+06	1.00952e+07
749	271.114	270.108	5.87442	1.62299e+06	6.59204e+06	167468	264619	98727.4	1	249132	1.50196e+06	1.2578e+06	1.75951e+06	2.45951e+06	519281	44011.1	1.6455e+06	1	16011.8	967238	1	70743.4	134008	331434	127927	1.99467e+06	111624
750	271.126	270.12	5.36021	1.50564e+06	1.2139e+06	1.43032e+06	57148	182029	142558	1.44085e+06	2.12368e+06	1.08172e+06	256969	303690	166198	1.12066e+06	311074	502591	155607	94127.1	134262	2.8712e+06	645857	1.28198e+06	164617	106231	275654
751	271.939	270.932	7.08398	1.31183e+07	2.07546e+07	7.40108e+06	1.32124e+07	1.16212e+07	9.98873e+06	9.71317e+06	2.39839e+06	4.69472e+06	10890240	1.50533e+07	1.17591e+07	1.60133e+07	2.0221e+07	8.44089e+06	1.38057e+07	6.6011e+06	1.02895e+07	1.09514e+07	2.19885e+07	2.4652e+07	3.53393e+07	2.25189e+07	3.547e+07
752	271.939	270.932	7.2361	972.864	1539.18	548.871	978.97	861.842	876.413	719.31	598.004	478.248	807.54	1116.37	871.02	1187.13	1500.07	422.675	492.197	366.943	763.079	836.536	1630.39	1828.19	2616.92	1670.02	2631.99
753	271.939	270.932	7.41483	203.734	9.67241e-05	85.2914	140.649	117.368	312.156	431.12	779.945	392.785	123.575	534.5	504.044	491.514	572.758	220.85	9.67241e-05	311.597	593.105	340.269	1245.6	338.208	1357.61	1657.08	33.4139
754	272.011	354.965	4.98743	553444	625230	686530	505806	508316	284927	354099	383464	149277	320383	160673	389495	349060	293816	469448	439422	379566	58423.6	1	86388.7	218526	60668.7	146888	322513
755	272.111	271.104	5.125	4.83611e+06	5.02812e+06	5.046e+06	558000	668953	770904	7.74285e+06	6.26558e+06	5.28947e+06	870890	829776	523460	5.26908e+06	4.17024e+06	2.47836e+06	996987	458767	474241	4.1935e+06	1.39944e+06	2.17999e+06	546426	621210	449620
756	272.109	271.102	5.80309	5.44124e+06	4.91292e+06	7.8822e+06	8.95325e+06	6.47296e+06	4.81052e+06	8.28208e+06	4.46773e+06	3.31369e+06	3.31381e+06	4.9874e+06	2.41421e+06	6.88562e+06	6.66741e+06	2.16135e+06	7.5783e+06	6.01984e+06	4.41466e+06	4.02407e+06	8.67119e+06	6.74256e+06	9.98956e+06	6.9455e+06	7.02815e+06
757	272.109	271.103	5.88784	5.43307e+06	4.93086e+06	7.8822e+06	9.08519e+06	6.47296e+06	4.81052e+06	8.28208e+06	4.46773e+06	3.31369e+06	3.31557e+06	4.9874e+06	2.41333e+06	6.88562e+06	6.66741e+06	3.46553e+06	7.5783e+06	6.01984e+06	4.41377e+06	4.02247e+06	8.67119e+06	6.74256e+06	9.98956e+06	6.94241e+06	7.02815e+06
758	273.094	308.098	6.17968	1207.82	803.101	1389.82	1132.45	1185.29	651.916	1130.17	723.163	1073.96	492.695	1160.39	1105.13	508.452	467.555	332.865	1862.85	341.469	286.295	333.427	314.34	198.171	781.464	600.069	311.099
759	273.094	308.098	6.24062	872.404	579.934	507.127	817.964	855.991	470.876	816.315	522.337	775.716	355.872	837.425	798.227	366.969	337.713	240.382	1345.53	246.41	206.977	240.833	227.047	142.838	565.5	432.232	224.706
760	275.028	371.997	7.38868	311772	584649	791108	1	1	523741	123206	45553.1	162286	1	363145	1	1	557526	35577.8	287112	1	1.92664e+06	703867	360035	259442	1	1	73828.3
761	275.028	371.997	7.56492	921964	6.6211e+06	2.18166e+06	1.48522e+06	5.69926e+06	1.74821e+06	805847	1.85036e+06	1.24617e+06	3.05864e+06	2.85842e+06	1.10342e+06	6.30567e+06	3.13444e+06	2.69178e+06	2.34095e+06	4.00696e+06	3.27918e+06	2.71447e+06	2.87758e+06	5.18866e+06	2.93963e+06	4.11082e+06	2.82741e+06
762	275.028	274.021	7.72594	16.0778	26.4167	30.6175	16.2881	18.6233	19.4257	7.59036	7.12062	14.1437	16.5698	17.5697	14.7117	17.0065	25.3751	12.9553	16.0957	22.5199	10.4812	10.6246	12.5733	13.7745	13.4588	15.3314	17.728
763	275.044	274.036	1.06191	1	1	1	1	1	1	5443.84	1	1	1	1	1	29547.6	1	1	3774.3	1	1	1	1	1	6.84995e+06	1.04138e+07	4.27357e+06
764	276.132	275.126	7.63277	41.5804	42.248	24.8774	24.7362	7.06314	70.8044	13.7748	116.075	8.04274	73.4905	36.7004	17.0305	23.2496	12.556	9.1956	8.33034	4.87464	32.3645	11.4904	11.1585	24.434	10.2483	8.77837	13.6377
765	278.033	277.027	4.96937	2.96656e+06	1.39906e+07	1.25291e+07	1.95761e+07	9.4717e+06	1.71689e+07	4.16617e+06	4.80413e+06	1.29653e+06	3.8849e+06	2.82759e+06	3.48578e+06	2.59087e+06	679392	3.70034e+06	1.4147e+06	323932	1	1	1	467038	580464	708752	1.94192e+06
766	278.039	277.032	1.02654	1	1	1	1	1	1	1	1	1	1	1	1	1	1	1	3540.51	1	1	1	1	1	953073	1.29545e+07	2.08032e+07
767	278.039	323.037	1.44058	1	1	1	1	1	1	1	1	1	1	1	1	1	1	1	1	1	1	1	1	1	116761	3.20119e+06	2.34979e+06
768	278.066	361.019	5.04108	343375	424449	324616	437782	444280	379915	334582	342312	323881	466711	356223	389568	494373	459100	302120	510757	1.05157e+06	133386	630042	163690	295652	195585	353517	386991
769	278.066	345.045	5.2652	1.15257e+06	617912	713787	961953	988881	933651	1.51095e+06	1.15543e+06	1.6431e+06	1.23358e+06	1.48048e+06	1.39629e+06	1.10031e+06	1.05346e+06	565342	1.31722e+06	1.59912e+06	1.83591e+06	2.00083e+06	1.89446e+06	2.15498e+06	1.72988e+06	1.35661e+06	992621
770	278.066	345.044	5.35656	1.15257e+06	1.11272e+06	1.19425e+06	962422	988636	1.01109e+06	1.51095e+06	1.15543e+06	1.64285e+06	1.23358e+06	1.47984e+06	1.39652e+06	1.09994e+06	1.05624e+06	760478	1.31703e+06	1.59862e+06	1.83591e+06	2.00062e+06	1.8939e+06	2.14252e+06	1.73008e+06	1.35657e+06	992533
771	278.123	277.116	6.36281	505714	916168	1.94637e+06	290081	1.05791e+06	502195	111289	254701	360524	416025	426263	224705	3.99859e+06	400878	5.69315e+06	3.1171e+06	1	1.83798e+06	90949.1	532937	2.50319e+06	691161	79696.5	2.36703e+06
772	278.191	277.185	0.885882	718022	474064	760453	772336	4.39313e+06	1.23127e+06	182764	439953	343157	297792	1.2334e+06	402288	370251	202962	221688	582866	616831	963449	334428	528598	673358	278038	3.36761e+06	737665
773	279.041	278.034	1.41959	1	1	1	1	1	1	1	1	1	1	1	1	1	1	1	1	1	1	1	1	1	2.66186e+06	1.98813e+06	2.76249e+06
774	280.046	279.039	2.58534	5.27883e+06	9.98663e+06	1.16114e+07	9.95764e+06	6.45796e+06	6.93697e+06	5.50655e+06	9.87733e+06	6.81022e+06	5.29001e+06	8.05471e+06	6.77908e+06	1.24565e+07	7.19964e+06	8.21339e+06	2.70934e+06	1.07211e+07	7.91421e+06	6.10893e+06	1.04512e+07	7.30937e+06	4.3046e+06	7.87615e+06	4.18e+06
775	280.134	279.127	0.862574	3.58862e+06	2.86396e+06	6.60767e+06	728014	1.3698e+06	912156	2.54861e+06	5.41576e+06	8.12625e+06	853521	671004	651880	1.54992e+06	2.63192e+06	1.03791e+06	510209	538121	600134	3.13772e+06	1.50971e+06	3.0172e+06	592848	1.02023e+06	599491
776	280.24	279.233	0.873218	33.4985	48.2052	47.0052	41.1049	36.7626	42.9407	41.672	49.608	39.6889	47.7477	43.8548	47.2219	33.9507	38.6853	27.7759	43.5682	34.9	33.6769	21.3716	25.2235	30.9616	28.4428	40.7898	37.938
777	281.043	280.036	7.41342	1.15862e+06	1.78573e+06	6.33775e+06	3.67494e+06	4.65609e+06	2.20681e+06	1.10078e+06	526198	994258	1.8673e+06	1.43098e+06	1.28873e+07	2.61511e+06	1.20002e+06	3.96417e+06	4.55985e+06	5.95895e+06	2.10592e+06	900730	1.62483e+06	1.34586e+06	1.49513e+06	1.71256e+06	790581
778	282.034	281.027	5.85282	1	1	1	1	1	1	1	1	1	1	1	1	1	1	3439.62	1	1	1	1	1	1	3.94687e+06	1.96305e+07	1.31295e+07
779	282.106	281.099	1.5021	545588	1.18649e+06	3.61009e+06	541951	906284	945643	3.33808e+06	2.44669e+06	3.02018e+06	780825	4.07293e+06	1.06252e+06	2.33774e+06	2.59495e+06	1.00752e+06	699695	1.04277e+06	5.23183e+06	2.16398e+06	2.08416e+06	2.60782e+06	2.72261e+06	1.77984e+06	342430
780	282.15	281.143	0.886867	1.88108e+06	1.99276e+06	4.38427e+06	830243	2.70629e+06	1.07892e+06	1.25022e+06	1.75935e+06	3.94807e+06	679455	718454	944370	851948	1.54691e+06	604957	474385	459243	525473	1.4121e+06	866983	1.42807e+06	450007	434818	534999
781	282.256	281.249	0.869612	14.3823	20.7902	19.2912	17.2195	15.5924	24.2228	20.1777	22.3727	18.2608	18.6235	17.3487	23.516	14.6234	15.6756	11.4103	17.7291	15.016	13.8996	11.5528	10.8695	12.5601	11.356	15.1279	12.8291
782	283.091	282.085	4.28032	3.37585e+07	4.15019e+07	4.40804e+07	2.33181e+07	2.68783e+07	2.41758e+07	1.91469e+07	2.15705e+07	2.26745e+07	2.26002e+07	2.26192e+07	3.5538e+07	2.19966e+07	2.27028e+07	1.59977e+07	1.13097e+07	1.81501e+07	1.72266e+07	1.63358e+07	2.64639e+07	1.74083e+07	1.46577e+07	3.48099e+07	1.27324e+07
783	283.092	282.085	4.37904	3.36324e+07	4.12523e+07	4.3491e+07	2.31476e+07	26738732	2.40146e+07	1.9053e+07	2.14572e+07	2.2526e+07	2.24169e+07	2.24574e+07	3.52698e+07	2.18509e+07	2.24942e+07	1.58377e+07	1.1118e+07	1.79194e+07	1.72204e+07	1.6293e+07	2.63146e+07	1.72402e+07	1.45518e+07	3.43257e+07	1.24643e+07
784	283.127	282.12	5.23924	2.23999e+06	4.54919e+06	7.74333e+06	4.24061e+06	6.58961e+06	5.21682e+06	4.06397e+06	3.89203e+06	2.40407e+06	2.04471e+06	1.80665e+06	5.07886e+06	6.88842e+06	2.55849e+06	5.0134e+06	3.46557e+06	2.3567e+06	933770	1.864e+06	1.95001e+06	6.06081e+06	2.61037e+06	3.23606e+06	3.9244e+06
785	284.075	283.069	3.37049	754253	1.60447e+06	957048	665635	556057	746211	601021	618681	554007	747504	556428	1.36752e+07	710621	435568	336345	313257	392823	394735	739916	1.61109e+06	411918	331783	835380	262044
786	284.11	283.105	5.66808	2.50185e+06	3.43677e+06	4.9907e+06	3.11598e+06	3.17115e+06	3.81353e+06	4.99549e+06	3.45212e+06	1.74446e+06	3.40343e+06	3.44134e+06	2.27269e+06	1.96412e+06	1.76809e+06	1.20664e+06	1.22388e+06	1.14169e+06	94837	222880	1.69795e+06	57993.7	1.36278e+06	1	11167.1
787	284.121	324.14	5.01727	160245	253056	273185	184558	90358	159416	364239	221339	246669	375644	382610	279348	305958	316475	139106	298212	159635	473073	258540	58699.4	227714	131469	220779	80869.1
788	284.12	351.1	5.12406	6.7854e+06	1	1	1	1	1	5.52289e+06	8.57897e+06	4.95958e+06	1.71539e+06	1	3.46351e+06	3.03404e+06	1	1	1	403046	8.2846e+06	4.06485e+06	6.94136e+06	1.89177e+06	1	2.13329e+06	7800.09
789	284.121	351.1	5.34745	1.37334e+07	1.99057e+07	2.0493e+07	8.78063e+06	6.26801e+06	4.99309e+06	1.55089e+07	8.57897e+06	7.62763e+06	5.60323e+06	6.76429e+06	4.72881e+06	8.02416e+06	7.35806e+06	8.45073e+06	1.05091e+07	6.90193e+06	8.2846e+06	4.06485e+06	6.94136e+06	9.13018e+06	7.69346e+06	6.32818e+06	5.20817e+06
790	285.002	283.995	4.82527	1.77961e+06	2.05538e+06	1.4824e+06	1.44823e+06	1.90356e+06	2.8241e+06	1.91791e+06	2.76757e+06	1.30445e+06	2.09489e+06	1.73957e+06	2.67929e+06	1.807e+06	1.9336e+06	2.31236e+06	2.12269e+06	1.32859e+06	1.63598e+06	2.19568e+06	2.78262e+06	2.11313e+06	3.30139e+06	2.60218e+06	2.39979e+06
791	285.106	284.099	6.25685	7.46095e+06	8.53293e+06	9.29655e+06	1.11884e+07	1.23953e+07	6.5046e+06	6.7415e+06	1.07659e+07	7.48555e+06	1.94788e+07	7.0255e+06	7.01297e+06	3.60346e+06	3.66186e+06	2.09042e+06	4.85644e+06	4.85463e+06	2.42344e+06	3.45274e+06	7.4386e+06	2.7221e+06	1.07503e+07	5.14393e+06	4.07329e+06
792	287.067	286.06	6.29557	3.31665e+07	4.35141e+07	7.0033e+07	4.59838e+07	2.92142e+07	3.07868e+07	2.50108e+07	3.73331e+07	2.90616e+07	1.28116e+07	3.42581e+07	2.99571e+07	1.85743e+07	2.13969e+07	7.83139e+06	1.58576e+07	2.37539e+07	1.97312e+07	2.40062e+07	3.92048e+07	3.43071e+07	3.38218e+07	8.294e+06	1.86646e+07
793	287.067	286.06	6.38892	3.31665e+07	4.35151e+07	7.00286e+07	4.59639e+07	2.92142e+07	3.07869e+07	2.50108e+07	3.73331e+07	2.90628e+07	1.28123e+07	3.42594e+07	2.99571e+07	1.85743e+07	2.13969e+07	9.97703e+06	1.58576e+07	2.37608e+07	1.97262e+07	2.40078e+07	3.92025e+07	3.43072e+07	3.3822e+07	8.294e+06	1.86647e+07
794	288.093	287.086	5.77575	2.22727e+07	2.23685e+07	3.3947e+07	1.98913e+07	2.46279e+07	3.86742e+07	1.12247e+07	1.98647e+07	2.20254e+07	2.18015e+07	1.80182e+07	2.78071e+07	2.92825e+07	1.46042e+07	2.61491e+07	3.74484e+07	7.57128e+06	2.74302e+07	4.32911e+06	1.3571e+07	2.12934e+07	6.99751e+06	6.44208e+06	1.16745e+07
795	288.093	287.086	5.86906	2.22727e+07	2.23685e+07	3.3947e+07	1.98913e+07	2.46279e+07	3.86742e+07	1.12247e+07	1.98647e+07	2.20254e+07	2.18015e+07	1.80182e+07	2.78071e+07	2.92825e+07	1.46042e+07	3.66185e+07	3.74484e+07	7.57128e+06	2.74302e+07	4.32911e+06	1.3571e+07	2.12934e+07	6.99751e+06	6.44208e+06	1.16774e+07
796	289.063	288.056	6.37499	1.4369e+06	1.79333e+06	3.03524e+06	1.97687e+06	1.29584e+06	1.26196e+06	1.09194e+06	1.61255e+06	1.23041e+06	511767	1.42069e+06	1.26345e+06	795321	862867	422612	636682	1.02463e+06	850216	1.0236e+06	1.65484e+06	1.47005e+06	1.41203e+06	290468	763340
797	289.982	372.935	4.87438	1.84804e+06	2.11397e+06	1.78063e+06	2.3524e+06	2.59843e+06	1.93012e+06	2.09614e+06	1.59871e+06	2.16988e+06	2.34947e+06	1.74594e+06	1.58217e+06	2.32388e+06	2.47719e+06	1.93927e+06	2.22827e+06	1.5e+06	692987	872599	1.11153e+06	1.60691e+06	1.48167e+06	1.99143e+06	2.15252e+06
798	290.069	289.062	7.0764	1.01876e+06	730958	340641	522945	135927	322941	873090	1.74056e+06	1.06196e+06	206151	805353	1.27086e+07	1.10604e+06	1.60656e+06	220415	252483	344769	132959	296117	279228	370081	287601	366134	271814
799	290.075	357.054	2.56336	18741.5	76194.9	51422.1	70134.9	49145.4	19498.7	29174.5	55724	33242.7	35626	73121.1	32436.6	125882	72663.9	119037	1	136421	178416	95490	143436	92163.1	36069.5	121380	37636.9
800	291.972	388.941	6.90593	266617	1.29402e+06	5.4085e+06	1	1.33427e+06	1	1	1	1	142755	1	1	2.66758e+06	3.64222e+06	2.07886e+06	5.52943e+06	3.41578e+06	1.47647e+06	1	1	1	1.70378e+06	1	1.35958e+06
801	291.972	388.941	7.07679	824759	5.16992e+06	8.07491e+06	3.30073e+06	4.60204e+06	1.74443e+06	1.02739e+06	172724	958229	2.8109e+06	3.88272e+06	1.63457e+06	4.61172e+06	4.30771e+06	3.25051e+06	5.52943e+06	5.33239e+06	1.47647e+06	581338	2.34891e+06	4.62964e+06	3.4136e+06	1.39715e+06	1.92105e+06
802	292.207	291.201	0.865013	471908	528618	563918	667220	3.2494e+06	1.71e+06	168906	489656	521696	474610	1.17022e+06	567530	378291	328949	248990	595871	519182	923333	380392	475485	647649	262187	2.6469e+06	620275
803	292.937	622.823	4.85071	1.02334e+06	1.82994e+06	750839	965727	1.13414e+06	718101	1	726423	1	1	1	1	2.79374e+06	1	1.38373e+06	1	1	1	1	1	1	1	1	1.70068e+06
804	293.079	292.073	6.38133	1.75402e+07	1.28069e+07	1.51564e+07	1.60678e+07	1.5652e+07	1.65017e+07	1.62814e+07	1.88973e+07	1.68445e+07	1.41666e+07	1.96527e+07	2.11673e+07	1.37962e+07	1.45338e+07	6.55415e+06	1.32235e+07	1.44357e+07	1.35174e+07	7.06425e+06	1.34786e+07	1.50777e+07	1.32869e+07	1.82275e+07	1.53083e+07
805	293.08	292.073	6.46418	1.75402e+07	1.28069e+07	1.51564e+07	1.60678e+07	1.5652e+07	1.65017e+07	1.62814e+07	1.88973e+07	1.68445e+07	1.41666e+07	1.96527e+07	2.11673e+07	1.37962e+07	1.45338e+07	9.42686e+06	1.32235e+07	1.44357e+07	1.35174e+07	7.06425e+06	1.34786e+07	1.50777e+07	1.32869e+07	1.82275e+07	1.53083e+07
806	293.158	292.152	5.85893	7.14494e+06	2.45208e+07	1.01525e+06	1.50805e+06	466779	168469	559137	7.77725e+06	6.7021e+06	7.0878e+06	1.20839e+07	768772	354239	8.27669e+06	390469	495006	5.42763e+06	1	1	219152	2.31213e+06	462072	6.66121e+06	325157
807	293.93	314.904	7.72505	1.10299	22.2347	43.6195	12.1446	16.6682	8.41522e-06	2.52389	3.24604	0.58229	3.65494	12.9153	3.03794	14.3952	19.5975	22.9284	23.8787	15.8314	17.0091	2.39692	7.79903	5.11652	14.7264	10.7681	9.03433
808	293.931	314.904	7.98553	7.18515	20.3071	29.0263	15.6111	16.8152	21.9903	2.26225	4.35034	6.56378	7.16945	18.927	6.30521	23.4913	17.8816	14.5283	11.9055	17.4934	10.5124	8.45115	9.875	20.744	13.1842	15.8149	15.3382
809	293.93	330.878	8.17941	20351.4	393896	583526	339656	363690	190288	1	62311.8	71781.5	149347	246717	108216	339032	147228	122260	202982	248764	48580	54023.6	201143	369431	273082	329997	188837
810	293.931	314.904	8.27236	4.11936	19.5869	38.3486	24.8956	20.8131	23.7944	4.17135	7.63074	12.1981	12.991	23.7518	11.7015	21.589	20.631	15.2129	27.2976	28.6489	14.9098	10.6948	22.8826	21.9499	26.3841	21.6573	17.0866
811	293.93	314.904	8.43509	1.34257	6.84758	18.7909	12.2796	12.6997	8.80577	2.14891	4.45615	6.39868	8.56128	11.1055	6.76868	10.8486	11.0969	8.47252	14.8211	14.1309	4.39476	6.90249	11.2867	10.3665	13.7567	10.6921	7.34646
812	293.931	292.924	8.61909	1.02186	5.10804	41.0695	75.7228	84.0285	113.626	10.4031	18.362	25.9777	62.4187	63.6051	60.7059	86.8831	23.1605	68.3203	80.6426	95.149	8.25223	5.04993	4.20748	94.9189	45.2392	28.9852	35.3924
813	293.931	292.924	9.01244	3.01675	4.54335	11.4466	5.25293e-06	2.57506	2.77911	1.48376	2.24708	0.47785	5.25293e-06	5.25293e-06	0.155304	1.80524	0.423166	6.90691	25.7091	3.96827	5.52301	2.14525	3.49565	1.91029	0.595707	2.77303	1.57018
814	293.931	292.924	9.39478	38.3938	85.0973	167.352	165.245	136.316	101.894	18.3155	26.4214	29.2449	31.9978	29.6761	26.1083	59.5604	42.175	19.3498	33.9964	21.9407	54.6905	10.1381	7.86995	57.8312	39.9382	43.4229	37.7374
815	293.93	292.924	9.50591	62.8091	133.96	263.446	179.99	148.788	110.569	40.8271	68.9745	59.4131	50.371	46.3858	75.313	103.244	66.392	29.1993	36.2184	15.759	176.024	102.544	106.394	91.9543	60.2671	59.6234	59.3229
816	293.931	292.924	9.79094	51.2638	42.0036	49.431	74.919	64.8009	54.2391	25.7971	34.1033	32.8295	62.419	36.0827	38.3627	74.8252	41.9923	29.4338	61.5332	51.527	36.282	38.5861	97.0812	57.4784	77.9074	65.248	45.5885
817	293.93	292.924	9.99308	47.0713	83.3013	105.077	94.5632	60.9447	49.715	27.3555	33.1198	30.8803	44.9745	68.8237	35.1628	50.697	38.4897	30.1586	22.4509	20.854	27.6993	15.4848	29.5873	14.7141	53.3341	42.488	30.5708
818	293.931	292.924	10.4121	20.5957	28.6598	32.1707	19.8948	25.9787	15.7061	18.5757	13.5151	16.8721	31.2448	25.9405	9.89947	21.6472	16.1527	14.0182	22.9448	21.2512	14.639	13.0314	26.2648	30.5757	27.4936	21.3942	21.5261
819	293.931	292.924	10.565	21.3427	35.7364	62.6711	27.7035	25.5533	20.3796	15.9831	12.9746	15.0383	25.6599	12.8864	9.89947	12.0842	15.7678	16.1337	29.4073	21.2512	14.639	15.0457	27.5974	30.5757	32.779	27.3186	20.4561
820	293.931	292.924	10.7734	14.2431	26.6685	47.9323	24.3032	21.3256	16.0335	10.3864	10.9439	9.76711	11.2055	20.344	9.40479	13.1236	15.1423	15.917	22.0448	8.88106	13.0442	9.52899	18.023	11.9312	22.4827	18.1048	8.51714
821	293.931	292.924	11.0037	19.6986	28.7098	28.6485	23.0636	15.6158	9.79614	7.77889	11.6955	10.0786	12.2527	20.1328	9.32144	12.807	15.7555	14.3622	13.2802	10.7936	11.0711	8.72131	17.2772	15.1878	18.4124	16.0425	7.79092
822	293.931	292.924	11.3914	8.7556	25.7579	26.0743	7.5905	14.8881	8.54103	3.73611	9.64864	6.25148	8.1488	8.91725	4.13623	11.5654	7.72379	4.4623	8.7894	7.18733	10.5975	6.2168	11.0405	8.42511	6.02823	8.86712	5.56747
823	294.039	293.033	4.90868	3.76408e+07	3.15215e+07	3.79217e+07	4.17262e+07	3.69965e+07	4.15046e+07	3.37471e+07	3.44801e+07	4.37927e+07	4.34063e+07	4.25645e+07	3.22335e+07	3.68498e+07	4.29802e+07	2.56376e+07	4.93732e+07	4.20875e+07	2.69659e+07	2.77513e+07	2.85698e+07	3.40896e+07	3.77264e+07	3.8593e+07	4.28147e+07
824	294.04	293.033	5.02384	3.77053e+07	3.15782e+07	3.80526e+07	4.19131e+07	3.72099e+07	4.17435e+07	3.38159e+07	3.4491e+07	4.38876e+07	4.35736e+07	4.27589e+07	3.23646e+07	3.69401e+07	4.31906e+07	2.57175e+07	4.94379e+07	4.22803e+07	2.69659e+07	2.77513e+07	2.85878e+07	3.41835e+07	3.79465e+07	3.87682e+07	4.31674e+07
825	294.04	293.036	5.32355	145854	1	1	1.14621e+06	1.568e+06	4.06681e+06	408446	154117	1.42204e+06	1.82369e+06	3.08506e+06	1.2242e+06	641644	776527	1	338631	573885	1	2606.72	1	1	1	1	1
826	294.049	293.043	5.56143	2.5161e+06	1	2.06963e+06	1.32222e+06	2.40154e+06	1.76736e+06	1.02686e+06	2.62025e+06	2.01198e+06	1.12563e+06	1.90267e+06	2.18945e+06	2.4128e+06	1.23443e+06	2.07986e+06	4.08925e+06	848626	5.51632e+06	423111	1.22637e+06	3.85294e+06	635927	549208	357930
827	294.05	293.043	5.7716	3.9407e+06	4.55952e+06	5.15347e+06	2.07219e+06	3.30986e+06	5.23215e+06	1.50763e+06	2.62025e+06	3.10892e+06	3.47509e+06	3.05049e+06	3.70129e+06	2.4128e+06	1.72694e+06	3.04564e+06	4.08925e+06	848626	3.58398e+06	423111	1.22637e+06	3.85294e+06	635927	549208	1.20387e+06
828	295.127	294.12	5.11515	1.69823e+06	1.03777e+07	9.88921e+06	1.51273e+07	6.89658e+06	1.50702e+07	4.70997e+06	8.81932e+06	2.46833e+06	2.54467e+06	3.3348e+06	5.61289e+06	1.35877e+06	373721	2.03981e+06	586288	768978	361233	241984	912413	680015	1.20821e+06	1.08503e+06	1.76068e+06
830	295.878	294.871	8.8691	1.68795e+07	3.26462e+07	2.65672e+07	2.43219e+07	3.15887e+07	1.99914e+07	1.33458e+07	1.38165e+07	1.18594e+07	1.77567e+07	1.64547e+07	1.02137e+07	4.63279e+06	1.439e+07	8.30872e+06	1.69696e+07	4.15308e+06	1.60211e+07	1.65409e+07	1.56154e+07	1.92599e+07	1.44849e+07	2.11445e+07	3.85576e+06
831	296.088	295.081	7.35458	3.12322e+06	4.54407e+06	3.60563e+06	1.48823e+06	1	911330	5.34277e+06	3.27239e+06	8.10568e+06	1	4.13885e+06	6.91874e+06	1.83183e+06	2.60847e+06	1.09663e+06	1.45221e+06	1	3.37186e+06	1.75675e+06	842867	2.22553e+06	767984	2.87317e+06	1.82866e+06
832	296.235	295.228	0.88749	10.5122	33.569	21.7056	21.466	15.3337	33.448	17.5249	23.9514	23.8893	26.5367	15.9866	17.4077	21.4973	24.0658	11.6557	21.7775	15.423	16.3406	13.4242	43.5412	22.4238	21.9094	28.0367	14.4939
833	297.142	296.137	5.12019	37.0236	99.4277	100.811	34.6011	32.6545	51.167	72.2993	88.9082	29.3422	17.9015	15.4979	24.5551	29.3289	16.9698	36.1296	21.149	11.8929	9.52146	13.4654	26.0245	22.2606	41.8258	39.2313	22.5158
834	297.889	380.843	4.81228	7.30418e+07	8.62797e+07	7.66048e+07	5.52118e+07	5.82395e+07	4.5358e+07	9.27843e+07	7.03575e+07	7.45888e+07	6.81673e+07	7.57424e+07	5.42203e+07	6.50601e+07	5.99218e+07	4.21393e+07	7.97141e+07	4.84944e+07	5.75778e+07	6.00388e+07	6.4068e+07	6.63388e+07	6.94969e+07	7.23871e+07	8.24751e+07
835	298.16	297.153	0.862323	123.308	157.849	144.594	70.2444	96.9325	140.687	99.0053	60.7023	189.81	54.6665	92.106	189.441	66.7967	64.349	43.9749	49.3023	92.4119	65.0389	59.6201	72.8563	98.6264	61.3526	139.547	89.1166
836	299.077	298.07	4.43134	5.84796e+06	2.69514e+06	3.67044e+06	2.4759e+06	4.27646e+06	1.83882e+06	4.81459e+06	2.879e+06	3.97037e+06	1.30848e+06	2.5324e+06	1.10724e+07	2.24048e+06	1.97354e+06	1.46829e+06	3.56026e+06	728805	2.56371e+06	1.53275e+06	1.1714e+06	582748	1.34158e+06	1.70646e+06	555829
837	299.121	298.115	5.75979	1.0262e+07	9.92481e+06	1.95978e+07	2.54091e+07	1.67803e+07	1.16446e+07	1.42434e+07	1.79641e+07	1.01658e+07	3.51155e+06	1.21299e+07	9.56806e+06	7.80299e+06	6.58872e+06	1.21765e+06	4.86764e+06	8.26413e+06	5.23556e+06	7.35592e+06	2.02416e+07	1.27781e+07	1.78691e+07	1.19535e+07	1.83166e+07
838	299.121	298.114	5.85847	1.02655e+07	9.9208e+06	1.96561e+07	2.54645e+07	1.67803e+07	11588220	1.42434e+07	1.7964e+07	1.01746e+07	3.51093e+06	1.21303e+07	9.56908e+06	7.77277e+06	6.58872e+06	2.02799e+06	4.87131e+06	8.27155e+06	5.23515e+06	7.35592e+06	2.02502e+07	1.27781e+07	1.78901e+07	1.19723e+07	1.83023e+07
839	299.887	298.88	4.72178	1.59171e+07	1.86696e+07	1.65603e+07	1.22304e+07	1.31243e+07	1.03482e+07	2.09816e+07	1.58554e+07	1.67381e+07	1.56365e+07	1.69668e+07	1.24509e+07	1.50958e+07	1.35174e+07	9.62047e+06	1.7367e+07	1.12052e+07	1.30617e+07	1.38609e+07	1.49945e+07	1.52006e+07	1.56733e+07	1.6494e+07	1.86904e+07
840	299.887	298.88	4.81349	1.59171e+07	1.86696e+07	1.65603e+07	1.22304e+07	1.31243e+07	1.03482e+07	2.09816e+07	1.58554e+07	1.67381e+07	1.56365e+07	1.69668e+07	1.24509e+07	1.50958e+07	1.35174e+07	9.62047e+06	1.7367e+07	1.12052e+07	1.30617e+07	1.38609e+07	1.49945e+07	1.52006e+07	1.56733e+07	1.6494e+07	1.86904e+07
841	300.094	383.048	4.97821	2.37902e+06	2.60518e+06	2.08321e+06	2.92762e+06	2.60064e+06	2.35037e+06	1.56691e+06	1.33577e+06	1.58913e+06	1.8935e+06	1.40335e+06	1.17872e+06	2.01157e+06	2.00209e+06	1.39821e+06	2.43826e+06	1.80226e+06	854536	1.70379e+06	815432	1.24775e+06	1.56208e+06	1.99542e+06	2.01381e+06
842	300.095	383.048	5.07865	2.37902e+06	2.60518e+06	2.08321e+06	2.92766e+06	2.6011e+06	2.35037e+06	1.56691e+06	1.33577e+06	1.58904e+06	1.89321e+06	1.40335e+06	1.17786e+06	2.01157e+06	2.002e+06	1.39857e+06	2.43826e+06	1.80256e+06	557264	1.70379e+06	815432	1.24775e+06	1.56155e+06	1.99568e+06	2.01233e+06
843	300.094	599.18	5.31451	1	117040	361927	82065.3	157017	848860	1	1	1	73055.1	348722	17005.1	1	114417	187443	1	1	1	483104	1	36610	146868	555920	618500
844	300.104	299.099	5.54401	5.50261e+06	190209	4.2199e+06	135987	2.18311e+06	1.42848e+06	1.30848e+06	2.79093e+06	1.71389e+06	1.85356e+06	1.63453e+06	4.39759e+06	5.87411e+06	173209	1.89505e+06	7.79034e+06	1.29965e+06	8.92205e+06	987421	3.0075e+06	7.91825e+06	1.61184e+06	1.86528e+06	513981
845	300.104	299.099	5.73523	5.50932e+06	8.52068e+06	9.25858e+06	5.3026e+06	5.94054e+06	4.34082e+06	3.95964e+06	4.05957e+06	4.54328e+06	4.92338e+06	4.34819e+06	5.13349e+06	5.87411e+06	3.96128e+06	3.36585e+06	7.79034e+06	2.2195e+06	8.92205e+06	987421	3.0075e+06	7.91509e+06	2.28924e+06	1.86528e+06	4.08324e+06
846	300.104	435.071	6.27174	10444.6	35843.6	13345.6	76896.8	80925.2	44144.4	9384.7	54920.7	38868.9	156995	53599	1	64572.6	87312.6	21814.2	28769.9	60749	210279	61642.6	122104	82313.9	32093.9	1	51317.9
847	300.104	621.183	6.40564	1	1	1	1	1	1	1	1	1	1	1	1	53115.9	1	102764	8547.6	1	1	1	1	1	1	1	1
848	300.109	299.102	6.44442	1.52314e+07	7.98454e+06	1.05986e+07	1.01934e+07	1.21027e+07	1.2069e+07	1.10212e+07	1.26945e+07	9.94592e+06	7.54498e+06	1.28181e+07	1.67272e+07	5.95367e+06	7.08019e+06	4.42527e+06	6.40798e+06	8.81311e+06	8.31947e+06	3.60152e+06	9.0119e+06	9.80696e+06	8.21881e+06	1.91778e+07	8.84329e+06
849	301.088	300.081	6.11605	1.73604e+06	4.01465e+06	4.90573e+06	2.13563e+06	5.97032e+06	1.43715e+06	854196	1.00974e+06	544356	4.24269e+06	1.78098e+06	3.34834e+06	4.74488e+06	1.9003e+06	4.26317e+06	3.17607e+06	3.56277e+06	5.78118e+06	145373	569632	3.25432e+06	771539	389511	968931
850	301.088	300.081	6.20189	1.91513e+06	3.92236e+06	4.88064e+06	2.15285e+06	5.97032e+06	1.44037e+06	853396	1.00974e+06	1.01134e+06	4.24318e+06	1.72642e+06	3.34869e+06	4.74513e+06	1.90471e+06	5.45725e+06	3.09995e+06	3.56277e+06	5.78249e+06	145373	569632	3.25459e+06	768371	389511	1.12733e+06
851	302.225	301.217	0.872104	271.221	314.991	256.911	269.017	211.317	342.498	240.126	238.498	247.633	286.046	230.443	345.45	228.107	254.629	186.234	252.451	223.491	237.977	151.642	186.342	258.325	176.905	336.887	227.028
852	303.073	302.066	3.15362	15128.4	18815.1	15183.6	15559.7	10705.8	9878.64	6677.69	9141.15	8509.94	6508.6	16624.9	3645.8	16966.9	7624.7	4035.67	3954.99	6911.23	5199.2	6594.73	5629.73	7625.96	2423.9	4295.42	3717.63
853	303.073	302.066	3.23055	15169.1	18893.6	15211	15620.3	10722.6	9882.24	6681.27	9176.76	8534.41	6512.89	16680.2	3649.95	17034.6	7638.48	4037.71	3960.28	6913.77	5198.62	6652.21	5659.01	7643.87	2430.83	4296.63	3741.42
854	303.108	302.101	6.41527	1382.36	848.114	1051.05	986.694	1306.19	1240.89	1143.17	1278.59	1129.09	865.111	1422.03	1954.99	795.763	864.622	590.934	806.302	1037.09	946.093	400.326	1037.04	1121.38	937.24	2126.22	1015.34
855	303.108	302.101	6.48378	1382.36	848.114	1051.05	986.71	1306.19	1240.89	1143.17	1278.57	1129.09	865.111	1422.03	1954.99	795.759	864.622	590.934	806.316	1037.09	946.093	400.326	1036.93	1121.38	937.24	2126.22	1015.34
856	303.108	432.055	7.25018	415627	96971.7	430838	625478	1.00353e+06	1.18678e+06	570701	25589.1	670646	1.31813e+06	968664	1.01934e+06	978355	1.66902e+06	712242	3.56954e+06	1.13408e+06	1.00555e+06	1.25308e+06	1.2093e+06	1.15597e+06	2.31849e+06	681413	1.48239e+06
857	304.057	303.05	3.4454	6289.2	7362.61	7676.5	6725.59	6821.84	6442.43	4938.19	5984.88	5234.77	5367.06	6483.95	4946.33	6646.61	5885.25	4067.1	4080.22	5755.47	5763.11	3935.66	5249.07	5498.95	4662.74	5498.19	4187.22
858	304.057	303.05	3.54199	6289.2	7362.61	7676.5	6725.59	6821.84	6442.43	4938.19	5984.88	5234.77	5367.06	6483.95	4946.33	6646.61	5885.25	4067.1	4080.22	5755.47	5763.11	3935.66	5249.07	5499.24	4662.74	5498.25	4187.22
859	304.24	303.233	0.869505	517.55	576.224	512.206	523.405	527.394	678.677	665.715	610.662	599.296	457.099	520.118	1101	583.861	533.097	442.436	536.028	659.558	986.839	349.017	534.461	740.461	490.299	1047.17	537.251
860	305.078	304.071	4.85386	1.6218e+07	3.10116e+06	5.11236e+06	2.59695e+06	3.21802e+06	2.46542e+06	2.50287e+06	3.1711e+06	3.00581e+06	1.53165e+06	2.39549e+06	2.5364e+06	1.55012e+06	1.74188e+06	1.28745e+06	1.33516e+06	1.90212e+06	3.54522e+07	1.2162e+07	6.39069e+07	3.04988e+06	3.22834e+06	3.40206e+06	5.17664e+06
861	305.078	304.071	5.05811	4.26679e+07	4.41025e+07	6.04829e+07	3.88276e+07	4.46758e+07	4.90726e+07	4.29644e+07	7.15835e+07	5.01126e+07	2.89507e+07	5.05722e+07	6.80044e+07	2.88494e+07	2.53254e+07	1.24292e+07	3.53483e+07	4.21578e+07	3.54522e+07	2.24711e+07	6.39069e+07	4.66729e+07	7.70873e+07	5.12943e+07	3.10947e+07
862	305.078	304.071	5.16251	4.26679e+07	4.4102e+07	6.04829e+07	3.88269e+07	4.46758e+07	4.90724e+07	4.29645e+07	7.16409e+07	5.01187e+07	2.89507e+07	5.06222e+07	6.80012e+07	2.88494e+07	2.5325e+07	1.72853e+07	3.53483e+07	4.21576e+07	3.54522e+07	2.25256e+07	6.39572e+07	4.68011e+07	7.75507e+07	5.13e+07	3.11391e+07
863	305.112	304.106	6.42037	9.75378e+06	5.82522e+06	7.14901e+06	6.86931e+06	9.01002e+06	8.45859e+06	8.13877e+06	8.83422e+06	8.33108e+06	6.17398e+06	1.00512e+07	1.30595e+07	5.74879e+06	6.00089e+06	4.03056e+06	5.5427e+06	7.03884e+06	6.56719e+06	2.74925e+06	7.24623e+06	7.87559e+06	6.56249e+06	1.48173e+07	6.95135e+06
864	305.243	304.236	0.87484	6.55586e+06	7.40714e+06	6.37814e+06	6.82656e+06	6.65258e+06	8.67016e+06	8.40395e+06	7.51834e+06	7.37503e+06	5.75602e+06	6.61684e+06	1.42118e+07	7.74699e+06	6.58115e+06	5.77687e+06	6.91093e+06	8.3756e+06	1.26555e+07	4.54711e+06	6.99848e+06	1.02446e+07	5.95939e+06	1.33495e+07	6.93893e+06
865	306.035	305.028	6.99009	9.66735e+06	9.59015e+06	1.38482e+07	1.34016e+07	1.20055e+07	7.76021e+06	1.25438e+06	1	1.31836e+06	1.16883e+07	8.14726e+06	5.46044e+06	5.47844e+06	7.62622e+06	9.63044e+06	12010628	8.50124e+06	6.1323e+06	792222	1	9.07749e+06	4.61955e+06	3.30924e+06	7.54993e+06
866	306.035	305.028	7.17587	9.6675e+06	1.93974e+07	1.38482e+07	1.34016e+07	1.20026e+07	1.16628e+07	8.42845e+06	8.43499e+06	3.55121e+06	1.18485e+07	8.88663e+06	9.37077e+06	9.19905e+06	1.1326e+07	1.06329e+07	9.27832e+06	8.50605e+06	6.12749e+06	2.74072e+06	7.6426e+06	9.03915e+06	7.59686e+06	4.88431e+06	7.54993e+06
867	306.168	305.161	1.43496	736272	85518.2	1	1	1	295183	180573	1	1	1	1	1.968e+06	1	1	1	1	1	1	1	1	1	1	1	1
868	306.256	305.249	0.874697	2.71884e+06	3.32746e+06	4.68426e+06	2.81459e+06	4.47955e+06	5.16329e+06	3.88401e+06	4.24716e+06	3.60439e+06	3.50964e+06	3.2636e+06	4.8622e+06	2.16101e+06	2.47636e+06	1.95606e+06	3.07616e+06	2.63323e+06	2.75991e+06	1.85505e+06	1.73389e+06	2.75049e+06	2.33619e+06	2.97456e+06	1.94776e+06
869	307.083	306.077	5.75916	882.168	1786.64	780.986	1081.57	687.87	1000.45	390.466	508.086	373.987	1636.34	741.26	7.5834	197.387	438.478	779.314	760.272	176.935	225.554	36.539	12.0849	850.694	543.603	730.228	866.286
870	307.083	306.077	5.86203	844.652	1710.66	747.773	1035.46	658.663	957.81	374.042	486.479	358.083	1566.75	709.737	7.2609	188.819	419.742	746.854	727.954	169.411	215.961	34.9851	11.5709	814.537	520.485	699.174	829.446
871	307.083	306.077	6.20132	7.26934e-06	7.26934e-06	7.26934e-06	7.26934e-06	7.26934e-06	7.26934e-06	7.26934e-06	7.26934e-06	7.26934e-06	7.26934e-06	7.26934e-06	1.55796	9.82818	7.26934e-06	0.390798	7.26934e-06	7.26934e-06	7.26934e-06	1.60862	2.11741	34.9859	7.26934e-06	56.2806	25.9596
872	307.093	306.087	5.09926	2.24351e+07	2.11231e+07	3.78635e+07	2.59284e+06	2.69373e+06	3.40232e+06	4.01757e+07	4.16897e+07	3.10134e+07	4.63653e+06	4.47501e+06	2.84723e+06	1.96769e+07	2.33016e+07	1.20108e+07	3.98846e+06	3.23003e+06	3.19682e+06	2.44459e+07	1.44894e+07	1.25979e+07	3.75289e+06	3.41737e+06	1.5713e+06
873	307.094	306.087	5.16631	2.24351e+07	2.11231e+07	3.78635e+07	2.59284e+06	2.69373e+06	3.40232e+06	4.01757e+07	4.16897e+07	3.10134e+07	4.63653e+06	4.47501e+06	2.84723e+06	1.96769e+07	2.33016e+07	1.20108e+07	3.98846e+06	3.23003e+06	3.15626e+06	2.44591e+07	1.44894e+07	1.25979e+07	3.75289e+06	3.41737e+06	1.5713e+06
874	308.11	307.103	5.53149	2.24186e+06	2.34736e+06	3.28447e+06	1.24355e+06	1.28274e+06	426144	331741	801342	715458	630034	882637	384400	1.14194e+06	357430	419508	1.07664e+06	269028	246728	35400.4	137215	973358	361971	187337	866883
875	308.158	307.151	8.71564	2.8231e+06	3.06607e+06	8.31723e+06	7.50126e+06	4.49847e+06	5.70198e+06	5.34904e+06	6.74013e+06	7.7427e+06	6.24209e+06	5.33784e+06	7.90404e+06	1.11541e+07	7.8802e+06	966008	1.5688e+06	2.54963e+06	1.62889e+06	4.08648e+06	2.93135e+06	5.18677e+06	3.18278e+06	3.87505e+06	9.08531e+06
876	309.079	308.072	5.84253	2.55228e+06	4.97679e+06	2.38034e+06	3.53821e+06	2.21255e+06	3.05027e+06	1.27288e+06	1.61147e+06	1.30446e+06	5.02305e+06	2.24752e+06	1	455183	1.32777e+06	2.38574e+06	2.36267e+06	440571	622154	75702.8	1	2.53661e+06	1.44671e+06	2.28698e+06	2.68549e+06
877	309.106	376.085	6.10518	1.70689e+06	1.13955e+06	2.53815e+06	1.9483e+06	2.63941e+06	1.14049e+06	1.06628e+06	675805	1.50724e+06	611812	1.80052e+06	1.76451e+06	697172	947741	385595	3.22399e+06	890372	402840	965528	334736	200597	1.00806e+06	882061	354875
878	309.106	406.074	6.30116	306997	103406	321350	118548	313335	72494.5	169107	64109.8	265619	36156.1	206499	210218	12205.1	38641.3	1	225935	47243.4	20643	62627.1	10870.4	1	126942	81590	17122.1
879	309.106	376.085	6.59837	700142	409647	542293	200424	460130	401763	967274	604304	1.01391e+06	190321	398897	442766	250585	301382	126203	691160	113754	322003	245276	318850	127312	705329	301392	280684
880	309.124	308.118	1.00322	1	241240	1	340155	1	1	225802	257088	87506	1	573182	3.25841e+06	81419.8	415166	1	1	1	1	1	6490.58	1	1	1	1
881	309.124	308.119	1.7972	115113	398780	19486.2	663844	1	12831.1	887267	778266	348712	1	1.76592e+06	8.52076e+06	414062	1.06865e+06	8450.57	1	34690.3	17366.9	54161.4	50116.9	27791.5	28540	335096	12045.5
882	309.142	308.135	6.80116	287527	508111	549410	1.1652e+06	552782	1.45008e+06	979221	1.36706e+06	874829	159341	1.22213e+06	1.89051e+07	234790	267903	46820.5	77436.3	83315.4	97950.6	162124	397784	170211	118047	115725	142492
883	309.142	308.135	7.16599	257061	867949	1.3274e+06	1.71679e+06	863508	1.61883e+06	2.41268e+06	3.34037e+06	2.29307e+06	110486	2.05843e+06	2.19928e+07	294429	265127	30044	1	50475.9	70030.7	140481	376822	162213	24147.9	71403.4	43800.4
885	310.075	327.078	5.87208	1.08376e+06	992960	2.05839e+06	2.66914e+06	2.00124e+06	2.85812e+06	1.74626e+06	2.15858e+06	1.61358e+06	1.58806e+06	2.22226e+06	1.9491e+06	2.96293e+06	2.66977e+06	1.95556e+06	3.0426e+06	2.74727e+06	2.11944e+06	2.93095e+06	3.82858e+06	2.24694e+06	3.03809e+06	1.98387e+06	2.65022e+06
886	310.156	309.149	4.58046	2.15416e+06	2.52136e+06	4.75e+06	539756	472179	134748	93603.6	110118	39655.6	120416	131306	78895.4	118466	125130	11625	544011	242579	230657	9393.5	72750.8	371740	387829	107923	364005
887	311.074	310.068	5.53465	1.17985e+07	807241	787458	7.06466e+06	1.21673e+07	1.68704e+06	2.239e+06	2.13563e+06	426935	843410	7.11797e+06	254105	2.37109e+06	403308	4.87554e+06	739936	1.20478e+06	1.65141e+06	704660	693531	610601	201578	811470	1.69792e+06
888	311.122	310.115	5.6677	886153	2.02574e+06	3.58878e+06	3.39165e+06	2.37448e+06	2.11691e+06	1.48068e+06	2.60957e+06	4.32535e+06	1.09035e+06	2.55901e+06	1.55871e+06	563609	395849	342965	95780.1	296228	174162	277197	1.43704e+06	1.6375e+06	1.27061e+06	1.01032e+06	3.97184e+06
889	311.132	310.126	5.11143	202009447	313807784	2.33063e+08	2.16483e+08	1.87893e+08	175258853	1.51693e+08	2.15762e+08	149596452	7.2109e+07	1.39276e+08	1.67386e+08	1.29693e+08	1.18866e+08	7.61958e+07	1.43426e+08	1.66644e+08	1.07725e+08	9.86305e+07	1.85791e+08	1.34846e+08	2.082e+08	2.05236e+08	1.77764e+08
890	311.133	310.125	5.24074	202009447	313807784	2.33063e+08	2.16483e+08	1.87893e+08	1.90684e+08	1.51693e+08	2.15762e+08	149596452	7.2109e+07	1.53316e+08	1.67386e+08	1.29693e+08	1.18866e+08	8.40483e+07	1.43426e+08	1.66644e+08	1.07725e+08	9.86305e+07	1.85791e+08	1.34846e+08	2.082e+08	2.05236e+08	1.77764e+08
891	311.143	310.135	7.38192	4.28189e+07	3.09549e+07	2.23017e+07	1.89428e+07	6.34427e+06	3.34915e+07	4.47969e+07	3.47934e+07	4.67175e+07	2.19092e+07	6.00992e+07	1.84984e+07	2.42388e+07	4.66418e+07	1.26486e+07	1.75989e+07	6.96723e+06	1.39543e+07	2.51837e+07	1.81523e+07	2.9328e+07	2.51096e+07	2.94294e+07	3.21864e+07
892	312.136	311.13	5.07691	2.27484e+07	2.29617e+07	2.11133e+07	2.00566e+07	1.90131e+07	1.83224e+07	1.62726e+07	2.3142e+07	1.55552e+07	7.20374e+06	1.50649e+07	1.69226e+07	1.40892e+07	1.14609e+07	8.35948e+06	1.2003e+07	1.31547e+07	1.14557e+07	1.0583e+07	2.03219e+07	1.37415e+07	2.25434e+07	2.86736e+07	1.91305e+07
893	312.176	311.169	0.861	61.1674	75.0032	70.0043	38.7008	59.1959	65.4753	50.309	30.9505	90.4844	29.8834	45.703	108.235	35.7561	33.0108	23.8228	26.2015	53.3397	33.4222	33.4452	43.2083	50.3191	36.2182	72.1274	45.729
894	312.23	333.206	0.906465	503732	3.00373e+06	2.70738e+06	673688	747534	977186	1.09934e+06	1.31721e+06	836625	2.37251e+06	1.50863e+06	5.03335e+06	906875	1.23645e+06	775322	1.71323e+06	1.31258e+06	779062	730523	3.02969e+06	789627	1.16619e+06	4.28099e+06	1.6411e+06
895	313.102	312.095	3.03811	9139.7	12281.8	7922.81	5515.92	3162.38	2673.51	7887.24	8612.81	6488.6	2938.42	9135.33	1575.88	7408.82	3349.85	2330.72	1408.85	3232.36	1972.54	5976.3	10070.2	3967.24	2909.65	7127.98	2510.98
896	313.102	312.095	3.12013	9139.7	12281.8	7922.81	5515.92	3162.38	2673.51	7887.24	8612.81	6488.6	2938.42	9135.33	1575.88	7408.82	3349.85	2330.72	1408.85	3232.36	1972.54	5976.3	10070.2	3967.24	2909.65	7127.98	2510.98
897	313.148	956.432	5.10249	89973.6	57253.1	25381.1	99796.7	59308.1	76842.2	84257.1	43245.6	85192.3	81060	63632.2	36560.1	129011	32458.7	45857.8	128054	48373.8	51485.2	78018.5	84631	77919.7	63645.1	134246	54555.1
898	313.148	956.432	5.17322	89973.6	57253.1	46485.3	99796.7	59308.1	76842.2	84257.1	43245.6	85192.3	81060	63632.2	36560.1	129011	32458.7	45857.8	128054	52487.5	51485.2	78018.5	84631	77919.7	63645.1	134246	54555.1
899	313.179	312.173	0.859626	129.002	159.57	146.773	83.7425	122.602	139.224	108.523	64.3857	197.425	62.9929	96.9913	235.395	75.1274	70.4091	51.4437	57.3996	110.874	69.8951	70.6069	90.7397	107.828	77.1842	155.286	97.1558
900	314.981	313.974	6.4864	1.88861e+06	850306	838884	817392	1.2742e+06	1.00496e+06	2.80888e+06	1.79163e+06	1.34447e+06	1.02996e+06	1.66099e+06	1.90636e+06	1.04809e+06	966342	808998	856729	1.19589e+06	1.39486e+06	561583	1.15104e+06	1.61934e+06	1.34124e+06	3.68823e+06	1.45757e+06
901	315.104	314.097	6.07094	2.80944e+06	3.61059e+06	3.11594e+06	1.22394e+06	1.9931e+06	3.70157e+06	1.02057e+06	2.20092e+06	2.1668e+06	2.56027e+06	1.65203e+06	3.70744e+06	3.28405e+06	1.81863e+06	4.09068e+06	3.77294e+06	924043	5.61295e+06	680008	1.29701e+06	2.92522e+06	783109	807817	1.80794e+06
902	315.104	314.097	6.17865	2.80486e+06	3.61895e+06	3.13488e+06	1.22409e+06	1.94617e+06	3.84216e+06	1.01981e+06	2.2011e+06	2.18024e+06	2.64162e+06	1.6532e+06	3.78822e+06	3.29042e+06	1.82267e+06	4.16172e+06	3.79443e+06	924590	5.6149e+06	679783	1.2964e+06	2.92522e+06	785477	808803	1.82472e+06
903	315.14	352.088	5.84896	166954	1	40528	719346	303817	542565	1	24842.8	18059.5	1	73339	122688	118975	1	2.83342e+06	1	36316.8	149116	1	1	58778.9	1	1	1.53064e+06
904	316.088	353.036	5.71061	2.23758e+06	2.98385e+06	2.37373e+06	472197	1.6299e+06	2.42152e+06	335109	862730	1.49046e+06	1.84208e+06	937833	1.82302e+06	1.35412e+06	462214	1.98403e+06	2.39365e+06	60618.2	1.6102e+06	9949.24	132432	1.54261e+06	19900.2	56464.8	424567
905	316.204	315.197	0.882654	203764	1.70146e+06	1.2827e+06	117673	513749	296839	669371	733892	342495	1.53924e+06	1.04668e+06	2.73809e+06	280196	587513	162633	824351	764186	511717	402553	1.80717e+06	197293	264380	1.41535e+06	1.04201e+06
906	317.73	316.723	3.55405	3.32257e+06	2.79838e+06	2.87497e+06	2.38776e+06	3.06514e+06	3.32683e+06	3.13663e+06	3.89567e+06	2.68507e+06	3.199e+06	2.23048e+06	3.69087e+06	3.51146e+06	2.98815e+06	3.03163e+06	3.86104e+06	2.26077e+06	4.07696e+06	1	513030	2.88527e+06	1.22403e+06	22503.4	1.63458e+06
907	318.219	317.212	0.891437	4.21319e+06	1.64056e+07	1.83653e+07	4.25593e+06	5.81704e+06	4.96779e+06	7.17411e+06	7.2882e+06	4.0455e+06	1.65447e+07	1.24792e+07	3.13696e+07	5.29362e+06	7.54636e+06	3.44109e+06	1.14433e+07	1.00469e+07	7.67127e+06	3.60817e+06	1.32688e+07	2.4453e+06	3.19049e+06	1.60482e+07	1.41371e+07
908	319.068	318.061	4.38099	3.64751e+06	5.25468e+06	5.10606e+06	1.93903e+06	2.45651e+06	1.97158e+06	1.82166e+06	2.03081e+06	1.82765e+06	2.22392e+06	1.73511e+06	5.1839e+06	2.25344e+06	2.35638e+06	2.04296e+06	815345	1.63142e+06	1.93661e+06	1.2541e+06	1.87375e+06	1.18018e+06	756258	2.02508e+06	711374
909	319.083	318.077	5.84395	959358	2.06015e+06	959776	1.05283e+06	988501	1.32388e+06	1.05448e+06	1.4146e+06	1.81351e+06	3.87385e+06	1.55363e+06	380364	705722	888597	1.76281e+06	1.87912e+06	490159	28381	65785.3	117413	721373	488175	662033	1.00746e+06
910	320.235	341.212	0.884081	72431.2	2.00115e+06	2.19636e+06	1	1.21808e+06	82821	1.14783e+06	1.74172e+06	316676	1.81286e+06	2.22393e+06	4.00697e+06	672179	438410	65867	946245	1.07937e+06	674207	267023	2.1059e+06	77029.5	668771	2.87355e+06	1.91068e+06
911	324.036	323.029	6.93112	1.78495e+07	1.63082e+07	1.61669e+07	2.61125e+07	1.3095e+07	2.45202e+07	1.45605e+07	3.87307e+06	1.15012e+07	3.72156e+07	2.16554e+07	4.17121e+07	1.77005e+07	3.1821e+07	1.63751e+07	7.29178e+07	1.48072e+07	1.81923e+07	1.76026e+07	4.00316e+07	3.56943e+07	5.35731e+07	1.72047e+07	7.92652e+07
912	324.036	323.029	7.04876	1.78495e+07	1.63082e+07	1.61669e+07	2.61125e+07	1.3095e+07	2.45202e+07	1.57976e+07	1.33682e+07	2.58805e+07	3.72156e+07	2.16554e+07	4.17121e+07	1.77005e+07	3.1821e+07	2.62816e+07	7.29178e+07	1.50015e+07	1.81923e+07	2.16779e+07	4.00316e+07	3.56943e+07	5.35731e+07	1.72047e+07	7.92652e+07
913	324.036	323.029	7.29188	1.94677e+06	5.20327e+06	1	798103	3.74805e+06	3.23942e+06	1.03111e+07	1.46086e+07	2.80766e+07	4.16424e+06	1.89781e+06	1.72449e+07	616575	4.21445e+06	2.30776e+07	6.09433e+06	194339	4.82631e+06	2.135e+07	673430	1	1	1.53797e+06	2.63162e+07
914	324.044	323.038	2.03302	463928	1.03224e+06	1.04326e+06	460395	882324	3.0385e+06	639453	396008	1.37486e+06	618544	1.86661e+06	1.00026e+06	171827	1.07657e+06	418576	946818	616173	1.04494e+06	276310	665122	470410	6.8975e+07	6.18042e+08	9.93731e+08
915	324.044	323.038	2.2193	456768	899826	1.04326e+06	432629	864900	3.08119e+06	535835	176736	1.3772e+06	618544	1.87222e+06	953218	122710	820273	73970.8	853807	42112.5	132964	201926	437879	416484	3.96652e+07	5.97431e+08	7.24227e+08
916	324.044	323.038	2.7917	7257.26	1117.41	13036.2	12673.8	13486.5	112034	23946.8	11402.7	29351.8	18656.3	1	1	1	49334.7	1	5967.5	10339.4	1	1	11541.8	9323.26	2.89669e+06	1.71055e+07	3.29798e+07
917	324.044	323.038	3.40958	1	14093.3	29627.5	1	3135.1	177679	33561.8	1	54232.4	6687.97	74664.8	20184.5	1	9524.78	7890.14	32718.2	17960.9	13552.9	1	30212	3226.1	1.07465e+07	1.20139e+08	180055245
918	324.044	323.038	3.56449	1	1	36175.9	1	1	177679	1	1	29962.9	1	30498.5	13066	1	1	1	12011.3	1	1	1	1	3226.1	1.07911e+07	1.03671e+08	1.8005e+08
919	326.04	325.034	2.06769	9974	39519	77963.7	4784.36	24914	242009	22847.9	4686.7	32828.6	12687.4	72788.3	28914.4	1	45748.6	1	44307.8	10454.1	1	1	22055.7	12962.7	5.83417e+06	5.29821e+07	8.79014e+07
920	326.06	325.053	1.22599	1	1	1	1	1	1	1	1	1	2747.78	1	1	1	1	14601.4	1	62542.6	53095.4	1	3496.04	1	3.31943e+07	1.58514e+08	2.6044e+08
921	326.089	325.083	7.06063	1.19684e+07	562279	762841	450548	245200	300248	640712	277814	464877	292846	667066	473100	485243	671175	278256	345395	210932	205685	961582	436391	747111	618047	724686	322283
922	326.192	325.185	0.860089	47.3664	53.0621	49.1939	28.9814	52.6209	47.1319	46.7106	23.7361	60.3441	24.4854	34.0732	99.1637	27.3331	25.7005	18.6596	21.1212	41.0227	25.9196	31.0404	33.7012	39.2319	29.5024	54.054	34.3296
923	327.063	326.057	1.22599	1	1	1	1	1	1	1	1	1	1	1	1	1	1	1	1	1	1	1	1	1	3.47707e+06	1.63745e+07	2.83001e+07
924	327.083	326.076	7.39441	5.15282e+07	7.8544e+07	3.08377e+07	2.54094e+07	1.23372e+07	6.00986e+07	5.81962e+07	4.39543e+07	4.20472e+07	3.32824e+07	5.73022e+07	4.5626e+07	5.24753e+07	5.60452e+07	7.94496e+06	1.96572e+07	2.07346e+07	3.96451e+07	3.33257e+07	4.79025e+07	4.01686e+07	2.66351e+07	6.97046e+07	4.69499e+07
925	327.083	326.076	7.55101	5.83596e+07	9.62536e+07	3.56432e+07	5.82544e+07	5.03986e+07	6.00932e+07	5.82544e+07	5.57702e+07	4.48221e+07	4.9222e+07	5.73004e+07	4.56285e+07	5.24753e+07	5.60452e+07	2.78914e+07	2.68471e+07	2.48942e+07	3.9653e+07	3.33248e+07	4.78916e+07	4.01449e+07	4.47228e+07	6.97046e+07	5.22134e+07
926	327.083	326.076	7.68486	5.83725e+07	8.7705e+07	3.56432e+07	5.82588e+07	5.04032e+07	6.00986e+07	4.48892e+07	5.00685e+07	2.28861e+07	4.92727e+07	2.60986e+07	4.5632e+07	4.03934e+07	5.60452e+07	2.78899e+07	2.68514e+07	2.27813e+07	2.73117e+07	2.0491e+07	4.79025e+07	4.01596e+07	4.47328e+07	6.96984e+07	5.22172e+07
927	327.115	326.108	5.34752	1	1.21543e+06	1	552732	1	1	710639	1.36407e+06	739458	1	1	7.04038e+06	198984	405526	1	1	1	1	86191.3	26487.4	1	1	70591.5	1
928	328.056	327.049	1.22599	1	1	1	1	1	1	1	1	1	1	1	1	1	1	1	1	1	1	1	1	1	2.99164e+06	1.31988e+07	2.2635e+07
929	328.056	349.03	1.44058	1	1	1	1	1	1	1	1	1	1	1	1	1	1	1	1	1	1	1	1	1	1	41645.8	375489
930	328.087	327.08	7.36148	6.83118e+06	8.83408e+06	1.62001e+06	2.60973e+06	1	2.55914e+06	4.89344e+06	2.84048e+06	4.1069e+06	1.60707e+06	4.8306e+06	1.68296e+06	2.46815e+06	4.57343e+06	1	1.11958e+06	918564	3.63211e+06	3.2464e+06	3.09187e+06	4.42751e+06	2.93548e+06	5.70558e+06	4.23162e+06
931	328.24	327.234	0.870449	8352.31	7850.44	9123.54	8190.5	9748.63	8401.32	8138.3	10364.8	8842.6	7236.11	9332.29	12815.6	7075.54	6104.44	5263.41	7408.3	8566.99	8111.04	3086.06	5810.07	8991.49	7028.24	15565.6	7768.28
932	328.24	327.234	1.13469	1	1	1	1.03542e+07	1	1.15916e+07	1	2.18801e+07	1	7.30875e+06	1	1	1	1	5.46579e+06	8.72941e+06	1	2.37488e+07	1.13808e+07	2.03651e+07	2.07874e+07	20209517	9.72419e+07	2.2998e+07
933	328.24	327.233	1.35952	118534	46022.6	71823.2	1	183977	173415	26597.2	347158	281281	1	70933.3	176351	6087.22	26037.8	607792	150942	184139	3.36655e+06	835662	1.63512e+06	1.6132e+06	1.45131e+06	3.31179e+06	542673
934	329.066	396.045	5.84916	491558	741364	409229	1.11682e+06	581792	980610	479679	832717	399542	1.23497e+06	634625	1	212120	803153	446389	803839	315741	308036	104033	1	845771	1.3608e+06	1.72362e+06	1.74098e+06
935	329.086	328.079	2.5876	3.04015e+06	5.68536e+06	6.78729e+06	7.10948e+06	6.38497e+06	7.09619e+06	4.47528e+06	7.89762e+06	5.85658e+06	6.08767e+06	6.44957e+06	5.72754e+06	1.19275e+07	8.31504e+06	6.48699e+06	2.65273e+06	1.23201e+07	5.85099e+06	6.07335e+06	8.15341e+06	7.87525e+06	5.33793e+06	1.30977e+07	3.9494e+06
936	329.114	328.107	4.58812	1.11608e+06	2.05242e+06	3.93449e+06	1.53475e+06	1.40207e+06	1.06347e+06	283564	638477	584450	223988	457263	1.73379e+06	372511	396421	317932	293641	429772	389095	389264	590961	663789	730313	620290	623166
937	329.18	328.174	7.42118	614434	737148	877128	1.41169e+06	548590	487148	433873	2.29801e+06	1.40606e+06	664631	815070	577720	897009	546496	210339	330368	98042.1	364305	1.55412e+06	1.3823e+06	893907	1.52723e+06	3.54596e+06	1.39155e+06
938	330.247	329.24	0.872657	5.84653e+06	5.39789e+06	6.55465e+06	5.76759e+06	6.94487e+06	5.68893e+06	5.80397e+06	7.30663e+06	6.2841e+06	4.90321e+06	6.51511e+06	8.8697e+06	4.93796e+06	4.26421e+06	3.49069e+06	5.1049e+06	6.07976e+06	5.86322e+06	2.17471e+06	3.984e+06	5.97778e+06	5.20584e+06	1.07911e+07	5.77719e+06
939	330.255	329.249	0.868702	3.55353e+07	3.84105e+07	3.43155e+07	3.74596e+07	3.56241e+07	4.05297e+07	3.45792e+07	4.36372e+07	3.60738e+07	3.18874e+07	3.82411e+07	5.21586e+07	2.90003e+07	3.23505e+07	2.51911e+07	3.37975e+07	3.42797e+07	3.12786e+07	1.62367e+07	2.62586e+07	4.00266e+07	2.58391e+07	7.11247e+07	3.46304e+07
940	331.145	330.138	0.973322	1	8026.01	1.36979e+06	12791	179322	87354.9	1	1	1	1	1	34853.8	1	1	1.63885e+06	1.24186e+06	1	150322	1.02426e+06	3.79783e+06	26996.5	75939.6	53640.5	1
941	331.259	330.252	0.876472	8.66599e+06	9.31629e+06	8.20919e+06	9.13472e+06	8.76112e+06	9.92448e+06	8.28117e+06	1.06742e+07	8.84509e+06	7.93379e+06	9.40245e+06	1.24687e+07	6.99315e+06	7.80648e+06	6.10968e+06	8.09849e+06	8.40561e+06	7.57136e+06	3.7331e+06	6.1217e+06	9.81736e+06	5.96335e+06	1.72805e+07	8.35321e+06
942	331.707	330.7	3.62499	9.34779e+06	1.00721e+07	1.04988e+07	5.58873e+06	7.32661e+06	6.74447e+06	1.11257e+07	1.1125e+07	7.38613e+06	8.79608e+06	4.26694e+06	1.71842e+07	1.17719e+07	8.67166e+06	9.92566e+06	1.02632e+07	6.11866e+06	1.06402e+07	1	282610	6.54328e+06	1.25732e+06	1	1.68695e+06
943	332.033	331.028	7.90728	1	219118	1	242725	1	1	470580	7287.8	412849	1	258045	6.06753e+06	66558.5	249600	1	1	1	1	1	1	1	1	1	1
944	332.121	429.089	7.46653	1	1	43838.7	1	1	12981.3	1	50973.6	22379.1	1	114993	1	49824.1	102986	31664.8	80016	117170	29473.1	19134	1	18534.6	17334.5	48235.7	1
945	332.121	331.114	7.64476	171.768	147.438	139.74	148.657	114.445	127.786	129.39	117.102	126.047	128.373	162.135	156.243	132.612	134.505	99.8918	69.9814	116.048	65.9932	152.806	99.4354	130.267	104.086	134.978	111.947
946	332.271	331.264	0.867591	2.19557e+06	2.81075e+06	2.20362e+06	2.49426e+06	2.74467e+06	3.07473e+06	2.68851e+06	2.96022e+06	2.3924e+06	2.26054e+06	2.37768e+06	4.07224e+06	2.44041e+06	2.28896e+06	2.08059e+06	2.80465e+06	2.59844e+06	3.89799e+06	1.78875e+06	2.18366e+06	3.32133e+06	2.05604e+06	4.22874e+06	2.25524e+06
947	333.704	332.697	3.62768	1.78228e+07	2.05042e+07	2.00345e+07	1.08498e+07	1.39206e+07	1.27802e+07	2.12326e+07	2.12793e+07	1.41937e+07	1.66887e+07	8.2279e+06	3.14283e+07	2.2321e+07	1.71055e+07	2.03237e+07	1.94683e+07	1.17384e+07	2.08739e+07	1	622059	1.26992e+07	2.09638e+06	1	3.37809e+06
948	334.066	333.06	7.78369	2.27075e+07	1.51071e+07	2.03346e+07	2.00478e+07	3.78341e+07	2.38584e+07	2.21765e+07	2.29461e+07	2.14767e+07	1.26404e+07	3.12443e+07	8.92362e+07	1.45573e+07	1.49038e+07	1.02052e+07	1.33858e+07	2.84608e+07	2.8693e+07	9.74738e+06	2.39507e+07	2.19305e+07	2.15868e+07	9.78719e+07	1.80372e+07
949	334.066	333.059	7.85524	2.26782e+07	1.5063e+07	2.02984e+07	1.99809e+07	3.77499e+07	2.37716e+07	2.20789e+07	2.28356e+07	2.13348e+07	1.25649e+07	3.11233e+07	8.88757e+07	1.44955e+07	14826121	1.42192e+07	1.33613e+07	2.83153e+07	2.86931e+07	9.7028e+06	2.38383e+07	2.19161e+07	2.15465e+07	9.76617e+07	1.79575e+07
950	334.101	333.094	2.58668	3.26763e+06	5.57705e+06	5.55505e+06	4.62647e+06	4.42048e+06	4.78849e+06	3.61644e+06	6.27668e+06	4.08721e+06	3.50152e+06	4.50421e+06	3.57103e+06	9.05821e+06	4.59734e+06	3.77357e+06	1.9402e+06	6.63579e+06	4.29916e+06	3.18379e+06	4.69798e+06	5.47549e+06	3.52419e+06	8.06752e+06	2.81258e+06
951	334.214	463.164	0.914458	938486	401545	383557	297954	366663	37856	64375.5	74267.5	114786	77425.5	188798	182981	149748	41690.1	141152	239478	48683.9	114545	102692	219584	233646	105565	80388.7	1
952	335.02	469.986	5.66548	128577	1.1238e+06	1.14567e+06	1.17773e+06	1.00145e+06	917294	67734.3	317243	122916	605886	399121	154364	256609	111826	1	1	130674	1	1	23796.8	1	1	1	394240
953	335.032	469.998	5.31894	1151.46	1283.23	1172.79	1140.73	1208.44	1019.06	1783.43	1808.53	1592.23	1788.17	1161.47	1745.71	2023.72	1464.51	1431.98	1746.04	1175.55	1909.62	531.078	1056.37	1619.01	959.769	910.776	1206.07
954	335.031	469.998	5.42357	1772.86	1977.02	1805.63	1756.42	1860.7	1568.93	2750	2784.69	2451.57	2753.3	1788.36	2688.61	3115.98	2258.55	2204.97	2690.06	1814.14	2358.15	817.804	1626.57	2492.84	1484.54	1405.81	1857.46
955	335.14	334.133	1.00438	1	409099	1	503066	1	1	333789	532005	133041	1	842260	3.81063e+06	113118	351494	1	1	1	1	13487.8	10917.4	6286.37	1	192180	1
956	335.14	334.133	1.5792	22696.5	372045	10372.7	533128	1	1	515394	927193	179177	1	1.39615e+06	4.64977e+06	73643.4	562313	1	1	17336.7	1	41959	32135.6	1	1	102084	1
957	335.701	334.694	3.58028	1.43615e+07	1.63305e+07	1.60213e+07	8.59688e+06	1.11132e+07	1.04132e+07	1.70204e+07	1.68563e+07	1.14494e+07	1.35797e+07	6.65448e+06	2.52151e+07	1.79606e+07	1.33632e+07	1.53077e+07	1.5824e+07	9.39293e+06	1.6823e+07	1	467514	1.01986e+07	1.7344e+06	1	2.57013e+06
958	335.701	334.694	3.64756	1.43634e+07	1.63387e+07	1.60503e+07	8.60281e+06	1.11263e+07	1.04157e+07	1.70282e+07	1.68604e+07	1.14566e+07	1.35932e+07	6.66642e+06	2.52553e+07	1.79805e+07	1.33869e+07	1.53284e+07	1.58341e+07	9.39392e+06	1.68252e+07	1	467514	1.02138e+07	1.73449e+06	1	2.57574e+06
959	337.261	336.255	0.901766	3.49004e+06	7.64551e+06	2.07118e+06	6.19226e+06	440819	419045	2.37613e+06	2.03584e+06	4.49964e+06	872103	3.02413e+06	2.20051e+06	598428	936477	59502.8	487445	27014.9	1	1	1	744637	1	1.03138e+06	1.49627e+06
960	338.135	337.128	7.58616	5.36911e+06	7.24679e+06	6.72694e+06	7.13797e+06	3.66224e+06	6.65635e+06	6.23137e+06	5.77971e+06	7.95566e+06	4.22579e+06	4.98293e+06	1.9195e+07	5.32673e+06	2.49165e+06	4.99115e+06	3.19455e+06	2.61767e+06	2.61472e+06	2.47306e+06	1.86956e+06	1.80864e+06	2.32509e+06	3.08929e+06	1.77151e+06
961	339.277	338.27	0.900315	3.40273e+06	5.87185e+06	735895	5.11625e+06	1	165329	2.193e+06	1.33689e+06	3.87194e+06	196689	2.86703e+06	1.47936e+06	627685	537515	1	1	1	1	1	1	808248	1	232431	1.1942e+06
962	340.148	339.141	5.30734	1	1	1	1	251169	386791	1	1	363961	1	1	3.96013e+06	64029.5	1	62312.3	40077.8	1	1	1	1	1	116535	584400	295414
963	340.206	339.201	0.861662	53.2924	58.032	53.7888	32.0355	66.1728	53.2434	48.8223	27.6481	53.46	31.0096	39.4464	106.419	30.8437	28.7521	19.6028	25.2233	42.465	30.5896	30.5015	37.9199	43.6329	35.3696	66.7951	37.4284
964	342.116	439.085	6.18363	996319	539166	2.53724e+06	1.17231e+06	1.37305e+06	2.02715e+06	1.1321e+06	715831	819918	419244	1.36994e+06	452059	344261	279533	642809	814517	536472	191256	1.14897e+06	127354	2.04044e+06	944218	1.55089e+06	630630
965	342.116	439.085	6.25401	996319	539166	2.53724e+06	1.17231e+06	1.37305e+06	2.02715e+06	1.1321e+06	715831	819918	419244	1.36994e+06	452059	344261	279533	642809	814517	536472	191256	1.14897e+06	127354	2.04044e+06	944218	1.55089e+06	630630
966	342.116	341.109	6.61418	2.23421e+07	3.49469e+07	2.16414e+07	5.6216e+06	2.10017e+07	3.3172e+07	1.76608e+07	2.02202e+07	3.57536e+07	1.97093e+07	1.95822e+07	3.59265e+07	2.23364e+07	1.89395e+07	1.57003e+07	1.7552e+07	1.65071e+07	1.97007e+07	2.01396e+07	3.67883e+07	1.93022e+07	2.22528e+07	2.43138e+07	1.29015e+07
967	342.22	683.429	0.881295	1	42675.9	1	1	1	1	1	1	1	1	1	110083	1	1	1	1	51189.7	1	46271.3	152469	1	1	1	1
968	343.135	342.129	5.88013	2.29716e+06	9.69386e+06	828453	587905	313101	311952	150870	1.95414e+06	1.56868e+06	2.07295e+06	2.1388e+06	1.30127e+06	295392	1.98376e+06	353223	259424	942122	19743	36641.6	117152	975202	85159.9	1.32149e+06	133451
969	344.027	440.995	7.12571	839553	5.03253e+06	3.88326e+06	2.68894e+06	2.53038e+06	1.93978e+06	750932	228761	236787	1.05845e+06	2.50993e+06	1.15171e+06	1.4047e+06	3.44471e+06	1.58165e+06	5.00897e+06	2.25528e+06	719081	195719	1.50552e+06	2.42463e+06	1.95728e+06	2.50119e+06	2.73879e+06
970	344.027	440.995	7.27222	839553	3.11097e+06	3.24246e+06	2.68894e+06	2.53038e+06	1.93978e+06	750932	493086	236787	1.05845e+06	2.50993e+06	1.15171e+06	1.4047e+06	2.87047e+06	585124	3.93712e+06	1.8925e+06	719081	200391	1.50552e+06	1.55625e+06	1.95728e+06	2.50119e+06	2.73879e+06
971	344.027	440.995	7.70457	115333	852545	46882.8	130321	77890.7	39604.6	142503	272383	1	1	36285.6	19406.7	10321.9	1	1	1	10859.2	138930	1	45491.8	1	7059.29	337825	21443.6
972	344.027	440.995	7.86256	205820	723702	54621.3	130796	1	39604.6	142503	328956	16036.5	1	89445.4	48737.3	25261.1	70286.4	1	1	145035	218282	1	152795	63615.6	82903.5	419491	54419
973	344.027	440.995	8.11008	334971	482806	109015	299908	439327	171096	171451	322876	57409.5	55563.6	214237	147828	156949	217208	71002.5	57470.4	258001	199456	53296.3	287413	209930	123241	889394	276379
974	344.235	343.228	0.884423	8.03105e+06	3.14762e+07	4.72773e+07	9.69144e+06	1.96993e+07	8.13311e+06	2.03941e+07	2.35673e+07	9.04332e+06	3.08928e+07	3.91674e+07	7.88755e+07	1.429e+07	1.5259e+07	4.49762e+06	2.03746e+07	2.40596e+07	1.92391e+07	4.49214e+06	2.52006e+07	7.64294e+06	9.28547e+06	4.188e+07	3.79021e+07
975	347.063	346.056	7.21612	2635.46	688.195	815.546	1429.19	547.156	521.373	1372.33	597.134	1870.75	1353.73	1286.07	902.669	1754.5	1570.79	648.244	3080.28	523.285	690.837	2018.37	1968.91	1213.62	1835.67	576.633	3275.72
976	347.063	346.056	7.31212	882.5	230.447	273.091	478.634	195.356	289.52	459.535	199.954	626.468	453.104	430.649	302.227	587.543	525.99	279.874	1031.45	175.226	231.263	675.866	659.304	406.388	614.688	193.089	1096.9
977	347.063	346.056	7.52407	1822.45	364.669	291.221	946.603	239.182	369.271	488.638	442.437	553.554	492.91	422.933	625.804	281.732	252.932	544.019	386.387	242.788	44.1968	1158.8	749.209	650.956	362.866	205.697	367.831
978	347.063	346.056	7.65419	894.665	178.615	79.8515	221.575	68.0878	59.4707	271.826	247.79	343.451	94.7733	424.764	170.613	282.951	7.27038e-06	262.391	407.426	45.6787	44.3515	410.208	234.313	335.574	9.79755	131.549	369.423
979	347.063	346.056	7.86305	24.8929	55.2538	26.3087	41.6422	28.5883	20.2858	54.6324	60.1008	87.8765	23.4124	64.8485	44.0353	58.8341	10.2444	17.4544	33.4421	6.05893	4.67922	62.8011	30.6702	100.285	5.38133	30.6478	77.382
980	347.063	346.056	8.02558	57.2646	18.8038	21.7232	26.643	8.79497	20.6626	12.5302	52.9485	24.6779	23.8473	15.0925	6.76104	32.8723	14.2214	7.44393	34.0633	11.8141	6.4901	63.9677	17.0663	19.8022	21.7579	11.309	89.3216
981	347.063	346.056	8.19277	124.025	23.7045	30.8713	57.9472	22.2763	11.117	59.9392	4.08282	55.2133	42.0468	27.8794	21.6999	52.3577	31.3974	23.6308	70.8013	26.6625	21.6744	90.389	39.6944	53.1981	29.9254	20.308	32.6372
982	347.063	346.056	8.37156	9.04976	2.30886	5.77341	12.5748	4.7148	2.93467	13.642	2.85546	11.0218	5.7543	6.89879	5.09963	6.7653	7.29745	4.09244	16.4558	3.88903	4.80017	13.4516	8.59671	10.1215	10.7929	5.08666	10.8174
983	347.063	346.056	8.5029	10.9086	1.23163e-06	4.59463	13.6687	5.12495	3.41822	13.2017	4.41021	10.5256	3.59437	7.13059	2.41407	7.19593	6.61755	5.16187	11.0053	2.41343	5.34154	14.6218	9.34456	9.57917	10.2751	2.51332	10.4241
984	347.097	346.091	5.84408	907980	40547.8	1	95581.4	453942	410658	142629	345863	168827	54022.2	781298	152771	213722	82460.4	1.67938e+06	13741.5	3758.96	57022.9	98961.5	25280.9	115587	1	10025.5	64628.8
985	347.184	346.177	0.916817	15.2989	13.9298	19.1853	8.858	6.22062	6.09764	3.37268	4.66699	7.5715	19.9487	12.0789	9.69406	3.87328	3.20774	5.44966	16.4198	3.49694	7.95461	6.4452	4.25396	14.284	12.7331	4.65137	4.89937
986	347.85	346.843	8.93386	88.2255	223.78	283.909	225.584	304.731	90.8464	99.9076	114.633	104.775	151.964	160.293	62.705	159.184	188.274	146.871	177.264	139.973	108.15	107.984	174.923	182.883	133.706	164.674	60.0539
987	347.85	346.843	9.14829	19.6534	50.4439	55.3788	54.5021	65.8741	23.2179	24.8834	26.099	26.3194	41.0367	45.1697	29.9728	53.1745	47.0538	25.2259	42.6393	32.2597	26.0593	27.114	35.46	36.0378	34.8314	39.4251	24.795
988	347.85	346.843	9.44453	25.1788	14.5706	83.3297	9.01786e-06	17.227	19.9109	9.01786e-06	5.56558	8.56743	9.71493	13.3363	12.7601	9.01786e-06	18.1512	6.79692	6.24459	23.7644	2.07784	9.01786e-06	0.255995	1.80549	1.7458	9.01786e-06	1.13968
989	348.047	347.041	7.16902	190.996	117.507	223.505	56.1611	68.9522	237.055	39.9906	49.2891	148.307	9.36934e-07	126.337	447.933	293.089	597.284	398.52	1084.26	166.95	242.638	393.053	61.7785	507.803	809.968	114.176	648.1
990	348.047	347.041	7.22764	190.996	164.913	223.505	178.968	441.334	434.351	119.56	61.7564	209.661	686.33	280.372	447.933	293.089	660.271	398.472	1084.26	166.95	385.662	455.362	321.998	507.803	809.968	178.805	648.1
991	348.047	347.041	7.27038	252.725	218.212	393.039	471.606	583.972	575.327	158.202	81.7159	277.423	908.151	370.988	592.704	529.435	873.669	527.242	1434.7	220.908	510.308	602.535	451.824	671.924	1071.75	236.595	857.565
992	348.047	347.041	7.31746	252.725	218.212	393.039	471.606	583.972	575.327	158.202	81.7159	277.423	908.151	370.988	592.704	529.435	873.669	550.207	1434.7	536.702	510.308	602.535	451.824	671.924	1071.75	236.595	857.565
993	348.047	347.041	7.36039	205.589	177.513	319.733	383.647	475.055	468.023	225.75	71.2057	225.681	738.772	301.795	482.158	430.689	710.721	447.588	1167.11	436.601	415.13	490.156	367.554	546.603	871.856	192.467	697.62
994	348.047	347.041	7.4035	217.353	195.515	334.905	450.945	509.808	515.352	201.008	79.5765	307.61	834.863	308.71	517.119	439.784	708.758	476.671	1197.75	450.165	475.185	523.282	404.5	571.985	740.096	209.63	697.62
995	348.047	347.041	7.44486	241.935	195.515	334.905	450.945	509.808	515.352	201.008	85.371	307.61	834.863	308.71	517.119	439.784	708.758	508.163	595.347	462.298	475.185	523.282	404.5	571.985	601.686	209.63	507.782
996	348.047	347.041	7.50699	365.806	554.075	556.244	967.645	1093.95	1105.85	693.012	215.182	719.783	1791.46	652.751	1109.64	943.695	877.901	1090.42	1568.18	992.006	617.498	1211.17	867.982	948.133	1508.77	449.826	1055.84
997	348.047	347.041	7.55118	357.496	585.282	556.244	876.933	1093.95	1105.85	693.012	215.182	719.783	1791.46	652.751	949.121	550.762	877.901	650.456	1286.45	817.622	791.682	1102.82	867.982	761.481	1508.77	354.743	778.572
998	348.047	347.041	7.60191	938.463	585.282	433.078	716.571	1093.95	864.025	900.918	365.429	605.948	1444.93	377.993	540.907	597.105	877.901	649.336	1286.45	821.746	681.686	1102.82	649.692	761.481	1329.35	372.012	778.572
999	348.047	347.041	7.64923	333.498	207.989	115.393	254.645	180.333	228.924	420.864	143.298	348.74	316.603	221.615	192.22	189.372	298.779	248.672	333.585	292.02	242.248	330.199	203.815	420.669	547.065	132.2	276.678
1000	348.047	347.041	7.69592	333.498	207.989	115.393	257.496	180.333	228.924	420.864	153.899	348.74	316.603	221.615	192.22	189.372	301.113	248.672	238.868	292.02	242.248	332.608	208.403	420.669	547.065	132.2	276.678
1001	348.047	347.041	7.7416	346.695	216.22	119.959	267.686	187.47	237.983	437.519	159.989	362.541	416.67	230.385	201.193	174.362	313.029	258.875	248.321	170.229	251.835	345.77	319.878	449.162	568.714	137.432	287.627
1002	348.047	347.041	7.79342	258.969	160.292	105.238	198.447	138.979	242.386	324.35	118.606	347.887	357.443	267.83	149.152	129.262	282.167	191.915	190.169	142.958	186.695	256.333	237.139	338.77	421.611	101.884	213.229
1003	348.047	347.041	7.84177	242.431	183.73	105.238	207.514	175.34	255.856	324.35	118.606	347.887	305.543	267.842	154.844	120.453	282.167	106.408	190.169	142.958	186.695	266.895	237.139	338.77	421.611	100.805	211.026
1004	348.047	347.041	7.89171	242.431	159.043	105.238	226.209	175.34	255.856	284.156	149.791	347.887	315.937	267.842	133.388	120.453	282.167	106.408	182.249	142.958	186.695	198.681	226.326	338.77	300.253	126.283	204.992
1005	348.047	347.041	7.93876	242.431	159.043	105.238	226.209	175.34	255.856	284.156	149.791	310.289	315.93	267.842	133.388	120.453	282.167	111.366	182.249	142.958	163.239	157.176	226.326	338.77	268.756	126.283	125.941
1006	348.047	347.041	7.976	242.431	122.295	104.199	226.209	151.324	255.856	303.028	142.805	315.744	315.93	267.842	133.388	120.453	251.251	99.2493	182.249	114.451	135.793	157.176	226.326	338.77	268.756	126.283	125.941
1007	348.047	347.041	8.0138	96.8016	122.295	107.359	226.209	151.324	255.856	175.968	142.805	253.812	315.93	267.842	133.388	120.453	251.251	90.2775	156.974	114.451	167.268	157.176	226.326	338.77	268.756	119.583	125.941
1008	348.047	347.041	8.0604	122.737	155.061	136.124	286.815	173.085	324.406	213.86	177.031	321.814	400.575	260.143	197.109	150.884	330.541	190.095	272.749	145.115	212.083	199.288	286.964	184.752	320.906	151.622	144.027
1009	348.047	347.04	8.1007	118.934	155.061	136.124	182.042	173.488	324.406	213.86	193.884	321.814	400.575	260.148	197.109	124.186	330.541	190.095	272.749	145.115	212.083	199.288	286.964	135.031	286.79	151.622	91.7368
1010	348.047	347.04	8.16824	121.65	182.089	159.851	213.773	203.728	171.769	251.137	227.679	220.122	470.397	98.5576	231.466	145.833	340.737	223.229	320.29	162.749	248.98	153.269	127.957	158.568	204.981	178.051	124.882
1011	348.047	347.04	8.23933	249.524	159.378	296.328	321.097	247.325	229.636	515.124	467.007	451.514	839.084	242.001	382.592	226.891	264.437	380.811	656.969	65.01	503.681	476.15	485.579	211.561	464.956	341.751	256.154
1012	348.047	347.04	8.2793	15.4402	59.7693	111.128	103.071	92.7508	86.1169	182.497	175.135	169.325	314.656	86.0532	143.478	88.5813	97.2825	142.81	246.373	24.3798	188.888	178.563	182.1	79.3385	174.366	109.327	96.0616
1013	348.047	347.04	8.33766	21.1498	15.9543	101.121	103.071	96.627	86.1169	182.497	105.435	169.325	159.43	34.0285	143.478	80.2041	97.2825	139.216	246.373	24.3798	188.888	178.563	182.1	79.3385	133.561	93.7769	96.0616
1014	348.047	347.04	8.38636	6.5951	7.35109	22.4085	47.4908	48.6442	39.6791	43.0269	19.5855	68.8206	76.2056	15.6789	59.2487	36.9547	60.6361	64.1448	87.0483	12.0701	69.4115	82.2747	83.904	23.1628	61.5395	20.285	26.9281
1015	348.047	347.04	8.43449	6.5951	7.35109	13.7441	47.4908	48.6442	32.9153	43.0269	19.5855	68.8206	76.2056	8.76197	57.2661	16.3447	60.6361	65.9765	87.0483	12.0701	6.83183	82.2747	83.904	23.1628	61.5395	21.3657	26.9281
1016	348.047	347.04	8.48898	8.6981	7.35109	17.942	25.6072	36.1769	32.9153	23.4818	3.12769e-07	68.8206	31.6959	9.15925	54.6322	20.3497	22.9424	20.2809	46.628	12.0213	6.83183	82.2747	83.904	23.1628	61.5395	21.3657	17.8157
1017	348.047	347.04	8.53833	12.8142	3.12769e-07	17.942	28.7	36.1769	14.409	23.4818	3.12769e-07	36.1044	31.6959	19.7522	54.6322	18.3699	22.9424	20.7449	46.628	13.8997	8.42372	82.2747	51.326	10.3085	53.2171	21.3657	17.8157
1018	348.047	347.04	8.59088	14.4343	2.85806	16.2434	11.8748	17.5938	14.409	23.5775	3.12769e-07	36.1044	31.6959	19.7522	54.6322	18.3699	22.9424	20.7449	46.628	13.8997	8.42372	25.1309	12.4377	10.3085	53.2171	10.5705	17.7779
1019	348.047	347.04	8.66509	14.4343	7.02345	9.39363	9.45499	17.5938	8.8657	11.6356	3.12769e-07	23.4923	37.0212	19.7522	4.19587	18.3699	27.4911	12.8376	40.4249	13.8997	8.42372	20.2313	9.34272	10.3085	27.5674	10.5705	17.7779
1020	348.047	347.04	8.70763	17.3688	7.7698	8.6104	10.4597	13.2679	14.8825	12.8721	4.68248	25.9887	40.9552	21.8512	4.64175	16.6368	30.4124	14.2018	44.7207	15.3767	9.31887	15.0595	12.4701	11.404	30.4969	11.6938	19.6671
1021	348.047	347.04	8.83254	20.3369	11.4395	11.594	19.0441	7.88192	17.4257	15.0774	6.07677	15.7764	10.481	25.5852	9.47874	19.4798	21.5145	15.9617	34.39	17.0803	11.3608	12.4755	7.22229	22.4098	6.56054	6.07705	13.0369
1022	348.047	347.04	8.99471	21.4001	14.8566	11.678	13.0099	8.65732	12.1757	16.3039	8.65312	12.6669	19.4533	13.0405	5.8931	8.40346	20.4323	12.8459	34.6391	13.6174	16.6502	25.0336	16.0595	17.5048	8.78078	9.77801	8.62047
1023	348.047	347.04	9.36926	24.6302	12.9217	24.4164	18.6071	22.6086	14.6756	18.6929	14.1785	18.3159	19.2584	12.2439	14.6774	8.45259	15.7703	14.8181	35.578	12.8519	18.0411	23.4729	19.184	19.3509	23.3268	14.6217	17.8938
1024	348.047	347.04	9.77206	12.9247	10.3096	9.02883	14.6324	8.14797	16.7868	21.4719	13.0639	20.5384	19.1456	15.7728	12.7887	12.322	16.0507	8.63172	24.0501	10.9498	14.0502	24.6021	15.6205	13.6182	21.7017	11.5725	18.3014
1025	348.996	347.989	4.82047	428416	417185	290153	1.28425e+06	582612	952689	442974	1.36655e+06	2.44862e+06	1.07162e+06	1.68661e+06	2.3536e+06	714865	1.79285e+06	979419	487889	935637	2.1118e+06	2.88635e+06	2.76421e+06	2.87459e+06	3.31915e+06	3.25037e+06	2.82298e+06
1026	349.05	735.027	7.29114	32922.5	1	1	26453.6	70215.3	86745.2	14310.1	11155.4	17862.6	109814	49984.8	52852.6	44239.7	96159.7	25650.2	1	1	34964.7	53808.5	145099	23905.4	1	73780.5	60344.9
1027	349.051	446.019	8.07745	3.47696e+06	4.48e+06	4.70003e+06	9.82139e+06	6.34701e+06	7.4874e+06	6.03111e+06	3.84254e+06	7.29521e+06	8.45615e+06	8.58089e+06	5.22083e+06	9.90271e+06	1.21409e+07	7.44865e+06	2.1962e+07	6.21738e+06	8.99187e+06	6.21817e+06	5.38756e+06	7.37626e+06	1.12012e+07	6.32373e+06	1.07547e+07
1028	349.051	446.019	8.28146	157.804	294.307	434.409	336.568	421.005	524.842	253.965	261.576	402.148	465.511	598.692	302.124	308.336	551.202	456.558	1242.59	381.555	275.395	411.473	417.434	294.534	720.583	325.705	315.224
1029	349.051	446.019	8.54942	24.2513	10.3953	129.731	112.281	117.692	279.46	156.824	54.4948	161.763	357.24	181.334	179.044	168.278	213.005	83.5973	325.716	55.2532	45.1238	188.047	151.418	95.8028	240.527	49.3617	96.3093
1030	349.051	446.019	8.77623	19.2819	17.1261	17.4489	21.2929	16.2983	7.86014	7.85529	3.18788	67.5678	8.39825	23.3879	21.8929	27.2299	92.298	30.3252	146.006	14.6733	20.773	16.5592	45.5696	24.6632	3.35974e-05	3.67194	21.5541
1031	349.051	446.019	8.99243	33.9879	30.8393	41.8343	29.3678	25.0059	20.4314	12.2784	3.85506	2.50504	6.7743	37.5053	3.02726	31.1455	114.913	36.6677	62.5357	29.1232	29.8863	42.2025	12.7983	17.2984	4.06289e-05	16.4261	7.51066
1032	349.051	348.044	9.19568	26.2787	17.3144	14.1819	19.2189	24.4333	16.2555	20.7235	13.0843	14.9351	20.2566	13.6417	11.9505	10.5623	17.1602	9.30907	17.7161	10.2511	20.1597	30.6106	24.72	18.147	26.7676	12.4922	18.6434
1033	349.051	348.044	9.36439	23.3359	12.3351	15.5689	16.3486	20.5782	13.1509	19.1951	14.8604	16.3417	19.5599	10.9004	12.313	7.40759	13.8828	13.0455	23.1859	11.5507	16.6948	21.2587	20.9074	14.6811	23.9223	11.1724	16.2063
1034	349.05	446.019	9.59067	47.9626	21.2952	37.3408	25.2808	23.9245	19.0896	38.1611	27.2823	46.0947	35.3531	45.3032	33.0891	49.1175	33.0988	25.3117	47.9562	25.0705	57.8944	77.4319	67.6378	57.047	81.3598	46.0802	30.3417
1035	349.051	446.019	9.76726	68.2045	33.665	30.4477	69.8338	44.7178	42.1704	55.603	34.737	61.9641	77.8453	49.4025	61.3838	52.2704	87.3673	45.3081	119.735	42.3905	27.8595	74.3924	93.2795	58.785	90.5282	59.5521	59.6705
1036	349.051	348.044	10.1054	10.8626	5.76675	7.72587	9.28141	7.49391	8.29733	10.7265	6.31965	14.6372	11.2931	8.4627	5.48832	7.92755	12.9857	8.99606	15.5886	5.42159	9.34675	13.7848	17.12	6.78767	14.112	6.14807	8.07046
1037	349.051	348.044	10.1301	10.8626	5.76675	7.72587	9.28141	3.91659	5.29394	10.7265	6.31965	14.6372	11.2931	8.4627	1.62242	7.97965	12.9857	6.41499	10.7358	5.42159	9.34675	13.7848	11.0154	6.78767	14.112	6.14807	8.07046
1038	349.065	446.034	7.53382	1.28385e+06	1.2066e+06	552352	1.05965e+06	854159	648638	980979	998630	709107	923574	1.24486e+06	444269	1.42368e+06	646080	295328	474449	526310	918916	725218	1.25169e+06	1.08157e+06	803513	1.61917e+06	998674
1039	349.097	484.059	5.34954	1	1	1	14675.6	1	1	1	1	10098.5	1	1	1	1	1	1	1	1	9745.01	1	4976.78	1	1	20069.3	10556.5
1040	352.086	351.079	5.66975	178110	1.31574e+06	4.0622e+06	4.21424e+06	3.01392e+06	2.21891e+06	1.10541e+06	1.13666e+06	4.28484e+06	2.66468e+06	1.86107e+06	883809	523331	203302	96797.5	1	101265	1	8456.49	140104	487121	213842	113406	1.36122e+06
1041	352.108	725.19	5.3491	508051	698506	369874	338830	219142	27219.1	649316	295403	269859	215223	127119	122706	181154	271422	368953	582205	227542	190746	1	173871	278761	254741	167288	101678
1042	352.113	351.106	3.12252	2.0493e+06	2.52767e+06	1.50299e+06	1.26261e+06	675658	550356	2.86265e+06	2.66345e+06	1.74535e+06	709546	2.33354e+06	272445	1.85289e+06	835296	510069	339633	816427	470048	2.14952e+06	3.51285e+06	966726	944954	2.62774e+06	627736
1043	353.085	420.064	5.67486	388534	160673	1	912104	904256	483169	460989	347213	428019	268154	1.48439e+06	36415.3	230363	148125	36999.2	1	56062.6	1	114585	112120	20940.6	1	154073	410712
1044	353.128	352.122	5.52728	3.69356e+06	2.29506e+06	4.79229e+06	1.69508e+06	2.24353e+06	774907	1.74499e+06	2.09007e+06	1.39411e+06	1.99452e+06	1.78757e+06	829963	2.55131e+06	300407	2.26614e+06	3.32445e+06	799826	1.83026e+06	685504	1.11706e+06	2.61089e+06	1.47618e+06	881391	2.06759e+06
1045	355.069	354.063	6.90361	129.505	184.226	150.676	152.341	173.601	194.24	46.439	89.9097	2.36132e-05	324.471	269.779	12.6008	93.8521	189.35	112.27	340.982	81.7704	107.764	17.347	15.0549	226.866	253.661	228.295	356.012
1046	355.068	354.062	7.06474	155.266	220.873	180.648	182.645	210.963	258.955	105.414	116.798	198.994	397.196	323.444	46.7478	117.828	235.81	258.018	408.811	101.104	129.06	49.5352	37.736	271.994	345.383	296.175	426.591
1047	355.079	354.072	6.43149	1.09463e+07	9.37756e+06	1.15274e+07	9.36175e+06	1.16946e+07	8.98455e+06	7.83334e+06	9.94733e+06	7.97342e+06	8.50844e+06	1.18154e+07	8.92449e+06	8.51751e+06	8.02146e+06	5.62707e+06	7.70459e+06	8.62278e+06	8.36364e+06	4.07384e+06	8.80419e+06	1.07203e+07	9.75111e+06	1.00969e+07	9.94871e+06
1048	355.079	354.072	6.49344	1.09463e+07	9.37756e+06	1.26434e+07	9.36175e+06	1.16946e+07	8.98455e+06	7.83334e+06	9.94733e+06	7.97342e+06	8.50844e+06	1.18154e+07	8.92449e+06	8.51751e+06	8.02146e+06	5.62707e+06	7.70459e+06	8.62278e+06	8.36364e+06	4.07384e+06	8.80419e+06	1.07203e+07	9.75111e+06	1.00969e+07	9.94871e+06
1049	356.016	355.009	1.85628	1	1	1	1	1	1	1	1	1	1	1	1	1	1	1	1	1	1	1	1	1	1.34602e+07	3.89354e+07	4.16021e+07
1050	356.271	355.265	0.86992	3.31075e+06	5.72629e+06	5.89563e+06	4.56734e+06	4.59317e+06	4.0669e+06	4.77173e+06	8.77501e+06	4.25247e+06	3.08124e+06	7.53239e+06	5.60149e+06	1.67639e+06	1.85903e+06	1.4634e+06	2.12325e+06	1.70797e+06	1.00158e+06	1.01287e+06	1.36969e+06	1.95472e+06	2.35958e+06	3.89266e+06	2.72636e+06
1051	357.128	356.121	3.08126	4.06204e+06	4.48485e+06	1.91742e+06	1.25278e+06	616378	576560	3.60927e+06	3.55285e+06	2.30909e+06	625335	2.38317e+06	306782	1.63638e+06	638645	393279	341435	640509	421125	1.83581e+06	3.32633e+06	753059	1.14861e+06	3.34726e+06	726627
1052	358.007	454.975	8.20806	1	538166	530920	151086	111101	110223	1	9768.83	76939.2	218821	555638	55519.8	386011	217411	267769	251131	165894	1.81735e+06	18481.5	152531	820284	1.04718e+06	84281.4	981501
1053	358.006	378.98	8.3674	3.59511	10.7941	15.5091	9.45865	16.0504	11.3874	9.70551	9.09247	13.3276	22.0469	10.0934	6.43955	26.9988	4.73901	27.0571	9.63274	5.75306	49.8137	7.72968	12.2631	48.1863	23.7078	4.16796	39.7865
1054	358.007	378.98	8.51126	0.968127	1.59182	8.46827	9.5942	12.0976	11.5505	9.93316	16.5115	16.7926	22.3629	20.0515	14.6351	25.0924	13.029	27.3086	19.2461	12.1694	30.8173	7.83938	11.0456	48.6376	22.2967	8.65187	40.7679
1055	358.007	357	8.63804	2.53241	13.9847	9.62728	57.8359	36.6934	108.711	31.4474	69.5662	74.9535	217.89	139.568	101.01	171.413	41.9236	144.758	167.131	42.8817	85.1427	11.0045	24.7495	192.109	206.36	45.8587	112.077
1056	358.007	378.98	8.74865	0.242773	1.61629	0.937784	1.43094	0.582749	3.38428	0.363422	8.43064	8.52869	13.2793	13.254	9.67886	14.302	9.61352	12.0356	13.7311	8.24955	9.62805	1.96521	3.54864	5.26546	5.74317	4.42376	8.82239
1057	358.006	454.975	8.91638	1	172572	239950	60773	132496	166954	38846.8	1	47176.8	433063	308545	436966	357929	214409	1	574907	261718	221794	1	43640.3	218289	122528	118831	270104
1058	358.007	454.975	9.08261	1	231488	335027	145412	380392	307611	90347.7	53805.9	114146	1	120676	128230	112761	38792.7	23450.2	439310	258228	375535	29841.6	63639.5	479178	145926	95109	166003
1059	358.007	454.975	9.23408	1	459891	401578	342814	482439	608938	144717	187618	255088	431977	123930	140249	162047	129311	76523.1	32986.3	1	348144	75482.5	63639.5	512944	308797	139539	428290
1060	358.007	378.98	9.36896	5.46476	28.2719	19.2004	12.97	20.4732	19.3522	9.71997	20.5034	20.2655	20.1133	11.2622	8.49206	18.3926	10.8764	13.6893	11.4118	4.71523	60.0686	16.0738	10.0503	27.2824	14.2008	4.87769	22.0786
1061	358.007	454.975	9.48626	1	543847	464116	409464	390597	550607	241234	176381	369521	431977	145470	188967	441771	191037	218358	235672	60200.9	1.40007e+06	102985	368022	688013	342647	214877	191927
1062	358.006	378.98	9.64092	8.52218	27.1824	25.013	5.94307	12.6934	24.3092	28.8865	36.6908	36.547	36.3732	16.0191	16.8621	40.7753	8.27461	28.357	20.6684	18.1865	96.6755	27.8743	29.6549	66.3086	55.3255	18.1244	62.3122
1063	358.007	357	9.7821	22.5228	86.16	52.2431	53.9088	69.0642	77.6747	57.6484	79.6213	73.0464	168.128	95.6608	50.5504	101.272	37.2502	50.7612	90.1091	39.6918	126.786	54.7591	68.5752	133.521	114.632	34.6487	110.35
1064	358.006	454.975	9.89811	386887	872470	513664	517662	642724	742000	551100	590616	843395	1.62751e+06	1.07519e+06	485010	723048	406830	558238	902804	267768	442905	304126	641905	1.47049e+06	895760	377865	1.20412e+06
1065	358.007	357	10.033	23.7935	110.752	81.7706	57.4746	76.9831	78.0522	57.8776	80.8212	60.9675	43.6358	109.19	28.6016	64.1481	39.3524	37.5799	76.6426	12.4857	116.475	32.495	48.7551	30.759	87.0972	31.5924	76.5356
1066	358.006	357	10.2073	16.8407	41.4931	74.8137	14.1954	37.4239	23.6326	35.974	46.9284	55.8559	84.3247	52.2149	12.0087	41.6951	38.4953	38.1975	32.3306	9.28425	116.475	31.4883	27.474	74.97	58.1665	32.2717	83.2706
1067	358.006	357	10.3151	9.25014	27.8442	39.366	7.13315	22.2809	16.1711	26.1965	23.5814	23.8286	42.3729	26.2378	10.0509	20.9517	19.3438	17.7746	15.3622	4.93294	52.4441	15.3975	13.8056	37.9294	32.7281	16.7521	49.3891
1068	358.006	357	10.4465	13.093	24.9677	26.4547	8.65722	19.8535	16.2133	21.9871	16.8095	15.9399	39.1731	20.9416	8.91074	18.0806	13.7707	15.8382	17.1431	5.97697	20.5005	14.4992	10.5965	33.8416	39.9344	15.122	44.0025
1069	358.006	357	10.5684	13.093	24.9677	30.0485	9.81241	19.8535	16.2133	20.3936	15.7593	16.4194	34.684	20.1461	10.2752	7.84005	4.55594	12.2001	20.1929	5.01282	20.5005	13.4906	15.5044	33.8416	30.9993	15.2592	35.206
1070	358.006	357	10.6931	21.4084	42.8642	45.0371	17.5576	28.7937	27.2764	16.6642	20.1843	28.2012	49.5304	41.6395	15.7236	30.2146	13.9269	26.6526	33.3173	8.74813	26.3482	14.0206	28.8678	52.9215	48.715	19.1736	50.75
1071	358.006	357	10.8491	13.0614	42.4797	47.5974	13.3481	24.1071	22.2429	17.6115	20.958	30.9998	68.4899	41.5276	19.229	33.1455	14.7187	29.1046	35.2114	4.01081	39.3333	13.0991	30.5089	55.8062	28.7456	17.2973	25.9108
1072	358.007	357	10.951	8.77892	25.8351	23.4135	17.1271	22.6219	15.1034	16.2372	12.8751	13.5519	39.8478	20.3696	11.5412	17.3387	10.8328	20.4728	8.79259	4.59624	28.4447	12.0944	15.4657	39.3672	27.5687	10.0801	29.8878
1073	358.007	357	11.0581	10.0019	30.1658	19.5463	14.5833	14.7066	19.5962	15.3146	15.4374	20.8326	43.1701	5.10126	12.3052	22.5576	8.15894	16.6227	14.2778	5.68832	28.6628	8.44339	11.7583	39.1179	19.3094	8.68695	29.8915
1074	358.007	357	11.2006	7.37674	34.3306	25.0504	12.0817	17.3156	15.0652	7.91464	9.67155	14.7515	15.0777	14.6886	7.02911	17.2809	4.12797	10.8781	10.9765	4.38229	14.6534	10.2737	11.7749	22.51	14.9544	5.40921	18.1917
1075	358.007	357	11.342	7.44024	34.6262	26.8402	12.1857	11.8841	11.5777	8.113	9.75481	12.936	15.2386	15.5722	7.48819	17.4297	4.57137	10.1222	9.28083	5.04195	17.6165	10.3621	11.9825	17.7751	12.7088	7.75254	14.4862
1076	358.006	357	11.5298	5.56572	23.6936	10.6122	8.56135	8.46593	5.84345	7.00408	9.39856	7.89049	15.5978	15.4143	6.0002	9.47939	5.84562	7.78667	10.8166	3.48533	13.6726	6.47468	8.85353	22.6269	11.9229	7.10412	13.7511
1077	358.007	357	11.6694	6.61849	20.2532	17.2601	8.66023	10.7975	8.54188	9.62858	15.4018	15.7486	19.8203	8.40781	9.53916	17.5184	7.27706	9.12294	15.6368	8.53939	25.0183	11.8353	10.4998	35.1093	22.9458	9.98529	15.2352
1078	358.006	357	11.8439	6.96157	16.227	11.8718	9.83718	10.2259	6.5911	8.56449	10.868	12.6079	19.348	9.74139	5.75824	14.2028	5.32597	13.8945	8.83887	5.18273	20.6727	9.5216	7.25854	10.8673	17.5906	5.72873	13.6795
1079	358.109	357.101	0.881789	2.87411e+06	1	1	1	1	521066	1	1	403926	1	1	4.47864e+06	1	1	1	1	1	1	1	1	1	1	659052	1
1080	358.287	447.274	0.865191	3.98494e+06	5.65079e+06	8.327e+06	4.58077e+06	3.96569e+06	5.15371e+06	3.31256e+06	5.75114e+06	5.16918e+06	7.06131e+06	4.60671e+06	1.8474e+06	3.34962e+06	4.04863e+06	2.80081e+06	6.18498e+06	2.37939e+06	3.76855e+06	2.14673e+06	2.11271e+06	2.86085e+06	4.05145e+06	2.43747e+06	5.76209e+06
1081	360.051	427.031	5.59802	614179	527351	765776	562612	852674	580606	159096	527125	587188	727262	442255	594347	940254	508074	130253	823597	179463	836134	52140	205459	736643	19686.3	1	377779
1082	360.052	377.054	5.74564	957755	1.11858e+06	2.29501e+06	1.12859e+06	1.29524e+06	645892	412998	745367	599569	1.01924e+06	882906	967123	1.06877e+06	834340	748757	893447	728917	1.00712e+06	601297	795481	948645	232739	483448	825001
1083	360.23	359.223	0.892694	4.16546e+06	1.85725e+07	2.32422e+07	3.45394e+06	9.64078e+06	3.92803e+06	1.14783e+07	1.31999e+07	5.09275e+06	1.64545e+07	1.81443e+07	4.24169e+07	6.61284e+06	8.21659e+06	1.92028e+06	1.0012e+07	11723181	7.80948e+06	2.43907e+06	1.87144e+07	3.97729e+06	6.60019e+06	2.62288e+07	1.60765e+07
1084	360.997	359.99	5.37196	518.426	810.84	461.575	836.134	917.522	996.459	725.141	776.625	831.817	928.096	763.738	899.588	877.854	817.459	460.294	571.002	765.965	556.763	564.475	555.107	698.907	546.296	607.926	729.616
1085	360.997	359.99	5.48618	553.514	810.84	484.854	836.134	917.522	996.459	725.141	776.625	831.817	928.096	763.738	899.588	877.854	817.459	589.877	856.47	765.965	556.763	564.475	555.107	698.907	546.296	607.926	729.616
1086	361.104	360.097	5.22413	4.34824e+06	8.08786e+06	1.07873e+07	9.2584e+06	4.58343e+06	4.85601e+06	3.18299e+06	5.6576e+06	3.6313e+06	2.25535e+06	3.42458e+06	3.56766e+06	2.53932e+06	1.08583e+06	1.5263e+06	2.01205e+06	671310	758095	326564	1.02043e+06	3.06297e+06	1.39588e+06	2.37902e+06	5.03664e+06
1087	361.228	360.221	0.964161	4.9331e+06	4.14525e+06	1.5564e+06	5.92175e+06	90094.1	917972	2.33713e+06	2.72947e+06	3.11647e+06	1	3.44741e+06	844218	1.21818e+06	1.72062e+06	1	1	1	1	1	1	1.73615e+06	1	411264	1.60605e+06
1088	362.071	361.066	6.87234	18472.6	112023	110678	75042.7	36540.7	28286.6	263160	20450	81390.3	19468.9	29974.2	295507	390135	104979	1	88277.8	24196.4	50013.6	61476.2	76957.1	51801.2	8.04451e+06	4.03499e+06	3.85567e+06
1089	362.145	361.138	6.43509	6.11364e+06	8.0976e+06	8.6135e+06	1.08028e+07	1.15215e+07	7.85697e+06	6.00084e+06	8.65648e+06	6.25592e+06	1.40743e+07	7.97187e+06	8.90936e+06	4.22334e+06	4.80975e+06	3.6469e+06	5.41863e+06	4.27459e+06	4.24837e+06	1.85779e+06	4.46475e+06	5.25792e+06	4.90326e+06	5.81258e+06	6.40287e+06
1090	363.12	362.113	5.18384	540999	1.37413e+06	3.02074e+06	211012	67920.6	153487	452588	735000	314075	135371	127954	1	460808	269963	515505	57392.5	1	1	221581	1	859249	1	1	56964.9
1091	363.244	362.237	0.957378	4.62479e+06	2.05656e+06	2.22814e+06	4.07616e+06	1	502633	1.67999e+06	1.67511e+06	2.64e+06	252378	3.35554e+06	2.36466e+06	1.82698e+06	1.50118e+06	523263	974514	1	113132	118055	688507	1.91285e+06	440353	1.67854e+06	1.25474e+06
1092	364.217	363.21	0.867941	1.30598e+07	1.37137e+07	1.49083e+07	1.43425e+07	1.81632e+07	1.32716e+07	1.53593e+07	1.85937e+07	1.68952e+07	1.3278e+07	1.95176e+07	2.13558e+07	1.48832e+07	1.11611e+07	9.94745e+06	1.29696e+07	1.62187e+07	1.5098e+07	5.48234e+06	1.15158e+07	1.47018e+07	1.218e+07	2.38922e+07	1.2099e+07
1093	365.22	364.214	0.865682	3.1292e+06	2.98804e+06	3.52956e+06	3.34443e+06	4.47878e+06	2.99342e+06	3.65995e+06	4.36068e+06	4.09766e+06	3.22872e+06	4.76498e+06	4.9654e+06	3.5617e+06	2.92354e+06	2.21282e+06	2.7003e+06	3.8616e+06	3.48215e+06	1.23639e+06	2.74615e+06	3.43773e+06	2.89743e+06	5.45181e+06	2.90135e+06
1094	366.253	365.246	0.892013	57.0248	84.0268	81.7426	60.6309	50.4999	91.7069	86.1436	65.6785	94.8623	69.605	62.5693	68.2149	68.6339	95.6189	46.3227	93.9433	80.3268	53.1561	49.0159	54.8164	100.408	61.0462	50.5705	59.4922
1095	368.112	367.105	5.24622	2.29822e+06	2.39136e+06	2.865e+06	3.38751e+06	3.53487e+06	3.21785e+06	3.01378e+06	4.46202e+06	4.53105e+06	2.03908e+06	4.86117e+06	4.36433e+06	3.81178e+06	3.33001e+06	1.9961e+06	4.46324e+06	4.84511e+06	6702.84	23046.9	36718.3	39630.4	52696.9	25315.7	6689.38
1096	368.215	367.209	4.38089	4.91209e+06	2.00922e+06	3.2223e+06	3.10079e+06	3.60498e+06	2.27385e+06	2.00058e+06	1.87787e+06	3.92387e+06	3.80613e+06	2.64302e+06	260807	2.55582e+06	3.11957e+06	939692	9.17275e+06	6.10472e+06	1	1	1.82735e+06	7.1442e+06	9.92446e+06	2.45826e+06	7.18411e+06
1097	368.216	367.209	4.50172	4.91209e+06	3.01179e+06	4.92079e+06	3.10079e+06	3.60498e+06	2.27385e+06	2.00058e+06	1.87787e+06	3.92387e+06	3.80613e+06	2.64302e+06	260807	2.55582e+06	3.11957e+06	939692	9.17275e+06	6.10472e+06	1	1	1	7.1442e+06	9.92446e+06	2.45826e+06	7.18411e+06
1098	368.962	367.956	4.74418	4.43254e+06	5.06372e+06	5.29088e+06	3.7966e+06	4.71228e+06	6.7646e+06	4.64597e+06	6.82302e+06	3.11085e+06	4.9993e+06	4.41701e+06	6.32521e+06	4.31629e+06	4.61915e+06	5.77718e+06	5.52056e+06	3.12906e+06	4.02593e+06	4.96299e+06	6.36818e+06	5.01405e+06	7.48101e+06	6.38088e+06	5.77323e+06
1099	368.963	367.956	4.81227	4.43254e+06	5.06372e+06	5.29088e+06	3.7966e+06	4.71228e+06	6.7646e+06	4.64597e+06	6.82302e+06	3.11085e+06	4.9993e+06	4.41701e+06	6.32521e+06	4.31629e+06	4.61915e+06	5.77718e+06	5.52056e+06	3.12906e+06	4.02593e+06	4.96299e+06	6.36804e+06	5.01405e+06	7.48101e+06	6.38088e+06	5.77323e+06
1100	369.072	368.066	1.45055	1	1	1	1	1	1	1	1	1	1	1	1	5581.12	1	1619.61	1	1	1	1	1	1	1.60516e+06	2.87864e+06	2.51268e+06
1101	369.08	368.073	5.59802	4.89215e+06	557368	219156	1.75738e+06	3.30851e+06	2.15172e+06	1.21316e+06	2.70488e+06	1.03763e+06	904448	5.07039e+06	677763	2.02256e+06	886410	1.76457e+06	490925	407141	5.47424e+06	1.17002e+06	823390	831534	58784.6	538884	1.12804e+06
1102	369.08	368.073	5.76442	454.217	51.073	29.2774	162.126	306.623	198.096	111.653	249.522	95.0846	82.8768	467.452	62.1104	186.775	81.2272	528.957	44.9847	37.2867	330.064	107.293	75.8603	76.2228	5.38658	49.5605	103.664
1103	370.029	369.022	7.15	102.512	70.0077	63.9353	74.9241	28.9902	102.116	101.443	34.584	140.245	262.883	114.788	117.702	101.696	178.685	105.694	203.322	68.5202	211.684	207.228	176.22	144.532	210.215	90.7498	220.37
1104	370.029	466.997	7.28434	28.5682	33.8986	121.588	119.136	103.637	87.9378	30.571	23.7785	47.9694	150.101	125.324	76.9483	109.882	213.617	90.7641	320.846	158.333	97.4267	73.6448	81.2091	136.705	159.628	47.4861	131.698
1105	370.028	466.997	7.94004	43.6257	65.9712	57.0252	57.6285	65.6106	113.676	58.9985	59.6368	80.0921	119.772	85.6696	70.0336	92.2125	119.11	58.8199	166.4	69.0711	93.745	87.0124	86.5436	132.104	197.779	50.7918	141.195
1106	370.028	514.951	8.17025	216.823	19.2493	0.000596308	3.69948	0.000596308	3.33559	156.784	116.536	85.9863	52.9238	8.83639	14.4726	18.3546	5.48395	22.4716	11.0074	25.3158	29.5361	45.5353	27.4947	6.48664	0.000596308	10.1552	13.5373
1107	371.096	370.088	6.64478	5.92696e+06	1.07732e+07	1.70149e+07	1.49189e+07	1.50502e+07	2.27447e+07	6.42347e+06	8.09808e+06	1.39668e+07	1.33641e+07	2.73128e+07	2.01759e+07	1.28289e+07	1.52616e+07	7.77273e+06	1.2326e+07	1.46328e+07	1	1	1	7.66991e+06	1	1.22149e+07	2.11247e+07
1108	371.946	370.939	4.84271	9.19011e+06	1.05526e+07	9.04181e+06	1.17652e+07	1.30365e+07	9.81156e+06	1.02955e+07	8.70827e+06	1.04045e+07	1.13691e+07	8.93152e+06	7.95118e+06	1.23299e+07	1.15143e+07	8.24067e+06	1.1619e+07	7.72469e+06	5.80505e+06	6.46733e+06	8.56448e+06	8.13331e+06	7.89584e+06	1.07284e+07	1.10738e+07
1109	371.946	370.939	4.92162	9.19011e+06	1.05526e+07	9.04181e+06	1.17652e+07	1.30365e+07	9.81156e+06	1.02955e+07	8.70827e+06	1.04045e+07	1.13691e+07	8.93152e+06	7.95118e+06	1.23299e+07	1.15143e+07	8.24067e+06	1.1619e+07	7.72469e+06	4.28138e+06	6.46733e+06	8.56448e+06	8.13331e+06	7.89584e+06	1.07284e+07	1.10738e+07
1110	376.225	375.218	0.927687	917602	1.77028e+06	2.28269e+06	979687	1.05496e+06	910871	1.51928e+06	1.9501e+06	1.25127e+06	2.04232e+06	2.17665e+06	4.09656e+06	1.49635e+06	1.402e+06	574160	1.32758e+06	1.64507e+06	906103	368280	2.65804e+06	1.31818e+06	1.83066e+06	6.49533e+06	1.31732e+06
1111	376.898	375.891	4.84627	1.2622e+07	1.271e+07	1.2463e+07	1.21855e+07	1.23307e+07	1.21517e+07	9.21077e+06	1.18239e+07	1.51349e+07	1.4707e+07	1.30188e+07	1.14849e+07	1.47315e+07	1.47127e+07	1.02438e+07	1.58674e+07	1.10654e+07	6.07266e+06	9.46455e+06	8.25109e+06	1.09947e+07	7.14701e+06	1.23526e+07	1.44896e+07
1112	376.899	375.892	4.99398	1.0924e+07	1.271e+07	1.24635e+07	1.21854e+07	1.23306e+07	1.21517e+07	1.29335e+07	1.18235e+07	1.51347e+07	1.4707e+07	1.30191e+07	1.14844e+07	1.47312e+07	1.47125e+07	1.02438e+07	1.58672e+07	1.10631e+07	1	1	1	1.09947e+07	7.14701e+06	8.31204e+06	1.44896e+07
1113	378.092	413.093	6.18734	231265	209407	85286.8	61096.7	267939	694955	259287	156684	122890	88623.4	447789	445342	1.05277e+06	1.08353e+06	450102	759361	763492	1.05478e+06	49959.4	696899	647419	637318	761855	699767
1114	378.093	413.093	6.25439	231265	209407	85286.8	61096.7	267939	694955	259287	156684	122890	88623.4	447789	445342	1.05277e+06	1.08353e+06	450102	759361	763492	333471	49959.4	696899	647419	637318	761855	699767
1115	378.093	423.087	6.61892	214210	486446	469852	319680	1.58215e+06	154363	67792	2357.59	19793.2	16238.3	702026	83542.7	37490	73019.9	509569	68070.7	372194	78332.6	12602.2	27784.2	1	1	12507.2	11918
1116	379.094	378.087	5.40276	1.88796e+07	9.17873e+06	1.2374e+07	1.0337e+07	1.62591e+07	5.54457e+06	6.77585e+06	1.05107e+07	6.55463e+06	1.28608e+07	1.05676e+07	5.00898e+06	1.35648e+07	1.10567e+06	7.81217e+06	1.45471e+07	3.754e+06	7.27151e+06	3.68383e+06	4.12186e+06	1.10356e+07	4.82325e+06	2.11027e+06	1.09113e+07
1117	379.094	378.087	5.51903	1.88797e+07	9.17873e+06	1.87216e+07	1.0337e+07	1.62591e+07	5.54457e+06	6.77585e+06	1.05107e+07	6.55463e+06	1.28608e+07	1.05676e+07	5.00898e+06	1.35648e+07	1.10567e+06	1.0802e+07	1.45473e+07	3.754e+06	7.27151e+06	3.68383e+06	4.12186e+06	1.10356e+07	4.82325e+06	2.11027e+06	1.09113e+07
1118	379.138	378.132	5.86084	2.32754e+06	19933.6	1.05097e+06	1.65073e+06	150141	305808	301831	84878.8	6.10004e+06	973138	269023	130320	284512	821508	1.065e+06	249122	130997	345419	114766	315405	2.01611e+06	359141	545925	777281
1119	379.987	378.98	3.59649	3.26834e+06	9.39654e+06	9.2074e+06	2.62376e+06	2.94064e+06	2.22171e+06	2.734e+06	3.12063e+06	1.98496e+06	1.91507e+06	2.60174e+06	2.17777e+06	4.30278e+06	2.48104e+06	2.3363e+06	1.27028e+06	2.41468e+06	2.17797e+06	1	526855	2.15846e+06	651630	200603	769995
1120	380.089	379.083	6.21963	2.81041e+06	1.77938e+06	4.2465e+06	3.32125e+06	3.63933e+06	5.02489e+06	3.53519e+06	2.06445e+06	3.59184e+06	1.81134e+06	3.70515e+06	1.46097e+06	1.19101e+06	1.26118e+06	1.7249e+06	2.24775e+06	1.17876e+06	1.33234e+06	2.65348e+06	1.21955e+06	4.03669e+06	2.09851e+06	3.27441e+06	1.91273e+06
1121	380.09	447.068	6.62963	115661	307418	73040.3	69919.4	92462.3	280063	95668	123050	230609	151557	108545	155848	203564	248923	143827	171062	71700.2	162794	373461	242263	122459	192472	28712.1	101166
1122	380.108	379.101	5.13794	1.38011e+07	1.95068e+06	1.74666e+06	5.77027e+06	6.97577e+06	1.1655e+06	1.95905e+06	1.36569e+06	190386	81146.8	3.38206e+06	100590	702808	201153	1.28571e+06	335116	1.03564e+06	1.17989e+06	1	320741	395147	197313	731320	885918
1123	380.212	379.205	0.885621	114386	2.49664e+06	3.13255e+06	361520	1.23436e+06	238926	1.66176e+06	997304	751957	3.08309e+06	3.20934e+06	8.06811e+06	1.56e+06	1.65294e+06	127309	2.00519e+06	2.55032e+06	1.69926e+06	403151	2.5459e+06	371354	683016	1.60254e+06	2.76454e+06
1124	381.072	380.065	1.38314	1	1	1	1	1	1	1	1	1	1	1	1	1	1	1	1	1	1	1	1	1	771927	2.51323e+06	3.84176e+06
1126	381.85	464.804	4.72797	4.56801e+07	5.42658e+07	4.83708e+07	3.40176e+07	3.6339e+07	2.69891e+07	5.67977e+07	42693581	4.50746e+07	4.16337e+07	4.57674e+07	3.20161e+07	3.92628e+07	3.6265e+07	1.61028e+07	4.9151e+07	2.91388e+07	3.53335e+07	3.58853e+07	3.82114e+07	4.04098e+07	4.12252e+07	4.33323e+07	4.977e+07
1127	381.851	464.804	4.81375	4.56801e+07	5.42658e+07	4.83708e+07	3.40176e+07	3.6339e+07	2.69891e+07	5.67977e+07	42693581	4.50746e+07	4.16337e+07	4.57674e+07	3.20161e+07	3.92628e+07	3.6265e+07	2.5298e+07	4.9151e+07	2.91388e+07	3.53335e+07	3.58853e+07	3.82114e+07	4.04098e+07	4.12252e+07	4.33323e+07	4.977e+07
1128	382.123	381.118	5.11347	7.59732e+06	1.10057e+06	1.31739e+06	412903	455526	1	1.64527e+06	702518	21517.3	1	259609	1	279907	142772	951015	1	1	62473	1	1	107097	1	5794.93	1
1129	382.14	381.133	1.53354	1	1	1	1	1	1	1	1	1	1	1	1	1	1	1	1	1	1	1	1	1	1.17623e+06	803679	2.55716e+06
1130	383.848	382.842	4.72797	2.05643e+07	2.44036e+07	2.15824e+07	1.55108e+07	16384860	1.27512e+07	2.60877e+07	19638655	2.0639e+07	1.91746e+07	2.12664e+07	1.49917e+07	1.8146e+07	1.67214e+07	1.18797e+07	2.23876e+07	1.3682e+07	1.62204e+07	1.68366e+07	1.77936e+07	1.86215e+07	1.94088e+07	2.03676e+07	2.31506e+07
1131	383.848	382.842	4.81393	2.05643e+07	2.44036e+07	2.15824e+07	1.55108e+07	16384860	1.27512e+07	2.60877e+07	19638655	2.0639e+07	1.91746e+07	2.12664e+07	1.49917e+07	1.8146e+07	1.67214e+07	1.18797e+07	2.23876e+07	1.3682e+07	1.62204e+07	1.68366e+07	1.77936e+07	1.86215e+07	1.94088e+07	2.03676e+07	2.31506e+07
1132	384.121	383.115	6.77954	3.60281e+06	4.76324e+06	4.10402e+06	4.95742e+06	4.87405e+06	3.57585e+06	9.38644e+06	5.46569e+06	2.30262e+06	4.39692e+06	3.13137e+06	1.03646e+07	2.94097e+06	3.26247e+06	2.44622e+06	4.51174e+06	2.99944e+06	2.17661e+06	1.87472e+06	3.10248e+06	3.49973e+06	1.9274e+06	3.42598e+06	2.37337e+06
1133	385.152	406.125	5.79877	4.30321e+06	1	1.21516e+06	320128	1	105817	1	1	3.04327e+06	520014	1	59860.5	17905.4	118648	814226	68041.7	6651.95	249738	1	1	714845	1	51681.9	63785.2
1134	387.07	408.043	6.54974	1	260402	526625	237923	595566	1	1	1	1	1	1	1	98745.6	1	98032.5	83358.4	418085	112581	1	22287.7	71501.6	1	1	1
1135	387.153	386.146	4.97855	1.01498e+07	7.33157e+06	1.04343e+07	7.9944e+06	9.19147e+06	1.13395e+07	1.41562e+07	1.53403e+07	1.69661e+07	1.71071e+07	1.69328e+07	1.36582e+07	1.12075e+07	1.60991e+07	6.36163e+06	1.3851e+07	1.39056e+07	1.92723e+07	1.51049e+07	1.516e+07	1.61209e+07	1.46054e+07	1.27416e+07	1.29219e+07
1136	387.153	386.146	5.07735	1.01498e+07	7.33157e+06	1.04343e+07	7.9944e+06	9.19147e+06	1.13395e+07	1.41562e+07	1.53403e+07	1.69661e+07	1.71071e+07	1.69328e+07	1.36582e+07	1.12075e+07	1.60991e+07	9.77696e+06	1.3851e+07	1.39056e+07	1.92723e+07	1.51049e+07	1.516e+07	1.61209e+07	1.46054e+07	1.27416e+07	1.29219e+07
1137	387.244	386.238	0.954419	2.93632e+07	2.5108e+07	1.50997e+07	3.74663e+07	1.84741e+06	5.52944e+06	1.21896e+07	1.51841e+07	1.58572e+07	3.118e+06	2.10993e+07	1.92637e+07	9.06935e+06	1.43902e+07	1.495e+06	4.86226e+06	2.50984e+06	2.23132e+06	1.90077e+06	2.65327e+06	1.15387e+07	2.37279e+06	1.10856e+07	1.067e+07
1138	387.244	386.238	1.4367	2.64692e+06	3.33156e+06	1.16683e+06	7.40922e+06	394571	120564	2.83406e+06	5.26574e+06	3.31729e+06	525657	3.97269e+06	2.66695e+06	1.22237e+06	3.0812e+06	262877	677265	366028	3429.57	1	222878	2.15489e+06	247982	3.56758e+06	4.27598e+06
1139	387.988	386.981	1.68482	1	1	1	1	1	1	1	1	1	1	1	1	1	1	1	1	1	1	1	1	1	8.02201e+06	1.2371e+07	1.31775e+07
1140	388.096	409.072	6.79181	1	1	1	1	1	1	37835.2	1	1	1	1	1.43443e+06	17599.7	112066	1486.43	1	1	1	1	20525.5	1	1	1	1
1141	388.121	387.115	6.18655	212.12	115.963	323.187	216.945	232.611	370.937	287.048	145.178	281.031	85.9783	294.713	93.4671	77.8419	91.0737	124.225	162.77	102.291	110.259	319.721	89.8088	405.741	166.891	323.152	136.614
1142	388.121	387.115	6.27598	714.731	285.491	778.843	519.131	560.663	898.362	688.631	355.02	675.095	210.631	720.681	234.66	193.439	227.805	312.657	400.716	251.922	395.037	1414.13	220.712	972.285	403.79	776.112	333.315
1143	388.121	387.115	6.60552	5155.08	7112.59	5170.73	1225.57	3924.89	7527.29	4210.79	3733.47	6027.4	3923.58	3659.56	7032.49	4441.15	4486.95	4334.54	4131.22	2662.18	3743.52	3847.81	8766.32	2865.94	3256.89	3578.68	2771.35
1144	388.122	387.115	6.65795	5154.26	7112.59	5170.71	1225.57	3924.89	7527.39	4210.94	3732.83	6027.61	3923	3659.56	7032.49	4441.39	4487.04	4365.13	4131.25	2662.06	3743.68	1700.46	8765.1	2865.94	3257.11	3576.89	2771.35
1145	388.248	387.241	0.952442	6.42019e+06	5.52173e+06	3.23693e+06	8.11507e+06	417580	1.21549e+06	2.62286e+06	3.30361e+06	3.49544e+06	697709	4.58592e+06	4.27866e+06	2.02918e+06	3.13615e+06	230965	1.05325e+06	226749	397745	445703	623935	2.50493e+06	553079	2.43199e+06	2.39464e+06
1146	389.156	388.149	6.3812	1.28768e+07	1.45877e+07	1.94852e+07	5.28251e+06	1.81131e+07	2.90972e+06	1.80594e+06	3.65868e+06	5.05328e+06	4.51242e+06	6.56882e+06	1.76071e+06	1.34137e+07	1.82498e+06	1.43065e+07	1.39882e+07	1.00606e+06	6.67349e+06	661392	2.7744e+06	1.35029e+07	4.10656e+06	1.37568e+06	1.26811e+07
1147	389.156	388.149	6.45831	1.28925e+07	1.45992e+07	1.95092e+07	5.28847e+06	1.91211e+07	2.90972e+06	1.80594e+06	3.65207e+06	5.05452e+06	4.49558e+06	6.57266e+06	1.76072e+06	1.34508e+07	1.82498e+06	1.44677e+07	1.39933e+07	1.006e+06	6.67391e+06	661392	2.7744e+06	1.35341e+07	4.11148e+06	1.3754e+06	1.27666e+07
1148	389.26	388.254	0.951751	2.84404e+07	1.71453e+07	5.85463e+06	2.6941e+07	703954	3.0525e+06	9.36831e+06	1.21908e+07	1.42648e+07	1.1197e+06	1.98793e+07	1.44303e+07	7.41074e+06	7.62986e+06	724553	1.50959e+06	388307	520835	531032	1.02362e+06	7.7067e+06	768262	4.25476e+06	6.90808e+06
1149	389.26	388.253	1.43084	1.91426e+06	2.42365e+06	302450	4.55777e+06	1	1	969706	3.39929e+06	2.26107e+06	1	2.79433e+06	1.51926e+06	1.26272e+06	928252	1	1	1	1	1	1886.42	1.20845e+06	4966.08	1.17995e+06	1.60637e+06
1150	390.14	389.133	6.43502	4.3924e+06	6.20076e+06	6.10439e+06	4.52792e+06	8.18663e+06	2.46449e+06	4.18548e+06	4.0607e+06	2.77197e+06	6.78731e+06	3.345e+06	6.62535e+06	3.32805e+06	4.09046e+06	4.82405e+06	4.64065e+06	3.30599e+06	5.35696e+06	610227	2.84499e+06	4.38328e+06	1.5006e+06	969147	1.54535e+06
1151	392.27	413.244	0.890666	290835	2.80881e+06	3.21826e+06	1.38786e+06	941489	2.31343e+06	1.53043e+06	1.65586e+06	2.67887e+06	3.19284e+06	484008	965762	1.26738e+06	1.7095e+06	1.07248e+06	3.30611e+06	1.19259e+06	3.09192e+06	1.17219e+06	1.19786e+06	2.14259e+06	2.35081e+06	658872	2.28499e+06
1152	392.293	391.286	0.993579	8.88711e+06	1.36922e+07	1.13317e+07	767031	895206	1.10527e+06	1.56928e+07	1.64171e+07	8.66157e+06	876762	1.92509e+06	727882	9.97092e+06	1.01931e+07	5.74615e+06	891716	997362	674333	2.03771e+07	6.65679e+06	1.02463e+07	993790	801998	1.17129e+06
1153	393.208	829.373	5.32505	553241	1.96871e+06	1.79871e+06	1	1	1	695012	1	1	1	1	1	1	1	168289	1	1	1	1	1	1	1	1	1
1154	394.079	393.073	3.58124	607788	578893	1.12624e+06	598351	753625	464564	251588	390192	329787	329635	597780	123912	412811	281433	83883.8	30598.3	2.77782e+06	444397	5.60078e+06	4.2029e+06	581956	1.72123e+06	1.09061e+07	8334.19
1155	394.285	393.277	0.886866	45.6023	81.831	74.0132	62.3486	51.2382	76.2965	79.0496	56.1696	86.5934	69.6263	55.6173	49.926	70.5907	102.334	54.2979	103.355	82.6388	59.3951	53.2513	56.8089	103.982	67.9555	39.8553	59.1048
1156	396.281	395.276	0.887272	74.5227	125.679	123.302	97.5698	81.141	121.097	126.645	87.5116	144.206	109.13	93.0775	81.8169	115.881	167.724	88.3418	167.088	133.401	93.4166	85.5437	92.2086	167.428	108.228	62.688	91.9531
1157	400.008	466.986	5.36707	26422	90445.5	1	47415	44148	6349.57	128214	379389	72318.4	38402.7	42414.1	2.76067e+06	50152.2	94125.9	33239	33596.3	115458	61558.7	131357	22146.2	27810.9	39599.1	116580	1
1158	400.053	399.047	9.85264	2.40572e+06	737050	810850	1.03606e+06	4.01353e+06	1.63939e+06	2.29706e+06	2.0844e+06	794698	1.05271e+06	3.64352e+06	4.27417e+06	3.35734e+06	1.94756e+06	2.38182e+06	2.75156e+06	5.55145e+06	3.36782e+06	432876	2.0395e+06	3.34299e+06	2.52393e+06	1.35271e+07	2.54335e+06
1159	400.053	399.047	10.0615	2.24694e+06	590407	358135	995430	3.8878e+06	1.3439e+06	1.77933e+06	2.10023e+06	879921	824585	3.64352e+06	4.05111e+06	2.37526e+06	2.08276e+06	2.38854e+06	1.73369e+06	495042	3.09287e+06	536945	1.56142e+06	2.31037e+06	1.89453e+06	1.30543e+07	2.51036e+06
1160	400.053	399.047	10.3019	1.10354e+06	435522	404303	61845.5	1.10064e+06	533642	1.73516e+06	1.0343e+06	523361	538307	637849	1.35666e+06	1.53196e+06	729844	386497	899212	1.07654e+06	2.2327e+06	504878	1.60088e+06	2.01635e+06	1.83987e+06	1.08085e+07	2.0514e+06
1161	400.151	399.144	5.27205	616612	1.51848e+06	1	1.20815e+06	1	1	1.8601e+06	529294	1.06625e+06	1	533163	8.66331e+06	1.99148e+06	103662	1	1	1	1	1	1	1	1	182416	65944.3
1162	401.099	400.093	6.20299	2.21204e+06	815825	2.67e+06	2.40525e+06	1.96962e+06	3.62615e+06	3.3395e+06	1.09928e+06	3.362e+06	579724	3.43215e+06	697114	467262	645759	718939	1.22335e+06	592628	736805	4.65771e+06	850531	4.74404e+06	1.58286e+06	3.65121e+06	1.4796e+06
1163	401.099	400.092	6.62613	4.39579e+06	4.67973e+06	1.86873e+06	1.23869e+06	3.79538e+06	7.45838e+06	3.97155e+06	2.80402e+06	5.88378e+06	2.87938e+06	2.78787e+06	4.6959e+06	3.73455e+06	3.43099e+06	2.75189e+06	3.50101e+06	1.86788e+06	3.34967e+06	4.0808e+06	6.83857e+06	2.66094e+06	4.6575e+06	2.19941e+06	2.38643e+06
1164	402.248	401.241	7.3535	2.0291e+06	1.19817e+07	3.61898e+06	2.44067e+06	2.43451e+06	1.37332e+06	5.53986e+06	4.84997e+06	4.3432e+06	5.80687e+06	2.61888e+06	3.19747e+06	3.40922e+06	1.07771e+06	1.27905e+07	1.81245e+06	2.21747e+06	4.6078e+06	1.80669e+06	2.1752e+06	1.37626e+07	1.98424e+06	2.50098e+06	1.69401e+06
1165	403.018	537.986	5.26838	6.74157e+06	5.52806e+06	2.342e+06	6.79703e+06	8.44366e+06	4.74015e+06	1.18819e+07	1.14584e+07	1.04214e+07	1.12566e+07	7.16355e+06	1.13148e+07	1.28935e+07	9.7777e+06	6.83851e+06	1.0557e+07	7.1539e+06	1.26078e+07	3.16691e+06	6.09595e+06	9.88868e+06	5.7194e+06	5.85675e+06	7.49188e+06
1166	403.019	537.986	5.40959	6.74203e+06	7.29897e+06	6.72236e+06	6.79703e+06	8.44366e+06	6.82419e+06	1.1883e+07	1.14583e+07	1.04214e+07	1.1253e+07	7.16355e+06	1.1315e+07	1.28935e+07	9.80982e+06	9.93355e+06	1.05581e+07	7.17899e+06	1.26078e+07	3.16704e+06	6.09977e+06	9.88868e+06	5.73232e+06	5.87811e+06	7.49207e+06
1167	403.172	470.148	6.37383	40158.8	115698	188762	17657.7	97960.2	262949	65265	171585	64891.1	146348	85930.9	91885.8	504213	432906	599986	393671	269452	734531	183174	374212	566389	385243	94939.8	281987
1168	403.172	470.148	6.48642	40158.8	115698	188762	12752.8	97960.2	262949	65265	171585	64891.1	146348	85930.9	91885.8	504213	432906	599986	393671	269452	734531	183174	374212	566389	385243	95486.7	281987
1169	404.007	486.96	5.55169	60259.7	1	1	95016.1	122988	68712.7	92363.8	85447.1	1	1	270801	1	56260.2	105773	43175.2	1	68964.1	81673.9	273389	96304.7	11662.5	9037.29	186727	64653
1170	404.039	471.019	5.43959	4.50133e+06	4.534e+06	3.01837e+06	4.24297e+06	4.47054e+06	5.9311e+06	4.20799e+06	4.08516e+06	4.90078e+06	5.41046e+06	4.1347e+06	4.99061e+06	4.55642e+06	4.15068e+06	2.64525e+06	4.79485e+06	4.35583e+06	3.11735e+06	3.49442e+06	2.56496e+06	3.30868e+06	2.61839e+06	3.57258e+06	4.11528e+06
1171	404.039	471.019	5.51406	4.50133e+06	4.534e+06	4.79349e+06	4.24297e+06	4.47054e+06	5.9311e+06	4.20799e+06	4.08516e+06	4.90078e+06	5.41046e+06	4.1347e+06	4.99061e+06	4.55642e+06	4.15068e+06	2.64525e+06	4.79485e+06	4.35583e+06	3.11735e+06	3.49442e+06	2.56496e+06	3.30868e+06	2.61839e+06	3.57258e+06	4.11528e+06
1172	404.196	403.189	0.999184	1.73159e+07	1.013e+06	848666	1.0507e+07	8.78642e+06	3.47757e+06	4.4134e+06	4.25079e+06	597227	712212	8.83435e+06	382538	3.10768e+06	1.6302e+06	4.1239e+06	395057	2.4715e+06	3.92153e+06	3.42311e+06	2.79275e+06	496755	342431	4.07636e+06	1.95531e+06
1173	404.314	403.307	0.88187	12.9445	14.7412	15.6082	14.6116	12.6993	16.5197	18.5599	13.4351	18.2054	14.5196	12.1196	9.95346	14.4343	20.7455	12.7094	18.9917	18.2796	14.0695	13.1946	11.9784	20.2878	12.9685	9.27094	15.1805
1174	406.111	405.104	3.05452	885450	1.23779e+06	1.70131e+06	1.16283e+06	1.58353e+06	1.44092e+06	530479	1.11874e+06	1.29644e+06	1.95189e+06	1.07828e+06	989256	2.19865e+06	2.05112e+06	3.59508e+06	3.6127e+06	2.43363e+06	2.15323e+06	1.57054e+06	3.70272e+06	1.48217e+06	2.49378e+06	1.30011e+06	1.24313e+06
1175	406.203	405.196	0.884781	2.36451e+06	3.13589e+06	1.95299e+06	1.58684e+06	1.72531e+06	3.6206e+06	2.3955e+06	2.06425e+06	1.32527e+06	639373	517226	4.88075e+06	855182	1.24544e+06	527544	1.27271e+06	1.3619e+06	2.21331e+06	327045	666961	820612	518726	863562	686504
1176	406.275	423.274	0.866658	750971	1.3369e+06	1.52641e+06	1.09818e+06	698551	1.25406e+06	779083	1.1426e+06	1.25198e+06	1.28198e+06	874113	656079	796693	757089	648349	1.17888e+06	508752	1.43722e+06	560399	577411	942508	948537	728084	1.33977e+06
1177	407.133	428.107	5.82161	1.00582e+06	1	58810.4	1	1	1	1	1	872970	71309.2	1	1	1	13181.6	246894	1	1	25984.6	1	1	205782	1	1	1
1178	407.637	406.63	3.57478	7.55604e+06	8.58684e+06	8.04848e+06	4.5776e+06	5.83025e+06	5.57559e+06	9.54203e+06	9.29655e+06	6.43331e+06	7.37918e+06	3.54786e+06	1.52476e+07	9.78588e+06	7.5324e+06	1.0391e+07	8.77671e+06	5.03975e+06	8.62294e+06	1	186187	5.38837e+06	938110	1	1.29284e+06
1179	407.636	406.629	3.64517	7.55768e+06	8.5867e+06	8.05244e+06	4.5776e+06	5.83019e+06	5.57559e+06	9.54437e+06	9.30062e+06	6.44235e+06	7.38012e+06	3.5502e+06	1.52745e+07	9.78998e+06	7.5329e+06	1.04001e+07	8.77955e+06	5.04231e+06	8.62294e+06	1	186187	5.38902e+06	938110	1	1.29294e+06
1180	409.229	476.212	0.950953	50.1252	5.41304	3.24311	29.7949	46.6468	17.4367	26.9209	19.363	2.8905	4.0513	23.3246	2.76481	22.5903	6.86833	20.0631	4.34212	17.6821	25.1121	13.354	8.87804	3.91001	2.49618	8.63723	3.62952
1181	409.633	492.587	3.66478	217299	163058	274844	126218	162268	139868	363583	313750	176208	236405	98952.6	452535	305436	235739	334886	306066	158684	232907	1	1	131950	14464.6	1	48612.2
1182	410.232	477.215	0.94533	657654	49872	24160.5	332186	462320	129523	346798	226365	22802.2	22673.2	220910	4358.88	296508	63617	280371	29418.3	216963	336992	157255	77040.3	44151.1	1	30501.4	1
1183	412.199	411.192	5.83202	5.0346e+06	608684	190849	14451.6	1	1	1	1	5.42437e+06	850461	43805.4	1	1	302779	1	1	1	1	1	1	135391	1	289052	1
1184	412.237	411.231	0.900864	7168.88	728614	1.94493e+06	55087.5	3789.74	1.77141e+06	212307	35688.3	557034	3.02587e+06	4514.79	2651.47	1891.46	1	349364	2.48653e+06	1	1.53239e+06	191692	1	680927	1.03105e+06	146417	922449
1185	412.247	411.241	0.950799	2.28422e+06	1.35069e+06	661355	2.32958e+06	182371	365461	2.5767e+06	948710	1.30836e+06	70405.2	1.65595e+06	2.98236e+06	691588	588395	180046	127867	271650	1	1.18193e+06	505903	947206	180562	898676	528386
1186	413.26	412.253	0.956454	2.80265e+06	1.78543e+06	1.07714e+06	2.74897e+06	1	458165	711865	1.49036e+06	1.67052e+06	1	2.10693e+06	2.03497e+06	286407	1.06366e+06	597708	302788	1	1	1	76891.7	769060	1	1	733740
1187	414.112	413.109	6.20975	1	82034.7	27892	4204.61	102386	1	238189	1	68010.6	20183.9	29183.8	9.47281e+06	128573	330266	9016.91	60779	1	15054.1	1	11399.9	14379.5	1	1	30772.8
1188	414.112	413.107	7.00101	1	4488.99	1	1	1	1	185196	2738.75	36168.4	1	17295.2	2.43861e+06	85421	338894	1	1	1	1	13652.4	49286.3	1	1	1	1
1189	414.112	413.107	7.3351	1	1	1	1	1	1	22134.4	1	7047.61	1	1	336735	19056.5	269562	1	1	1	1	1	4539.32	1	1	1	1
1190	414.112	463.102	7.44145	1	1	1	1	1	1	1	1	1	1	1	311451	1	1	1	1	1	1	1	1	1	1	1	1
1191	414.254	868.518	0.886733	588640	468609	425440	332248	269642	727627	127511	227339	361454	402586	292087	1.58373e+06	315998	408844	245752	332215	212765	131307	14932.6	47979.6	137629	46581.3	131407	224326
1192	416.127	415.122	5.84473	1	21908.5	1	7740.08	1	1	169665	2802.42	16784.3	1	26232.8	1.86717e+06	138096	701952	1	1	1	1	23189	418833	1	1	1	1
1193	416.127	415.122	6.20093	1	6630.66	1	1	1	1	85656.5	4429.42	8283.52	1	46834.7	5.90147e+06	45271.7	296852	5329.78	1	1	1	21290	59397.3	1	1	1	1
1194	416.128	415.123	6.66631	1	26518.2	1	19232.4	1	1	131746	1208.34	16958.2	1	9524.61	2.67587e+06	177569	272432	1	1	1	1	1	195048	1	1	1	1
1195	416.127	415.123	7.01062	1	1	1	17460.5	1	1	176488	3390.44	28013.6	1	4818.92	2.85826e+06	81109.8	291519	1	1	1	1	1	131157	1	1	1	1
1196	416.127	415.123	7.28344	1	1	1	1	1	1	14768.3	1	1	1	1	1.62176e+06	18656.3	362479	1	1	1	1	1	105995	1	1	1	1
1197	416.127	415.124	7.71259	1	1	1	1	1	1	1	1	1	1	1	601807	1	1	1	1	1	5590.17	1	1	1	1	1	1
1198	417.085	416.078	5.3521	37888.4	273318	14970.3	77996.1	1	1	231880	654689	186412	28600.1	5963.66	3.19964e+06	150193	42832.9	11796.9	46183.2	7706.05	76937.3	41222.8	41455.6	58613.4	54474.9	30160.4	41823.2
1199	418.123	439.099	5.8671	1	1	1	1	1	1	1	1	1	1	1	124917	1	1	1	1	1	1	1	1	1	1	1	1
1200	420.095	555.062	5.311	4.76392e+06	5.09308e+06	5.04146e+06	3.78415e+06	3.45288e+06	2.02876e+06	6.02495e+06	4.19863e+06	3.70377e+06	3.99418e+06	2.96028e+06	3.39381e+06	4.65072e+06	3.23511e+06	4.30463e+06	5.12953e+06	3.54159e+06	5.14436e+06	904989	2.81269e+06	4.83338e+06	3.31286e+06	2.55485e+06	2.66164e+06
1201	421.116	420.109	5.43947	5.55204e+06	3.8746e+06	6.68305e+06	3.1211e+06	3.76487e+06	1.62681e+06	3.18169e+06	3.46486e+06	2.62777e+06	3.59292e+06	3.11289e+06	1.68138e+06	4.14363e+06	1.12225e+06	3.49571e+06	5.43547e+06	1.68808e+06	3.21358e+06	1.32108e+06	2.15837e+06	4.35402e+06	2.63493e+06	1.80387e+06	3.42149e+06
1202	421.116	420.109	5.51963	5.55204e+06	3.8746e+06	6.68305e+06	3.1211e+06	3.76487e+06	1.62681e+06	3.18169e+06	3.46486e+06	2.62777e+06	3.59292e+06	3.11289e+06	1.68138e+06	4.14363e+06	1.12225e+06	3.49571e+06	5.43547e+06	1.68808e+06	3.21358e+06	1.32108e+06	2.15837e+06	4.35402e+06	2.63493e+06	1.80387e+06	3.42149e+06
1203	427.132	426.126	6.20319	4.31396e+06	1.65845e+06	4.07652e+06	4.4064e+06	3.37272e+06	6.45232e+06	6.94431e+06	2.52358e+06	7.38641e+06	1.16798e+06	6.90246e+06	1.31291e+06	1.09795e+06	1.55392e+06	1.2741e+06	2.77973e+06	1.46324e+06	2.55049e+06	1.02259e+07	2.30626e+06	9.01879e+06	3.94606e+06	8.12771e+06	3.74136e+06
1204	427.133	426.126	6.52465	9.88589e+06	1.35115e+07	5.48913e+06	4.6292e+06	9.4882e+06	1.6444e+07	1.36429e+07	1.04586e+07	1.94864e+07	9.74232e+06	9.78654e+06	1.17401e+07	1.2378e+07	1.21582e+07	4.71558e+06	1.01273e+07	6.97291e+06	1.14339e+07	1.04624e+07	2.42209e+07	9.77857e+06	1.68372e+07	8.03551e+06	8.29791e+06
1205	427.132	426.126	6.62716	9.88589e+06	1.35115e+07	5.48807e+06	4.61865e+06	9.48951e+06	1.64529e+07	1.37623e+07	1.03395e+07	1.94897e+07	9.74232e+06	9.78666e+06	1.17399e+07	1.2378e+07	1.21582e+07	7.27893e+06	1.01332e+07	6.96177e+06	1.14265e+07	1.03904e+07	2.40778e+07	9.77857e+06	1.68393e+07	8.01617e+06	8.29791e+06
1206	428.985	563.951	5.60465	1.34283e+06	2.4669e+06	1.37715e+06	2.43607e+06	1.83274e+06	4.71674e+06	2.2646e+06	1.2501e+06	3.62904e+06	2.45905e+06	2.39519e+06	3.93397e+06	2.03744e+06	4.03487e+06	1.23284e+06	2.08694e+06	3.8411e+06	253327	1	1	1.35998e+06	1.82906e+06	1.54223e+06	1.87898e+06
1207	430.133	429.126	5.74022	5.33305e+06	7.14425e+06	3.11863e+06	2.50307e+06	6.14161e+06	8.01632e+06	6.13859e+06	4.54788e+06	5.60574e+06	4.43547e+06	5.77647e+06	7.27889e+06	1.3792e+07	5.12444e+06	3.00649e+06	2.45003e+06	7.81677e+06	1.82706e+07	7.21387e+06	7.86497e+06	5.8579e+06	3.78305e+06	7.42552e+06	3.70368e+06
1208	432.198	431.192	6.44035	910077	2.28994e+06	1.77325e+06	933181	1.42963e+06	2.20706e+06	1	1	1	851914	335233	3.58753e+06	1	1	1.48591e+06	4.23458e+06	385101	461802	360361	2.33103e+06	1.03318e+06	1.34181e+06	1.93412e+06	1.12959e+06
1209	435.243	434.237	0.929831	8.27686e+07	4.05806e+07	2.90814e+07	6.44147e+07	4.55472e+06	1.18344e+07	2.44286e+07	3.61237e+07	4.89752e+07	6.77276e+06	5.68213e+07	5.60542e+07	1.95788e+07	3.33107e+07	5.98862e+06	1.21833e+07	6.97133e+06	6.0105e+06	4.48008e+06	9.4299e+06	2.85298e+07	1.04955e+07	4.68236e+07	3.08135e+07
1210	435.244	434.238	1.43454	2.33099e+06	2.15075e+06	919627	5.23933e+06	407363	134098	2.17207e+06	4.20999e+06	3.11478e+06	639497	3.46349e+06	2.52637e+06	1.32398e+06	2.46358e+06	263581	431673	261887	1	194831	158017	1.98885e+06	494503	4.69132e+06	3.67409e+06
1211	436.248	435.241	0.935001	2.22331e+07	1.07942e+07	7.71532e+06	1.73172e+07	409581	3.18063e+06	6.48341e+06	9.55787e+06	1.31018e+07	1.76168e+06	1.53073e+07	1.49413e+07	5.15393e+06	8.65759e+06	1.49961e+06	3.21744e+06	1.87114e+06	1.61263e+06	1.16987e+06	2.44686e+06	7.54835e+06	2.73074e+06	1.25083e+07	7.84623e+06
1212	437.172	504.151	5.36568	3.35843e+06	4.30967e+06	4.81692e+06	1.82527e+06	1.33156e+06	774523	3.48832e+06	1.62668e+06	1.27033e+06	1.08175e+06	1.06936e+06	806738	1.63343e+06	1.24499e+06	1.86433e+06	2.03945e+06	1.14597e+06	1.59882e+06	280407	1.05652e+06	1.4388e+06	1.22591e+06	863333	787447
1213	437.26	436.253	0.934554	1.51204e+07	7.85012e+06	3.92549e+06	1.22106e+07	191246	1.30695e+06	4.31968e+06	6.00742e+06	7.81117e+06	691052	9.5761e+06	9.61351e+06	3.33044e+06	6.7155e+06	1.06832e+06	2.06442e+06	884964	843105	746156	1.2526e+06	5.04538e+06	1.19585e+06	7.34338e+06	5.43372e+06
1214	437.29	436.283	2.1219	7.39905e+06	2.07361e+06	1	1	9.09697e+06	14004.4	8.21345e+06	1.17154e+07	9.15788e+06	4.84423e+06	1.12301e+07	7.02718e+06	8.8458e+06	4.9947e+06	8.44523e+06	5.13295e+06	6.95738e+06	1.04402e+07	6.86577e+06	1.21534e+07	3.82841e+06	2.57888e+06	1.03373e+07	1
1215	437.29	436.283	2.30955	1.08797e+07	6.40416e+06	6.71188e+06	8.19884e+06	1.33523e+07	8.94274e+06	8.21895e+06	1.16925e+07	9.15788e+06	7.25226e+06	1.12156e+07	2.07678e+07	8.83579e+06	7.49444e+06	8.44255e+06	7.72856e+06	1.1851e+07	7.02725e+06	6.86485e+06	1.22859e+07	1.07356e+07	7.97813e+06	3.10541e+07	8.53219e+06
1216	438.252	437.247	0.887402	116412	1.41133e+07	2.08224e+07	3.08733e+06	8.79357e+06	9.98988e+06	3.96014e+06	1.06216e+07	1.11167e+07	1.91199e+07	9.04596e+06	3.37468e+06	8.11751e+06	1.04769e+07	6.68572e+06	1.95266e+07	6.09701e+06	8.63637e+06	4.42357e+06	4.99869e+06	6.69882e+06	1.11778e+07	659423	1.05025e+07
1217	439.301	438.294	0.973993	1.80419e+06	1.81557e+06	2.25204e+06	80616.6	26414.8	227216	3.08244e+06	3.37927e+06	1.70383e+06	157388	334858	158550	2.01392e+06	2.25397e+06	771265	175475	159013	90302	3.98155e+06	1.29352e+06	2.04617e+06	120786	1	1
1218	440.25	439.247	0.887869	1.34458e+06	4.24553e+06	6.21638e+06	2.8775e+06	2.50086e+06	2.87738e+06	1.94181e+06	2.20348e+06	3.40322e+06	5.63054e+06	2.84796e+06	753996	2.48153e+06	3.15621e+06	754615	5.6654e+06	1.71147e+06	2.31198e+06	1.2706e+06	1.39617e+06	1.9966e+06	3.37336e+06	364425	2.98271e+06
1219	440.269	439.263	0.888225	1	2.41381e+06	2.86617e+06	1.15746e+06	394103	1.65786e+06	321750	1.83917e+06	1.82701e+06	2.98902e+06	960855	386773	1.26732e+06	1.9058e+06	1.16945e+06	2.9126e+06	831785	1.16103e+06	450210	839815	1.16067e+06	1.29323e+06	295004	1.53233e+06
1220	441.107	440.1	6.95293	1.71439e+06	4.15013e+06	1.55522e+06	4.15226e+06	998772	2.18917e+06	422205	621103	244114	1.07543e+06	917620	679924	1.43976e+06	3.90631e+06	1.44845e+06	2.53664e+06	961022	310989	578397	726928	2.4991e+06	1.32321e+06	3.33406e+06	2.33106e+06
1221	442.088	441.081	3.24828	9.65602e+06	1.08398e+07	1.66847e+07	1.21612e+07	1.82669e+07	1.92008e+07	4.04158e+06	9.42515e+06	1.11634e+07	1.79628e+07	8.57674e+06	7.81586e+06	2.10478e+07	1.80778e+07	2.84165e+07	3.51711e+07	2.16215e+07	1.69961e+07	1.29279e+07	2.11612e+07	1.77108e+07	2.21317e+07	9.01616e+06	1.19571e+07
1222	442.087	441.08	3.32505	9.64823e+06	1.08663e+07	1.66911e+07	1.21601e+07	1.82669e+07	1.91885e+07	4.04158e+06	9.42515e+06	1.11634e+07	1.79677e+07	8.57782e+06	7.81106e+06	2.10429e+07	1.80778e+07	2.84165e+07	3.51771e+07	2.16215e+07	1.69948e+07	1.29534e+07	2.11608e+07	1.77108e+07	2.21201e+07	9.01616e+06	1.19647e+07
1223	442.087	441.081	3.55983	957182	840775	977737	1.58176e+06	8.76164e+06	2.31805e+06	569993	1.11525e+06	1.82118e+06	3.84709e+06	1.9901e+06	1.25373e+06	2.41797e+06	2.8441e+06	9.73859e+06	7.58712e+06	2.789e+06	1.5718e+06	2.14268e+06	6.2377e+06	8.03457e+06	5.36911e+06	1.89877e+06	1.19513e+07
1224	442.143	441.141	4.47077	371152	362621	415538	392229	417989	347607	453903	300161	552819	529889	374457	1.18584e+06	432427	609778	218999	840692	719586	1	1	4561.99	826903	761303	256263	662989
1225	442.143	479.091	4.75155	1	8536.9	1	1	1	1	46867.8	1	1	1	1	1.12162e+06	1	84133.8	1	1	1	1	1	11860.7	1	1	1	1
1226	442.143	441.137	5.17599	1	1	1	1	1	1	1	1	1	1	1	255563	1	1	1	1	1	1	1	1	1	1	1	1
1227	442.143	463.117	5.8671	1	5771.61	1	1	1	1	1	1	1	1	1	477042	5562.48	25324.4	1	1	1	6302.96	1	10848.9	1	1	1	1
1228	442.143	441.142	6.06112	1	27560	1	12767.9	29077.4	119687	49753.1	36020.9	1	1	1	1	182598	254344	126114	174199	139735	258870	31914.8	219099	117472	135039	52783	118270
1229	442.143	463.117	6.24291	131508	119714	318491	49018.5	292076	21569.3	98183.5	38926.7	24206.5	50181.9	103529	917243	35869.3	73465.4	29259.4	61362.6	1	46087.8	1	4167.05	1	2072.3	1	1
1230	442.143	441.138	6.69728	1	23019.1	1	1	1	1	54042	1	1	1	6000.15	674417	48993.4	116024	1	1	1	1	5047.51	21439.4	1	1	1	1
1231	442.26	441.253	0.870149	860217	2.50796e+06	956330	1.13091e+06	1.12486e+06	514568	313587	1	226918	1	680918	880212	139034	268979	1	1	572753	352918	439936	458923	441652	1	1.16084e+06	1
1232	444.159	443.155	4.38017	1	451106	1	48206.3	1	1	86009.5	1	1	1	15822.4	1.25409e+06	126232	99820.6	9411.88	1	1	1	1	118734	1	1	1	1
1233	444.159	443.154	5.8671	1	1	1	1	1	1	1	1	1	1	1353.58	221674	1	18698.5	1	1	1	1	1	74252.2	1	1	1	1
1234	444.196	443.19	4.32757	498116	679853	962779	1.61198e+06	1.65704e+06	1.97974e+06	917883	1.57426e+06	1.89224e+06	1.35678e+06	1.84426e+06	684997	1.57071e+06	1.14616e+06	530343	1.36359e+06	2.01076e+06	727683	45529.8	784470	2.09626e+06	2.21078e+06	2.98741e+06	1.70967e+06
1235	445.04	542.008	7.22626	460917	382218	1.86662e+06	1.0504e+06	315845	459335	234492	33067.4	305480	730612	797606	249935	1.62651e+06	1.66237e+06	966335	7.53057e+06	1.19633e+06	137380	461899	789062	993679	1.26153e+06	303139	1.88009e+06
1236	445.04	542.008	7.39854	460917	382218	1.86662e+06	1.0504e+06	677316	459335	234492	33067.4	305480	730612	797606	249935	1.65504e+06	1.66237e+06	967948	4.61089e+06	1.19633e+06	262794	461899	789062	1.02696e+06	1.26153e+06	303139	1.88009e+06
1237	445.039	466.013	7.65335	1.92475e+06	768049	413239	970781	365751	496192	1.13054e+06	625477	1.38105e+06	910686	490905	460684	1.20963e+06	856409	747450	1.25751e+06	555222	889153	1.66971e+06	1.52869e+06	1.08898e+06	1.14961e+06	670225	1.11461e+06
1238	445.04	542.008	7.83164	812980	959486	1.29394e+06	1.23179e+06	589553	400735	279216	170144	444696	486313	1.12285e+06	433174	1.36909e+06	1.14932e+06	413280	701999	665992	143327	536620	581857	920131	1.30374e+06	335123	1.1436e+06
1239	445.04	444.034	7.97812	1027.59	417.255	328.867	452.756	190.824	285.156	325.686	207.325	497.381	484.465	549.314	216.708	518.829	412.812	282.56	497.453	86.8072	113.973	498.073	733.932	338.804	824.72	273.332	1088.15
1240	445.04	444.033	8.28518	90.7005	154.037	159.986	65.7683	84.3432	95.3698	120.473	93.4907	199.56	112.021	98.7132	77.3516	90.2403	45.8686	66.7639	237.269	32.2554	20.272	165.134	125.147	122.086	42.9434	83.6308	149.601
1241	445.04	542.008	8.53569	48476.7	1	312082	694014	331003	349682	405586	89383.6	607288	328472	403158	451431	479269	408881	195554	737134	233243	74594.4	542831	305141	532291	621342	212609	577929
1242	445.168	444.163	0.927361	4.16968	0.53005	0.348809	4.57908	111.089	2.70876	7.30989	5.02096	0.430142	0.578175	7.36322	0.127451	4.13352	1.00769	7.44157	0.402255	9.70761	39.6131	6.68802	3.68643	1.00349	2.10226e-06	1.49124	0.837066
1243	445.957	444.949	4.9892	158487	2.44455e+06	1.89951e+06	2.70398e+06	1.47789e+06	1.66305e+06	1	1	1	1	1	1	1	1	171360	1	1	1	1	1	1	1	1	1
1244	446.024	482.971	7.16902	26761	13405.3	270831	92049.1	245502	77992.5	34594.8	1	58354.9	379580	151898	177655	299170	610069	527559	1.2972e+06	440465	156139	85077	111503	483031	420586	115388	339344
1245	446.024	482.971	7.25246	60433.9	13405.3	270593	294078	245502	176194	34594.8	10697.9	58354.9	398050	226202	215083	367517	602477	509212	1.50308e+06	446739	200172	66695.7	172904	483031	422026	115388	407365
1246	446.023	482.971	7.40121	1	13405.3	306596	299535	571091	324137	34594.8	1	50723.8	399514	141939	198240	407727	476540	506665	1.53475e+06	446328	147546	39088.1	89365	484427	418779	100249	386549
1247	446.023	913.018	7.59857	82204.8	245901	101329	272628	451180	481659	14272.7	3758.51	59732.4	913266	157682	92537.7	548478	1.18744e+06	449187	1.15857e+06	160214	695555	445590	774486	963183	1.37729e+06	155775	397685
1248	446.024	913.018	7.72684	82204.8	352179	308263	494578	482660	736560	38472.7	52246.7	301225	913266	509417	242190	450200	1.18744e+06	517309	2.03151e+06	576601	695555	479089	1.1214e+06	963183	1.37757e+06	290311	719479
1249	446.024	445.017	7.83133	382.973	502.543	627.959	741.098	402.66	711.169	421.033	206.408	492.24	955.879	816.034	379.557	775.622	765.5	349.342	1345	593.872	471.785	468.554	536.47	648.244	960.54	296.559	842.991
1250	446.024	445.017	7.91579	381.384	398.158	410.642	759.874	646.354	529.772	102.463	327.53	421.524	893.029	543.187	310.018	772.67	1035.42	339.103	1361.46	777.972	510.681	364.513	525.302	632.824	1125.02	261.126	761.93
1251	446.024	445.017	8.00647	381.384	379.178	295.503	685.552	580.696	529.772	102.463	355.879	424.064	893.029	543.187	310.018	772.352	958.662	366.19	1404.24	462.809	503.403	384.684	693.149	632.824	1120.81	302.9	761.93
1252	446.024	445.017	8.14014	388.608	377.078	492.42	233.81	609.689	526.837	470.427	353.55	476.145	1015.12	464.203	397.855	665.785	1173.72	362.023	1611.75	468.567	500.614	431.681	562.066	678.051	557.707	356.099	443.408
1253	446.024	445.017	8.21265	612.086	498.247	991.102	474.962	1024.11	890.37	741.217	584.039	669.328	1109.22	590.291	542.386	1013.81	1222.27	547.959	1909.4	774.544	773.75	722.834	967.212	895.767	1372.43	561.408	698.4
1254	446.024	445.017	8.34368	94.6241	129.879	517.796	248.139	313.461	492.58	387.109	133.156	349.687	611.675	317.84	340.99	484.927	502.007	293.98	930.154	446.174	268.506	377.641	494.975	398.455	566.106	293.305	316.385
1255	446.024	466.997	8.40892	18.0462	1.35566	36.4968	20.5743	45.3088	43.5036	26.3329	28.1254	26.1455	67.5243	45.1166	43.4924	29.1841	45.9286	24.1316	68.5599	22.7584	5.41891	34.2513	21.2599	11.3642	22.8643	12.8573	25.4142
1256	446.024	445.017	8.54483	17.0282	3.84933e-06	105.754	130.209	137.228	236.089	102.993	83.3285	118.127	136.504	126.574	175.764	131.062	136.461	114.024	257.635	205.243	66.1807	146.659	131.512	17.8283	203.499	3.84933e-06	133.15
1257	446.024	466.997	8.65144	3.20276	2.24296	1.03359	2.59086	5.91028	8.02117e-06	11.2819	2.90223	18.5892	36.4892	13.2233	10.9717	20.7465	39.2184	26.7921	22.1806	10.9844	0.831014	6.51297	7.76862	2.92522	2.76426	2.69487	8.02117e-06
1258	446.024	445.017	8.73755	22.9116	20.9267	15.4781	18.3198	18.6024	7.04281	7.24638	15.855	120.538	85.0464	65.6952	27.0024	182.583	230.818	58.8292	21.1103	9.53182	2.52949	10.2542	4.79406e-06	28.9609	40.2071	7.38943	14.2408
1259	446.024	445.017	8.89496	39.3303	31.7969	32.5989	50.5652	21.6168	32.2362	27.965	9.65969	31.8913	6.7702e-06	91.3371	38.1329	2.987	3.05967	28.2333	86.3614	16.7001	43.4714	19.1673	23.8452	26.0027	7.24617	17.0936	25.6645
1260	446.024	466.997	8.98104	2.31048	1.62103	2.06517	2.30181	1.43976	0.920768	0.580272	0.625209	0.0857911	0.660587	1.65135	4.84812e-06	2.07631	1.27591	1.37803	4.83191	2.03019	2.99518	4.21726	1.72323	2.05137	1.25591	2.87001	1.19409
1261	446.024	445.017	9.07247	89.4917	62.0259	58.6358	98.3867	54.9345	97.8669	50.4805	41.8389	61.9813	35.6672	56.4427	10.0237	18.1794	105.794	75.3568	145.848	41.5089	113.311	93.8851	67.4085	64.8661	117.892	43.1449	58.4659
1262	446.024	542.992	9.17126	567693	287877	708964	1.04831e+06	763275	720184	178851	279686	218158	210079	225383	112669	209251	338342	98405.5	1.14181e+06	346867	253241	288627	233460	212520	324725	65442.2	416841
1263	446.023	445.017	9.26068	93.7744	82.9044	132.522	131.419	123.521	80.5084	53.6756	51.6078	63.3886	81.195	43.0637	51.8865	33.1068	56.9648	32.1599	64.2928	33.5974	68.4605	87.9544	53.8457	80.3617	92.8235	60.1645	78.2703
1264	446.024	445.017	9.35528	116.274	77.9776	128.952	134.804	125.585	88.7739	67.8588	52.0531	82.3025	93.5018	57.0121	49.979	36.6115	101.747	53.1153	85.5298	40.3536	100.561	68.4594	117.428	93.9269	89.2937	49.7175	81.3981
1265	446.024	445.017	9.43775	65.6009	43.9944	72.7538	76.0553	70.8541	50.0855	51.0107	25.7101	44.9468	52.753	29.9031	28.1978	34.8687	57.1856	29.0218	55.5142	24.725	56.7359	81.0015	66.2519	52.9928	48.5856	28.1663	45.2065
1266	446.024	445.017	9.53884	68.1658	45.7145	75.5983	43.0008	31.5711	45.4384	53.0051	20.147	51.8949	48.2667	58.839	47.2866	49.1443	43.6649	30.1565	69.3821	24.1626	79.0391	76.4719	75.068	43.6209	94.311	60.8326	52.5838
1267	446.024	445.017	9.6122	67.8619	47.5679	58.8146	33.4428	6.6272	13.7508	77.4512	25.1441	99.7246	68.269	80.3609	47.2866	54.1384	49.8501	25.2285	86.7742	51.5102	79.0391	128.577	75.068	76.451	100.905	65.0562	52.3348
1268	446.024	445.017	9.71748	84.811	47.5679	25.924	76.013	56.2534	80.8542	88.2825	53.1227	99.7246	105.848	103.52	52.881	54.1384	57.843	38.1308	98.1852	51.5102	66.9048	128.577	47.5095	76.451	114.986	64.8624	58.8152
1269	446.024	445.017	9.80767	80.5189	55.3427	51.6515	92.3129	56.2534	80.8542	88.2825	53.1227	99.7246	105.848	103.52	57.5593	53.6848	72.4887	41.3475	108.391	51.5102	62.6505	101.615	47.5095	65.5499	114.986	65.5995	58.8152
1270	446.024	445.017	9.9022	120.711	93.0333	88.1624	138.392	87.292	121.214	132.35	79.781	148.861	158.683	155.193	67.9892	80.4821	108.672	121.029	162.496	77.2221	38.6321	133.581	69.273	98.2698	172.383	98.3442	84.2541
1271	446.024	445.017	9.9924	113.127	71.5282	121.468	150.789	95.1119	132.072	81.7075	86.928	150.664	121.015	100.274	74.0839	51.556	118.408	131.871	164.009	37.4149	42.0929	35.8872	75.4787	61.4687	133.862	58.5643	91.8019
1272	446.024	445.017	10.074	73.3427	46.3734	78.1206	50.8884	54.7982	25.8604	40.9147	19.1656	57.8837	84.7708	30.2506	48.0303	24.1212	78.309	73.4328	106.331	3.63863	49.8103	53.3767	56.3447	33.0248	80.6161	37.9685	24.939
1273	446.024	445.017	10.1871	82.4227	105.421	96.74	106.318	79.6516	54.0284	85.4803	51.2072	91.7509	130.218	125.877	23.6758	63.5436	119.053	120.881	109.003	31.2874	104.065	111.516	96.2563	68	117.828	78.0146	118.553
1274	446.024	445.017	10.2737	84.2367	22.8077	69.0542	29.9461	122.212	39.594	89.4976	51.2072	91.7509	130.218	125.877	33.2393	63.5436	119.053	59.9834	154.651	49.0767	80.121	102.281	89.5418	68	117.828	79.0359	135.032
1275	446.024	445.017	10.3568	20.0069	14.1051	8.97957	22.5246	19.3449	13.8424	18.1916	13.2965	13.7646	26.4686	18.2082	6.73116	12.9161	24.4805	12.1762	31.4349	7.26668	16.7711	21.475	19.753	21.8143	26.578	15.1091	27.4471
1276	446.024	445.017	10.4639	20.0133	15.4087	10.7206	22.5246	19.3449	17.0546	15.2466	10.5741	13.4111	20.8052	18.2082	13.3943	8.06147	18.6113	11.1966	35.349	7.26668	8.7748	12.6008	13.8213	21.8143	33.8376	11.1246	27.4516
1277	446.024	445.017	10.5786	19.0958	15.462	23.2788	22.9523	19.3449	17.1386	15.2466	10.5741	16.694	20.3797	16.3626	14.8001	10.2862	18.9292	11.7829	35.349	11.653	8.72408	14.2824	15.2124	21.7216	26.0687	13.708	9.30686
1278	446.024	445.017	10.6868	19.7048	15.4087	23.2788	24.0217	16.8467	17.1386	14.4453	8.89299	16.5919	20.3797	16.3626	14.8001	9.64992	18.9292	9.41149	22.024	11.0122	5.26996	14.2824	16.4811	21.7216	23.6779	6.75697	10.0667
1279	446.024	445.017	11.0147	21.893	15.6857	14.8863	12.9324	15.7644	9.7204	11.8108	9.69782	5.51556	22.4381	9.82662	11.7967	11.8607	11.3982	14.9702	24.2306	9.99724	10.249	15.4684	21.0804	17.3572	14.8388	8.43532	16.2599
1280	446.061	445.055	5.48525	5.85853e+06	5.86514e+06	5.96859e+06	5.05816e+06	4.67096e+06	4.09081e+06	5.76222e+06	4.84872e+06	5.18027e+06	4.3093e+06	4.24444e+06	4.03194e+06	5.70085e+06	4.46671e+06	4.34814e+06	7.23802e+06	3.70908e+06	4.44104e+06	2.76572e+06	4.36117e+06	5.71202e+06	4.75821e+06	4.34285e+06	4.53896e+06
1281	446.059	445.053	8.06256	324.552	510.261	448.671	425.283	230.977	447.006	352.904	304.236	426.912	175.249	251.73	370.466	301.807	402.396	384.091	329.596	289.947	669.066	137.176	351.787	121.013	69.9325	584.879	436.664
1282	447.028	468	7.659	75.1713	27.4839	112.15	176.597	163.623	200.765	77.1331	72.9965	120.985	184.882	113.19	99.5416	215.299	308.4	143.656	286.06	111.122	291.876	245.104	226.169	209.13	323.872	92.508	145.004
1283	447.082	582.048	5.46893	2.05711e+06	2.11762e+06	2.06393e+06	2.09318e+06	2.52021e+06	2.21315e+06	1.80633e+06	2.01725e+06	2.08196e+06	2.73205e+06	2.04406e+06	1.77159e+06	2.06178e+06	920391	1.28004e+06	2.29783e+06	1.50746e+06	1.25507e+06	1.39591e+06	1.27858e+06	1.80831e+06	1.17025e+06	1.3361e+06	2.10846e+06
1284	447.158	487.177	6.17548	1.96076e+07	1.55867e+07	5.21423e+07	2.29589e+07	3.25503e+07	6.79221e+07	2.7849e+07	2.29381e+07	2.51683e+07	1.3238e+07	2.25928e+07	1.25999e+07	2.08847e+07	1.64162e+07	3.80425e+07	3.17944e+07	1.46512e+07	1.34147e+07	1.54939e+07	1.67284e+07	4.56471e+07	2.93762e+07	3.66103e+07	1.87087e+07
1285	447.159	487.177	6.24547	1.96076e+07	1.55867e+07	5.21423e+07	2.29589e+07	3.25503e+07	6.79221e+07	2.7849e+07	2.29381e+07	2.51683e+07	1.3238e+07	2.25928e+07	1.25999e+07	2.08847e+07	1.64162e+07	3.80425e+07	3.17944e+07	1.46512e+07	1.34147e+07	1.54939e+07	1.67284e+07	4.56471e+07	2.93762e+07	3.66103e+07	1.87087e+07
1286	447.159	487.177	6.51213	384618	785409	658868	79383.6	530184	1.79236e+06	368113	627838	543443	496242	315418	958674	2.47721e+06	1.23196e+06	1.06934e+07	1.71331e+06	751147	1.3401e+06	872973	2.28447e+06	1.33205e+06	1.48838e+06	482380	926137
1287	447.972	446.966	8.37909	162.881	39.558	28.1346	2.60657	6.8961	5.96601	58.1625	10.4283	19.4971	21.0375	11.5565	25.5234	13.69	25.3647	5.56424	16.9687	8.7722	14.3052	19.9296	37.9172	3.45953	25.628	4.71965	16.0058
1288	447.972	446.966	8.49229	608.676	572.574	273.102	134.324	113.023	16.9744	200.596	19.3582	37.7526	23.6787	11.9617	4.79661	28.9215	72.1674	27.3507	6.08682e-05	16.1332	295.137	52.3865	107.882	67.3085	58.0898	6.28301	52.2581
1289	447.972	446.966	8.75787	1.99167e+07	9.01551e+06	7.23952e+06	1.30727e+07	1.19625e+07	1.01705e+07	1.63243e+07	1.31368e+07	1.15939e+07	389015	4.67051e+06	957101	2.51183e+06	2.3989e+06	3.11629e+06	1.4609e+06	1.03195e+06	6.82288e+06	2.39629e+07	1.104e+07	1.66514e+07	1.08739e+07	5.11008e+06	6.91816e+06
1290	447.972	446.966	8.95778	34.5716	5.08609	8.71411	28.0057	42.3303	35.9892	43.0955	46.4857	53.7061	45.1256	28.1551	33.9759	14.1722	47.5011	35.481	47.4354	11.4346	15.446	53.3581	39.8762	58.9221	39.0074	31.2508	37.8545
1291	448.132	447.126	2.54411	700057	2.05714e+06	3.32063e+06	1.58774e+06	1.63771e+06	1.74333e+06	788389	1.72881e+06	1.32121e+06	1.73877e+06	1.12745e+06	1.00028e+06	3.19206e+06	1.55007e+06	4.486e+06	1.03757e+06	2.89389e+06	2.08801e+06	1.16426e+06	3.48612e+06	2.20132e+06	1.69135e+06	2.36183e+06	1.31426e+06
1292	450.157	449.15	0.990522	506423061	1.01876e+08	1.38278e+08	2.4448e+08	2.58114e+08	1.17402e+08	1.1998e+08	1.00091e+08	9.2589e+07	1.2524e+08	2.90406e+08	68087074	1.11592e+08	8.61568e+07	1.13996e+08	8.66338e+07	7.4083e+07	1.54516e+08	118394159	9.33342e+07	8.66685e+07	6.45498e+07	1.03718e+08	8.07853e+07
1293	450.955	449.948	4.84029	2.09932e+07	1.90833e+07	1.45587e+07	2.25347e+07	1.95738e+07	1.39548e+07	1.51867e+07	1.38533e+07	1.57897e+07	1.70425e+07	1.43471e+07	1.183e+07	2.0793e+07	1.81068e+07	1.34755e+07	1.99714e+07	1.08779e+07	8.54587e+06	7.88943e+06	1.21889e+07	1.23619e+07	1.23257e+07	1.76406e+07	1.72304e+07
1294	450.956	449.949	4.89685	2.09932e+07	1.90833e+07	1.45587e+07	2.25347e+07	1.95738e+07	1.39548e+07	1.51867e+07	1.38533e+07	1.57897e+07	1.70425e+07	1.43471e+07	1.183e+07	2.0793e+07	1.81068e+07	1.34755e+07	1.99714e+07	1.08779e+07	8.54587e+06	7.88943e+06	1.21889e+07	1.23619e+07	1.23257e+07	1.76406e+07	1.72304e+07
1295	451.16	450.153	1.00384	1.07533e+08	2.16227e+07	2.91757e+07	5.2068e+07	5.47934e+07	2.46037e+07	2.54432e+07	2.02773e+07	1.95942e+07	2.66225e+07	6.21337e+07	1.46545e+07	2.36741e+07	1.84367e+07	2.43583e+07	1.84558e+07	1.5647e+07	3.24108e+07	2.51038e+07	1.95369e+07	1.82192e+07	1.36728e+07	2.19627e+07	1.70176e+07
1296	451.922	450.916	3.58683	3.06399e+06	8.31324e+06	6.91375e+06	1.84104e+06	2.00069e+06	1.65275e+06	2.31746e+06	2.32313e+06	1.42819e+06	1.57777e+06	1.95685e+06	2.57532e+06	3.46585e+06	2.09252e+06	2.06217e+06	1.16805e+06	2.00709e+06	2.49709e+06	1	217815	2.07838e+06	387874	44909.5	432877
1297	452.163	451.156	1.00727	1.77722e+07	3.50501e+06	4.75139e+06	8.58305e+06	9.0979e+06	3.99618e+06	4.12128e+06	3.37786e+06	3.17741e+06	4.41952e+06	1.00481e+07	2.34521e+06	3.85388e+06	2.92667e+06	3.8978e+06	2.92581e+06	2.48599e+06	5.28409e+06	4.15205e+06	2.82371e+06	2.921e+06	2.13496e+06	3.42191e+06	2.67662e+06
1298	452.952	451.946	4.8744	5.13863e+06	4.79036e+06	3.84204e+06	4.81775e+06	4.95492e+06	4.07441e+06	3.64384e+06	3.55954e+06	3.81076e+06	4.08291e+06	3.60947e+06	2.92713e+06	5.0636e+06	4.36875e+06	3.31937e+06	5.43143e+06	2.85882e+06	2.17396e+06	1.96134e+06	2.92151e+06	2.9545e+06	3.08205e+06	4.60558e+06	4.30241e+06
1299	453.146	452.14	5.33896	911421	1.32504e+06	1.32862e+06	459587	781012	1.22625e+06	1.22585e+06	373696	1.06665e+06	948886	1.28529e+06	811745	856786	1.09623e+06	681516	398633	483020	897323	930087	708562	1	1.03241e+06	1.25763e+06	1.11572e+06
1300	453.286	452.279	2.63211	5.17851e+06	5.02263e+06	5.07419e+06	5.47625e+06	4.76002e+06	4.92612e+06	5.17556e+06	6.10272e+06	5.93789e+06	5.6528e+06	4.53133e+06	1.14835e+07	4.19704e+06	4.05318e+06	3.1325e+06	4.04151e+06	3.86407e+06	916466	2.95245e+06	5.37707e+06	3.69812e+06	4.4833e+06	8.39848e+06	4.5944e+06
1301	453.92	452.912	3.58877	3.29038e+06	9.10135e+06	7.55996e+06	2.26577e+06	2.73146e+06	2.1238e+06	2.5571e+06	2.57031e+06	1.94567e+06	1.7104e+06	2.08304e+06	2.9564e+06	3.81678e+06	2.309e+06	2.66833e+06	1.39773e+06	2.18903e+06	2.74183e+06	1	263094	2.24573e+06	394452	48232.3	541478
1302	455.908	538.862	4.89356	4.39753e+06	4.19322e+06	2.19357e+06	4.0003e+06	3.95037e+06	2.86622e+06	2.98258e+06	106935	5.0445e+06	4.78002e+06	1	1.26955e+06	5.17986e+06	4.66874e+06	3.48092e+06	5.3136e+06	2.12158e+06	1	1	1	1	1.17796e+06	4.10161e+06	4.75005e+06
1303	456.109	591.075	6.59334	9652.5	35017.7	1	5114.52	1	72545.7	11097.3	27487.9	47178.5	19545.6	17928.1	17074.8	51977.3	61571.4	11343.3	55893.1	36110.8	84358.3	316263	160348	37453	53570.5	1	34024
1304	457.01	456.003	4.99024	3.17769e+06	2.41437e+06	3.41379e+06	3.826e+06	3.09625e+06	3.82655e+06	2.74309e+06	2.99216e+06	3.25264e+06	3.34063e+06	3.56128e+06	2.39059e+06	3.08925e+06	3.56742e+06	1.91716e+06	4.42451e+06	3.16732e+06	1.4237e+06	1.51841e+06	1.82463e+06	2.28883e+06	2.68518e+06	3.15854e+06	3.06969e+06
1305	457.905	456.898	4.86285	2.52438e+06	2.53519e+06	1.96592e+06	2.28081e+06	2.32133e+06	2.31339e+06	2.45965e+06	1.37951e+06	2.65994e+06	2.62612e+06	2.23448e+06	1.333e+06	2.89269e+06	2.80309e+06	1.99795e+06	2.90723e+06	1.26359e+06	1	1	566117	542950	1.25117e+06	2.35483e+06	2.7557e+06
1306	463.066	462.058	5.0407	3.27982e+06	3.26821e+06	3.3464e+06	4.00956e+06	3.4482e+06	3.72868e+06	2.66186e+06	2.52592e+06	3.25145e+06	3.35899e+06	2.99149e+06	2.32884e+06	3.1352e+06	3.19733e+06	2.06083e+06	3.99209e+06	2.4596e+06	1.83665e+06	1.49261e+06	1.90261e+06	2.22724e+06	2.73841e+06	3.01744e+06	3.41021e+06
1307	463.138	462.132	5.53149	1.7085e+06	1.79546e+06	2.66587e+06	912639	786708	390841	1.36712e+06	873577	839894	887398	747497	408904	1.19122e+06	517046	1.0108e+06	2.04565e+06	682457	1.23659e+06	308025	907834	1.50323e+06	1.27762e+06	794381	874679
1308	464.159	463.151	5.58342	1.90608e+06	962271	2.34573e+06	786442	1.176e+06	1	735645	710148	562350	990285	906589	1	902323	1	1.08961e+06	1.67339e+06	1	240661	1	151215	1.25045e+06	194595	1	673846
1309	465.162	464.157	3.5396	336020	170953	235582	318792	361715	375900	83673.9	175505	268017	274055	126890	71537.7	202530	309325	245386	350057	3.13795e+06	1.25405e+06	386137	276096	99127.3	350244	114122	158424
1310	465.322	464.315	2.20436	5.64769e+06	4.94745e+06	4.12355e+06	4.96685e+06	7.11189e+06	5.76309e+06	7.51703e+06	6.33125e+06	5.08826e+06	3.84775e+06	6.76976e+06	1.22936e+07	5.91485e+06	6.42598e+06	4.5232e+06	6.2092e+06	6.08686e+06	7.52063e+06	5.28379e+06	5.82411e+06	5.79506e+06	4.01316e+06	1.19033e+07	4.68487e+06
1311	465.812	548.765	4.81763	3.25917e+07	3.96821e+07	3.50346e+07	2.44252e+07	2.61222e+07	1.86408e+07	4.02408e+07	3.04141e+07	3.15513e+07	2.86018e+07	3.25286e+07	2.22875e+07	2.79286e+07	2.54422e+07	1.77505e+07	3.49235e+07	2.00669e+07	2.51779e+07	2.45957e+07	2.60232e+07	2.80508e+07	2.86854e+07	3.03527e+07	3.4996e+07
1312	467.131	466.124	6.23136	2.03088e+06	1.11999e+06	4.13786e+06	2.01487e+06	2.32787e+06	3.16342e+06	2.35795e+06	1.34772e+06	2.15204e+06	562483	2.66664e+06	873380	348494	411171	453119	1.28817e+06	683115	510684	1.15492e+06	797212	2.92077e+06	1.50053e+06	1.73588e+06	752001
1313	468.006	488.978	7.07845	8.43665	14.0215	10.0562	6.82421	13.1393	17.9705	18.097	0.797313	26.2247	40.0707	29.6822	18.1478	15.1041	30.2564	25.424	82.8034	14.622	38.0859	65.1894	22.3202	38.19	56.5624	16.1541	31.6874
1314	468.006	488.979	7.35375	12.57	11.94	29.666	33.2517	38.7666	33.2377	14.6125	6.46959	27.5035	44.2875	35.0606	26.0859	33.2314	49.9521	41.3661	54.5209	36.2293	51.2001	53.2913	55.6197	23.6497	35.8504	22.9054	31.3419
1315	468.006	564.974	8.00178	133.678	267.961	445.311	394.009	216.927	382.207	108.357	134.009	166.862	318.33	316.344	222.028	239.885	366.645	266.511	324.471	261.411	220.51	269.872	344.223	246.195	657.167	157.404	420.539
1316	468.006	564.974	8.34478	15.7916	42.1742	55.1617	169.788	141.719	53.8629	68.2622	67.388	109.035	112.627	120.508	101.672	118.787	170.158	92.7548	305.411	50.5196	105.547	99.121	155.495	64.221	119.631	65.3104	104.683
1317	468.098	467.091	6.32566	1	1	1	1	1	1	9907.55	1	1	1	1	1	56246	1	1	1	1	1	1	1	1	2.87193e+06	3.72079e+06	1.64892e+07
1318	468.098	467.091	6.54812	1	1	1	1	1	1	101568	1	1	1	1	1	261875	7395.81	1	25256.2	1	7069.03	7328.82	1	1	1.71656e+07	2.70465e+07	6.55433e+07
1319	468.097	467.091	6.76558	1	1	1	1	1	1	135558	1	5044.18	1	1	26851.5	261875	48801	1	25256.2	1	7069.03	16766.1	1	1	1.76528e+07	1.74499e+07	6.18292e+07
1320	468.098	467.092	6.90044	1	1	1	1	1	1	106437	1	5044.18	1	1	26851.5	98990.3	48801	1	8869.76	1	1904.17	16766.1	1	1	8.83828e+06	1.74328e+07	3.517e+07
1321	469.119	468.113	5.31178	344629	500933	924994	940892	1.1016e+06	2.41181e+06	12587.3	133204	841393	962673	1.45134e+06	564742	458660	1.21851e+06	515192	342487	457345	1	1.92449e+06	923706	276659	1.69599e+06	2.05548e+06	770216
1322	470.175	469.169	4.16788	1	234603	1	23979.7	1	1	98834.6	3303.12	1301.27	1	31474.5	1.02023e+06	93637	123019	1	1	1	1	1	140050	1	1	1	1
1323	471.006	605.973	5.37557	4.3816e+06	5.1026e+06	4.47983e+06	4.80831e+06	6.15754e+06	5.00073e+06	8.57779e+06	8.68838e+06	7.73608e+06	9.27957e+06	5.17263e+06	8.64184e+06	9.45058e+06	7.17357e+06	7.14243e+06	7.49614e+06	5.51204e+06	1.01257e+07	2.32512e+06	4.2816e+06	7.19516e+06	3.95428e+06	3.88973e+06	5.45042e+06
1324	472.027	606.994	5.50999	1.16482e+06	1.45053e+06	1.41281e+06	1.31433e+06	1.51406e+06	1.8475e+06	1.12315e+06	1.02607e+06	1.26027e+06	1.35974e+06	1.23342e+06	1.82095e+06	1.15005e+06	1.92812e+06	695908	1.18571e+06	1.65994e+06	728999	1.0316e+06	909795	845804	936909	1.24384e+06	1.03682e+06
1325	472.158	471.152	6.5072	2.69544e+07	1.11313e+07	1.48755e+07	1.53743e+07	2.83287e+07	2.25799e+07	1.93288e+07	2.31576e+07	1.73819e+07	1.1873e+07	2.71713e+07	4.03538e+07	9.27299e+06	9.5226e+06	7.37662e+06	8.73968e+06	1.81736e+07	1.39114e+07	2.19772e+06	9.80565e+06	1.64402e+07	1.06475e+07	5.60838e+07	1.4659e+07
1326	472.158	471.151	6.57046	2.69628e+07	1.11311e+07	1.48653e+07	1.538e+07	2.8344e+07	2.2604e+07	1.93301e+07	2.31621e+07	1.73885e+07	1.18779e+07	2.71811e+07	4.08375e+07	9.27294e+06	9.53336e+06	7.38148e+06	8.74e+06	1.81732e+07	1.38797e+07	2.19772e+06	9.80928e+06	1.64427e+07	1.06477e+07	5.61123e+07	1.46607e+07
1327	474.17	473.163	6.4938	1.82825e+06	5.26086e+06	3.4509e+06	869394	3.28988e+06	923860	290788	371547	1.70544e+06	1.09076e+06	1.02039e+06	167280	4.3052e+06	270765	4.31325e+06	5.20243e+06	46118.8	1.05461e+06	488931	1.3751e+06	2.69819e+06	1.38244e+06	57674.3	1.41098e+06
1328	475.153	474.147	6.22721	2.04846e+06	2.80148e+06	9.03109e+06	3.21829e+06	8.62518e+06	2.41051e+06	1.34436e+06	707652	708251	2.69801e+06	2.72209e+06	1.53615e+06	914726	194310	3.61695e+06	1.48533e+06	1.12406e+06	1.63089e+06	78688.3	1	4.62456e+06	306485	597305	500625
1329	475.154	474.147	6.60791	2.56526e+06	4.23939e+06	2.98581e+06	1.03213e+06	3.69096e+06	2.38399e+06	1.1291e+06	1.22278e+06	1.19979e+06	2.85347e+06	1.07556e+06	3.00843e+06	1.59044e+06	949768	2.12666e+06	859863	783244	1.24433e+06	174081	688974	899271	671421	295612	457612
1330	476.138	475.131	6.22696	1.66507e+06	2.02433e+06	6.68904e+06	2.67132e+06	3.7372e+06	3.49335e+06	2.54047e+06	1.54599e+06	1.23133e+06	1.673e+06	2.54358e+06	298431	315218	446867	2.03749e+06	995660	754104	1.32826e+06	164093	66345.8	3.39516e+06	306858	743627	442940
1331	476.138	475.131	6.63441	4.9644e+06	1.41066e+07	6.8025e+06	1.75096e+06	7.4649e+06	5.45966e+06	2.94364e+06	3.47108e+06	2.50715e+06	4.53857e+06	2.74383e+06	6.90028e+06	2.31065e+06	2.59258e+06	4.25757e+06	1.80924e+06	3.01986e+06	962895	289466	1.57319e+06	1.66183e+06	1.45021e+06	1.0428e+06	961214
1332	476.217	475.21	1.0041	48.5911	4.45969	3.16799	23.7261	37.2135	15.4394	27.0402	19.2449	3.80459	3.86829	21.7477	2.20043	19.7659	7.26822	20.4573	4.31617	15.6654	21.3049	12.3678	8.42604	3.87941	2.44941	7.57984	4.20253
1333	476.217	475.212	1.37029	27.5645	1.981e-05	1.981e-05	1.981e-05	1.981e-05	1.981e-05	12.617	1.50094	1.981e-05	0.462058	0.479765	1.981e-05	0.336011	6.36519	39.1166	1.981e-05	5.83653	68.7409	23.1974	12.9468	1.981e-05	1.39452	0.816167	1.981e-05
1334	481.317	480.31	2.31203	2.33911e+07	1	5.61031e+06	353171	6.64854e+06	7996.22	1.76531e+07	8.30577e+06	5.64068e+06	1.17375e+07	1.28724e+07	1	1.18353e+06	1.09803e+07	7.15287e+06	1	6.63425e+06	1.31989e+07	1.05404e+07	1.53397e+07	6.7608e+06	1	9.194e+06	1
1335	481.316	480.31	2.51791	2.33884e+07	1.59786e+07	1.81352e+07	1.75671e+07	2.16717e+07	2.00301e+07	1.76397e+07	2.43533e+07	1.96424e+07	1.59212e+07	2.03595e+07	2.2652e+07	1.5603e+07	1.55191e+07	9.86309e+06	1.80986e+07	1.54092e+07	1	10585045	1.53537e+07	1.79047e+07	1.35373e+07	2.88411e+07	1.68745e+07
1336	481.569	480.562	3.57776	4.87125e+06	5.46886e+06	5.17508e+06	2.81416e+06	3.72018e+06	3.51954e+06	6.2038e+06	5.95562e+06	3.98176e+06	4.86859e+06	2.14979e+06	9.97181e+06	6.30977e+06	4.75824e+06	6.65769e+06	6.00169e+06	3.19255e+06	5.70569e+06	1	45643.6	3.35802e+06	484931	1	804226
1337	481.569	480.562	3.64216	4.87125e+06	5.46886e+06	5.17508e+06	2.81416e+06	3.72018e+06	3.51954e+06	6.20396e+06	5.95565e+06	3.98184e+06	4.86859e+06	2.14979e+06	9.98269e+06	6.30977e+06	4.75824e+06	6.65956e+06	6.00175e+06	3.19255e+06	5.70569e+06	1	45643.6	3.35802e+06	484931	1	804226
1338	482.323	481.317	0.996543	2.17001e+06	4.43808e+06	2.95231e+06	258971	379392	442815	2.15161e+06	3.4596e+06	1.19175e+06	275592	545559	399659	4.04763e+06	2.13931e+06	912677	476668	237937	195251	1.58399e+06	852501	3.63265e+06	274582	290728	86704.2
1339	482.324	481.318	1.41427	1.41175e+06	1.49406e+06	1.33241e+06	1	21053.3	1	2.61523e+06	3.54515e+06	974084	1	189387	1	1.93273e+06	1.52499e+06	464467	1	50944.9	1	1.33836e+06	232252	552633	1	2997.4	1
1340	483.566	482.559	3.57616	5.82016e+06	6.63659e+06	6.21851e+06	3.37676e+06	4.44313e+06	4.20005e+06	7.94515e+06	7.2068e+06	4.7801e+06	5.88763e+06	2.50015e+06	1.14966e+07	7.65209e+06	5.7497e+06	7.68868e+06	6.98033e+06	3.82497e+06	6.69258e+06	1	79988.1	3.98712e+06	567208	1	922311
1341	483.567	482.559	3.64588	5.82023e+06	6.63695e+06	6.21826e+06	3.37676e+06	4.44332e+06	4.20005e+06	7.94681e+06	7.20688e+06	4.78359e+06	5.88851e+06	2.50026e+06	1.15052e+07	7.65397e+06	5.74873e+06	7.68848e+06	6.98253e+06	3.82622e+06	6.69243e+06	1	79988.1	3.98705e+06	567208	1	922311
1342	485.564	992.1	3.59919	125392	193405	169296	109739	112926	162005	235844	257106	169828	155176	70575.3	226898	227343	160060	144655	219464	148601	238324	1	1	166833	1	1	1
1343	486.286	485.279	0.870149	554066	1.592e+06	672475	704033	612709	467719	420379	295609	571589	404546	497644	850644	257332	186131	171887	294312	335987	305451	239898	389450	518058	423795	774656	413794
1344	488.082	623.049	5.23265	3.47031e+06	1.01845e+06	970441	1.70632e+06	2.67012e+06	745252	4.73324e+06	3.47645e+06	3.24923e+06	3.32523e+06	1.48539e+06	2.88277e+06	3.61631e+06	2.79966e+06	2.52512e+06	4.0222e+06	2.87156e+06	3.79754e+06	714266	2.28743e+06	3.58533e+06	2.55193e+06	1.95816e+06	1.94758e+06
1345	488.083	623.049	5.38602	3.47031e+06	3.91378e+06	3.83164e+06	2.90562e+06	2.67126e+06	1.68932e+06	4.73443e+06	3.47645e+06	3.24984e+06	3.32523e+06	2.30629e+06	2.88309e+06	3.61631e+06	2.79868e+06	3.74901e+06	4.02264e+06	2.87364e+06	3.79754e+06	714266	2.28743e+06	3.58533e+06	2.55193e+06	1.95816e+06	1.94758e+06
1346	488.185	555.164	6.19424	511079	189507	788110	297138	396798	1.04054e+06	668107	405493	667466	112086	338036	56774	155203	287776	416723	444390	314501	298758	401061	292381	731183	565634	906013	240278
1347	489.169	488.164	6.23683	2.36843e+06	1.63099e+06	3.71591e+06	1.0941e+06	1.81482e+06	3.58306e+06	852807	790705	1.88956e+06	888532	1.3874e+06	977216	290501	254225	1.87481e+06	1.31281e+06	1	874210	258330	154267	2.15406e+06	49074.5	525824	396631
1348	500.058	499.052	4.85768	7.83162e+07	5.64795e+07	9.17405e+07	6.09902e+07	6.85017e+07	6.58613e+07	7.78461e+07	8.15039e+07	7.69248e+07	7.41283e+07	8.14608e+07	8.91105e+07	6.22631e+07	6.89318e+07	4.16964e+07	7.42576e+07	5.98573e+07	9.06483e+07	5.56664e+07	8.61203e+07	7.34735e+07	7.18822e+07	5.02678e+07	4.74095e+07
1349	500.058	499.051	4.92229	7.83162e+07	5.64795e+07	9.17413e+07	6.09902e+07	6.85017e+07	6.58613e+07	7.78461e+07	8.15039e+07	7.69248e+07	7.41283e+07	8.14608e+07	8.91105e+07	6.22631e+07	6.89318e+07	4.16964e+07	7.42576e+07	5.98573e+07	9.06483e+07	5.56664e+07	8.61203e+07	7.34735e+07	7.18822e+07	5.02678e+07	4.74095e+07
1350	502.053	501.047	4.8669	1.30237e+07	9.36854e+06	1.49193e+07	9.95993e+06	1.11924e+07	1.09203e+07	1.27642e+07	1.3465e+07	12614688	1.2323e+07	1.345e+07	1.45365e+07	1.05326e+07	1.14661e+07	7.12459e+06	1.22982e+07	9.40653e+06	1.49995e+07	9.02233e+06	1.41116e+07	1.24249e+07	1.20894e+07	8.51959e+06	7.97109e+06
1351	502.053	501.047	4.92838	1.30237e+07	9.36854e+06	1.49193e+07	9.95993e+06	1.11924e+07	1.09203e+07	1.27642e+07	1.3465e+07	12614688	1.2323e+07	1.345e+07	1.45365e+07	1.05326e+07	1.14661e+07	7.12459e+06	1.22982e+07	9.40653e+06	1.49995e+07	9.02233e+06	1.41116e+07	1.24249e+07	1.20894e+07	8.51959e+06	7.97109e+06
1352	502.132	501.126	7.42989	3.14899e+07	5.36235e+06	4.61162e+06	1.0547e+07	1.12484e+06	4.39324e+06	1.53927e+07	5.62976e+06	2.01986e+07	1.11223e+07	1.17822e+07	7.18337e+06	1.47044e+07	1.50059e+07	5.21913e+06	1.40963e+07	1.92555e+06	4.80102e+06	2.15933e+07	1.26552e+07	9.17248e+06	1.62909e+07	5.26068e+06	2.12263e+07
1353	502.132	501.126	7.52508	3.14899e+07	5.61823e+06	4.61162e+06	1.0547e+07	4.03497e+06	4.57888e+06	1.53927e+07	6.17292e+06	2.01986e+07	1.11223e+07	1.17822e+07	7.18337e+06	1.47044e+07	1.50059e+07	5.21913e+06	1.51284e+07	2.24633e+06	4.80102e+06	2.15933e+07	1.26552e+07	9.17248e+06	1.62909e+07	5.26068e+06	2.12263e+07
1354	502.133	501.126	7.69449	6.27104e+06	3.21432e+06	4.36144e+06	1.05532e+07	4.06253e+06	4.60718e+06	7.0379e+06	4.87273e+06	1.61487e+07	1.11383e+07	6.76367e+06	7.18405e+06	8.53455e+06	1.01906e+07	5.9473e+06	1.5134e+07	2.24644e+06	1.62197e+06	1.50466e+07	1.26579e+07	4.04689e+06	1.6312e+07	5.26078e+06	2.11759e+07
1355	503.116	502.11	7.4417	6.62025e+07	1.80052e+07	2.08056e+07	8.55424e+07	1.44614e+07	4.29117e+07	3.21446e+07	3.42685e+07	9.34431e+07	6.68104e+07	5.32559e+07	3.9011e+07	5.96938e+07	1.03803e+08	4.9848e+07	7.61359e+07	3.14609e+07	5.76943e+07	8.98334e+07	6.46944e+07	8.437e+07	1.04867e+08	4.30384e+07	9.88923e+07
1356	503.116	502.11	7.59839	7.13686e+07	5.81744e+07	4.56238e+07	8.55424e+07	6.01263e+07	5.15241e+07	7.20342e+07	5.84038e+07	1.01125e+08	1.09599e+08	5.32559e+07	7.53559e+07	5.96938e+07	1.03803e+08	6.92501e+07	1.45167e+08	3.35614e+07	5.76943e+07	8.98334e+07	6.46944e+07	8.437e+07	1.04867e+08	4.30384e+07	9.88923e+07
1357	503.117	502.11	7.98553	949383	141655	434677	1	1	1	451887	183223	1	1	103780	44064.9	1	1	1	331965	1	28843.5	248840	1	279041	1	64719.7	1
1358	503.117	502.11	7.7114	7.13686e+07	5.81744e+07	4.56238e+07	8.55424e+07	6.01263e+07	5.15241e+07	7.01925e+07	5.84038e+07	1.01144e+08	1.09599e+08	5.30669e+07	7.53559e+07	5.96938e+07	9.97228e+07	6.92501e+07	1.45167e+08	3.35614e+07	3.94888e+07	6.5029e+07	6.46944e+07	8.43825e+07	7.05359e+07	4.30384e+07	7.51705e+07
1359	504.169	503.162	7.45051	1.86661e+06	3.36379e+06	6.17438e+06	1.51699e+06	7.71871e+06	4.86916e+06	2.50666e+06	4.17518e+06	2.38134e+06	5.64103e+06	1.4913e+06	5.60977e+06	1.91123e+06	1.58189e+06	5.40878e+06	2.93031e+06	4.01079e+06	4.37667e+06	1.51476e+06	5.18328e+06	3.36413e+06	6.01973e+06	4.32036e+06	3.07894e+06
1360	504.169	503.162	7.56291	1.86661e+06	3.36379e+06	6.17438e+06	1.51699e+06	7.71871e+06	4.86916e+06	2.50666e+06	4.17773e+06	2.38134e+06	5.64103e+06	1.4913e+06	5.60921e+06	1.91123e+06	1.58189e+06	5.40876e+06	2.93031e+06	4.01079e+06	1.55245e+06	1.51637e+06	5.18328e+06	3.36413e+06	6.01953e+06	4.32036e+06	3.07894e+06
1361	505.16	588.114	5.35879	385196	290535	128397	270137	1	1	330463	170382	1	1	1	78402.1	227877	64993.6	93909.6	320384	82190.4	1	1	113819	160652	149721	66629.8	60197
1362	506.113	505.11	4.87532	1.72092e+06	958177	1.38084e+06	1.76473e+06	1.57148e+06	2.80179e+06	3.45656e+06	4.39666e+06	6.70003e+06	4.69782e+06	6.43727e+06	4.12286e+06	2.78861e+06	4.72928e+06	1.11077e+06	4.20328e+06	8.41481e+06	6.71655e+06	1.54856e+07	8.61854e+06	4.91086e+06	6.39348e+06	4.59631e+06	2.68838e+06
1363	506.114	505.11	4.96525	1.72092e+06	958177	2.2151e+06	1.76473e+06	1.57148e+06	2.80179e+06	3.45656e+06	4.39666e+06	6.70003e+06	4.69782e+06	6.43727e+06	4.12286e+06	2.78861e+06	4.72928e+06	1.70298e+06	4.20328e+06	8.41481e+06	6.71655e+06	1.54856e+07	8.61854e+06	4.91086e+06	6.39348e+06	4.59631e+06	2.68838e+06
1364	507.162	506.155	6.21793	471554	631151	4.88663e+06	2.15046e+06	560906	262785	908244	2.04011e+06	1.49102e+06	1.23215e+06	3.48595e+06	235869	1	250259	1	383044	1	1	284349	739477	2.03852e+06	1.37606e+06	4.09813e+06	1.77676e+06
1365	510.338	509.332	0.898468	9.96213e+06	1.30512e+07	1.00862e+07	1.02321e+07	4.9619e+06	4.2846e+06	5.6861e+06	5.74857e+06	7.96594e+06	5.23894e+06	8.24038e+06	1.49001e+07	1.26102e+07	9.87078e+06	8.04324e+06	7.47244e+06	6.73709e+06	5.06151e+06	2.19812e+06	5.90832e+06	5.67573e+06	8.41968e+06	5.1303e+06	4.21033e+06
1366	512.167	511.161	4.91525	5.38907e+06	3.72864e+06	4.52688e+06	5.57846e+06	5.16196e+06	6.87174e+06	1.03066e+07	1.22754e+07	1.5169e+07	1.2433e+07	1.49969e+07	1.20332e+07	7.95527e+06	1.12572e+07	3.4496e+06	1.09483e+07	1.32782e+07	1.8065e+07	1.58141e+07	1.34728e+07	1.31666e+07	1.41872e+07	9.10511e+06	7.79849e+06
1367	512.168	511.161	5.03854	5.38907e+06	3.72853e+06	6.96375e+06	5.57915e+06	5.16192e+06	6.87485e+06	1.03066e+07	1.22757e+07	1.52079e+07	1.24579e+07	1.50352e+07	1.20348e+07	7.95569e+06	1.12786e+07	5.42207e+06	1.09465e+07	1.32897e+07	1.8065e+07	1.58141e+07	1.3474e+07	1.31806e+07	1.42776e+07	9.11756e+06	7.80762e+06
1368	514.13	581.107	6.62816	25119.7	503011	248448	31537.5	126723	86067	1	1	1	3322.98	37817.5	1	30092.7	53036.3	57361.6	127021	96013.1	13073.2	1	1	24921	2566.88	3271.35	3275.12
1369	515.291	514.285	3.22146	2.21516e+07	1.3814e+06	591529	273746	581247	2.25682e+06	993208	528122	9.93375e+06	198732	171283	2.70529e+06	652519	8.47979e+06	977392	891892	347104	1.05384e+06	777567	1.03151e+06	455523	862033	4.40586e+06	1
1370	515.291	514.285	3.40826	2.21576e+07	1.3814e+06	591529	415701	581247	6.36031e+06	993208	528122	1.49711e+07	598862	484794	7.81928e+06	1.04046e+06	1.37504e+07	1.45954e+06	1.42072e+06	347104	667613	777567	1.03151e+06	1.39816e+06	862033	4.40586e+06	549316
1371	516.295	556.317	3.34824	18097.6	11443.4	49507.4	26299.9	14822.2	37503.5	13730.2	12124.4	6796.72	3967.24	1804.79	23493.1	8270.79	14412.8	11983.4	17211.3	23796.5	1	1	3667.04	5066.71	6527	1	5468.85
1372	519.076	518.07	7.26016	3.91671e+07	1.48588e+07	1.04886e+07	1.85513e+07	1.00765e+07	1.02248e+07	1.36868e+07	6.14426e+06	1.38389e+07	1.5184e+07	1.87957e+07	9.55697e+06	1.80742e+07	2.04304e+07	6.87188e+06	4.00154e+07	6.97077e+06	5.19066e+06	1.79215e+07	2.47691e+07	1.55215e+07	2.25802e+07	8.54932e+06	4.45607e+07
1373	520.061	519.054	7.17508	1.86014e+07	1.9874e+07	2.67062e+07	1.82702e+07	2.60143e+07	3.82607e+07	1.72019e+07	5.09762e+06	1.19073e+07	4.90104e+07	3.55222e+07	2.86967e+07	3.08915e+07	4.98049e+07	2.215e+07	8.88394e+07	2.6374e+07	2.54859e+07	1.99527e+07	3.70414e+07	3.30057e+07	5.35579e+07	1.91509e+07	5.06741e+07
1374	520.06	519.054	7.31041	2.34826e+07	2.37972e+07	2.84219e+07	3.52848e+07	3.51114e+07	4.35307e+07	1.83796e+07	7.82671e+06	1.89479e+07	5.31534e+07	3.79727e+07	2.62067e+07	3.15958e+07	5.01818e+07	2.74321e+07	8.88772e+07	2.82038e+07	2.7414e+07	2.25817e+07	4.01537e+07	3.48266e+07	5.6477e+07	2.19307e+07	5.20125e+07
1375	520.061	519.054	7.58468	1.71755e+07	1.76255e+07	7.28324e+06	2.35131e+07	1.01946e+07	1.57596e+07	2.54747e+07	7.86499e+06	8.78539e+06	1.52023e+07	2.19896e+07	1.44521e+07	1.05009e+07	1.05514e+07	7.19922e+06	1.1978e+06	5.06578e+06	1.51866e+07	9.76629e+06	1.31241e+07	1.217e+07	15070347	8.64758e+06	9.00741e+06
1376	520.06	519.054	7.73625	1.72156e+07	1.76255e+07	7.28324e+06	1.19637e+07	4.95605e+06	1.29036e+07	2.54747e+07	8.48261e+06	1.22011e+07	1.52023e+07	9.50791e+06	9.2107e+06	7.95083e+06	1.05514e+07	9.0474e+06	2.96367e+06	4.9473e+06	1.4147e+07	1.05393e+07	1.77908e+07	1.37074e+07	1.67518e+07	8.90878e+06	1.60656e+07
1377	520.06	519.054	7.95094	1.29587e+07	1.02195e+07	5.76086e+06	1.20713e+07	7.74518e+06	1.4982e+07	1.28076e+07	1.43743e+07	1.0963e+07	9.36212e+06	9.25682e+06	5.77271e+06	4.63031e+06	4.85627e+06	8.61641e+06	5.73913e+06	5.54375e+06	8.52813e+06	9.32193e+06	1.11126e+07	1.26057e+07	1.6466e+07	1.30368e+07	1.82023e+07
1378	524.277	621.244	5.12286	435898	561685	840982	510345	544233	405779	427132	347890	432810	588148	516257	479477	485526	563569	282752	536665	461950	496829	280364	490455	475474	383384	472663	435751
1379	524.277	621.244	5.26164	435898	561685	840982	510345	544233	612109	427132	347890	432810	588148	516257	479477	485526	563569	465641	536665	461950	496829	120012	490455	475474	383384	472663	435751
1380	525.098	546.071	7.58116	142509	8422.9	1	36602.4	51831.3	266983	247172	121160	360229	250912	75583.2	99908.5	157543	303752	312631	105236	319070	808927	724253	587082	282627	408176	175959	310335
1381	525.285	524.279	0.981951	2.69236e+06	2.36455e+06	2.96967e+06	2.34542e+06	2.62776e+06	2.63243e+06	2.92171e+06	2.58155e+06	2.29885e+06	2.85102e+06	2.34082e+06	2.58759e+06	2.26967e+06	2.21387e+06	1.10573e+06	2.78763e+06	1.80611e+06	2.04315e+06	2.41344e+06	1.73959e+06	2.37958e+06	2.76511e+06	1.91454e+06	1.3836e+06
1382	525.285	524.278	2.22885	2.097e+07	7.50553e+06	5.46567e+06	6.33355e+06	4.24937e+06	1.24124e+07	2.39818e+07	2.59049e+07	2.40354e+07	1.69042e+07	1.94304e+07	6.45643e+06	9.992e+06	9.70547e+06	8.27716e+06	2.09287e+07	1.9255e+07	1.69752e+07	1.71989e+07	1.92893e+07	7.92551e+06	6.5438e+06	9.08747e+06	9.35595e+06
1383	525.285	524.278	2.39233	2.71684e+07	1.95183e+07	1.92592e+07	2.27105e+07	2.49132e+07	1.51604e+07	2.39818e+07	2.59081e+07	2.40354e+07	2.14315e+07	2.58962e+07	1.8778e+07	1.83025e+07	1.80995e+07	8.277e+06	2.09329e+07	1.92548e+07	1.0972e+07	1.71989e+07	1.92888e+07	1.38975e+07	2.05852e+07	1.62342e+07	1.18382e+07
1384	526.289	593.267	2.41174	102659	40888.3	22717.6	80954.1	39121.4	43636.2	100730	108461	94517.4	59311.6	129179	18678.2	39083.7	59471.8	23668.2	34232	103648	69517.3	160790	50164	50102.3	49215.5	21265	29071.1
1385	527.358	526.352	2.40184	7.69493e+06	1	1	1	1	1	1	1	1	1	1	1	1	1	3.44857e+06	1	31975	2.12318e+07	5.8719e+06	1	1	1	1	1
1386	527.358	526.352	2.68271	2.44439e+07	9.05405e+06	9.20111e+06	1.00752e+07	2.222e+07	2.0801e+07	1.90433e+07	1.33088e+07	1.24365e+07	1.36424e+07	1.64037e+07	2.04555e+07	2.16791e+07	1.41764e+07	1.14388e+07	1.05076e+07	2.25103e+07	1	5.8719e+06	1.27338e+07	1.99409e+07	1.66477e+07	3.77974e+07	1.66165e+07
1387	527.852	526.845	3.58395	1.25947e+06	1.78197e+06	2.30971e+06	616623	858644	634951	760132	696416	457453	447580	593015	1.03346e+06	1.26628e+06	614895	672935	350680	911593	779241	1	21483.5	755875	65400.3	1	84327.9
1388	529.321	528.314	4.42644	2.75245e+06	885338	2.61336e+06	1.09688e+06	1.40834e+06	641114	446070	427596	1.23272e+06	1.06559e+06	694096	8499.62	690179	775671	141357	4.27176e+06	2.44748e+06	1	1	226977	2.90597e+06	4.56627e+06	635399	2.96202e+06
1389	531.113	530.107	7.44145	2.51065e+06	1.09704e+06	2.24728e+06	2.44898e+06	1.76475e+06	2.14467e+06	2.90749e+06	991408	2.90935e+06	3.84091e+06	2.35691e+06	9.64301e+06	1.31457e+06	1.32446e+06	2.75945e+06	4.6487e+06	2.47422e+06	2.01215e+06	1.632e+06	1.45904e+06	1.09412e+06	1.97831e+06	628821	1.09518e+06
1390	532.146	531.139	5.58342	2.72307e+06	1.70179e+06	3.27319e+06	1.39262e+06	1.90926e+06	469865	1.37126e+06	1.64619e+06	1.09971e+06	1.7306e+06	1.42351e+06	690001	2.03878e+06	1	1.6197e+06	2.6594e+06	705553	447211	155585	847600	1.93749e+06	1.03164e+06	1	1.58486e+06
1391	532.306	531.3	1.00912	6.66093e+06	1.46037e+06	209553	331974	1	4.64094e+06	488288	196734	6.96615e+06	465103	84636.7	4.81732e+06	889886	5.31737e+06	812585	859390	278811	1.30362e+06	498582	552099	671038	316474	1.21538e+06	55450.6
1392	532.306	531.3	1.66586	9.69754e+06	1.482e+06	221439	311282	268724	4.79874e+06	910608	403105	1.39349e+07	652400	280706	7.02951e+06	1.28589e+06	1.01381e+07	1.42239e+06	1.21472e+06	548998	2.05458e+06	1.26277e+06	1.08172e+06	1.20439e+06	559977	2.33709e+06	126654
1393	534.917	617.87	4.90235	3.04639e+06	2.8125e+06	2.46539e+06	2.79081e+06	3.07591e+06	2.54909e+06	3.17366e+06	786366	2.93877e+06	3.3287e+06	2.54223e+06	2.35322e+06	3.53023e+06	3.35103e+06	2.34776e+06	3.67484e+06	2.1978e+06	1	1	882428	823269	1.43612e+06	3.08139e+06	3.22762e+06
1394	536.161	633.128	3.48318	501184	518792	575817	570830	615808	532074	447122	481034	450134	475667	589811	391644	525630	463901	324046	289007	370624	556896	276042	524305	469421	411910	545690	243243
1395	536.886	535.879	4.79226	2.67358e+06	2.78154e+06	1.92988e+06	2.22779e+06	2.9835e+06	3.75929e+06	1.7268e+06	4.09631e+06	1.89437e+06	2.85055e+06	2.55892e+06	3.54314e+06	2.45457e+06	2.74233e+06	3.22875e+06	3.28904e+06	1.77691e+06	2.3582e+06	2.57821e+06	3.51694e+06	2.79251e+06	4.15416e+06	2.20572e+06	3.47491e+06
1396	538.993	673.96	5.25319	2.7498e+06	2.59894e+06	1.04239e+06	1.91204e+06	2.80332e+06	1.39263e+06	5.65375e+06	5.98777e+06	5.18438e+06	6.4603e+06	2.20929e+06	5.78676e+06	6.60448e+06	4.90625e+06	3.31364e+06	3.39056e+06	3.59277e+06	6.99618e+06	1.54696e+06	2.71132e+06	4.97983e+06	1.61053e+06	2.56862e+06	3.63771e+06
1397	538.994	673.96	5.3977	2.7498e+06	3.21999e+06	2.79142e+06	3.0588e+06	4.17544e+06	3.45983e+06	5.65375e+06	5.98774e+06	5.18347e+06	6.4603e+06	3.49683e+06	5.78676e+06	6.60448e+06	4.93462e+06	4.82846e+06	4.87541e+06	3.76116e+06	6.99457e+06	1.54702e+06	2.71151e+06	4.97983e+06	1.71785e+06	2.57157e+06	3.63771e+06
1398	540.145	539.139	7.40714	350.731	525.17	865.362	238.49	1150.96	741.293	351.545	578.997	409.044	847.254	222.545	763.195	325.339	238.968	710.128	423.036	659.68	657.267	234.675	754.138	379.235	732.615	653.12	391.619
1399	540.146	539.139	7.50071	350.731	525.17	865.362	238.49	1150.96	741.293	351.545	579.014	409.044	847.254	222.545	760.412	325.339	238.968	710.128	423.036	659.68	657.267	234.835	754.463	379.235	732.615	653.397	391.619
1400	541.337	540.331	2.26746	6.96282e+06	1	1	1	1	1	1	1	6.59883e+06	344746	1	1	8325.07	1	5.46921e+06	1	1	1.36162e+07	1.29519e+07	1.36962e+07	1	1	1	1
1401	541.337	540.331	2.52979	1.9987e+07	1.6726e+07	2.13601e+07	1.68709e+07	1.65877e+07	1.62719e+07	1.64415e+07	2.17017e+07	2.1038e+07	1.48931e+07	1.96322e+07	2.59158e+07	1.63485e+07	1.46597e+07	1.56039e+07	1.47549e+07	1.3912e+07	1	1.2879e+07	2.02322e+07	1.60507e+07	1.70312e+07	2.48325e+07	1.55905e+07
1402	544.001	640.97	7.32319	1	1	48076	1	1	1	1	1	1	1	1	1	25134.6	19799.2	1	382430	139704	1	1	1	34284.2	1	1	1
1403	544.001	580.947	8.40682	1	24357.5	62624.6	49671.7	58154.7	71179.4	14665.9	1	1	68312.4	29801.3	20770	77774.2	82171.4	52894.4	153011	38615.3	1	43053.5	126538	77393.6	129756	49967.4	66512
1404	544.17	543.163	6.41416	6.0842e+06	5.74785e+06	8.43087e+06	5.08911e+06	4.75493e+06	4.27932e+06	3.53568e+06	5.80693e+06	3.8707e+06	1.28716e+06	5.45476e+06	5.93642e+06	1.67399e+06	2.07028e+06	1.13915e+06	1.33897e+06	2.95275e+06	2316803	1.04598e+06	4.44299e+06	4.93216e+06	4.00256e+06	2.29443e+06	1.91881e+06
1405	546.259	591.257	5.32888	226726	284523	513128	29734.6	8856.58	1	221450	57715.2	16826.9	8812.44	22569.3	90124.4	65790.6	3280.8	143375	49249.9	11343.2	38050.6	1	1	9902.14	1	1	1
1406	549.215	548.21	1.00911	1	1	1	1	1	1	86920.8	1	1	1	1	1	32528.2	1	8749.54	1	1	1	1	1	1	1.05964e+06	8.8459e+06	8.43464e+06
1407	550.173	549.168	7.4072	441.154	747.208	1326.27	368.802	1574.5	1073.67	575.993	821.238	586.853	1261.09	329.006	1232.68	440.408	392.064	1163.95	695.266	860.056	929.628	372.968	1157.71	663.293	1216.07	962.343	686.218
1408	550.174	549.168	7.49538	441.154	747.645	1326.27	368.832	1574.5	1073.67	575.993	821.465	587.217	1261.09	329.032	1232.64	440.408	392.064	1163.95	695.266	860.056	930.199	373.088	1157.71	663.317	1216.12	962.343	686.115
1409	553.77	552.763	4.77839	2.58474e+06	3.05266e+06	2.73638e+06	1.88148e+06	1.99873e+06	1.43934e+06	3.19222e+06	2.34762e+06	2.49675e+06	2.23098e+06	2.53458e+06	1.70256e+06	2.15421e+06	1.98751e+06	1.37199e+06	2.67974e+06	1.57143e+06	1.93912e+06	1.87407e+06	1.93021e+06	2.12693e+06	2.26886e+06	2.44144e+06	2.74109e+06
1410	555.502	554.495	3.63513	2.65124e+06	3.05494e+06	2.88936e+06	1.52538e+06	1.97017e+06	1.86772e+06	3.38078e+06	3.33664e+06	2.11248e+06	2.65284e+06	1.11613e+06	5.888e+06	3.51011e+06	2.60008e+06	3.63269e+06	3.19083e+06	1.78899e+06	3.24534e+06	1	1	1.80975e+06	167825	1	283807
1411	557.171	556.165	6.48605	2.8731e+07	2.47395e+07	1.66273e+07	7.28966e+06	3.42666e+07	4.4207e+07	2.01026e+07	1.89269e+07	2.29357e+07	1.16075e+07	2.12466e+07	4.56991e+07	1.2404e+07	1.09708e+07	9.98891e+06	1.28276e+07	1.43059e+07	1.6827e+07	6.19475e+06	1.67764e+07	1.62525e+07	1.36687e+07	3.79291e+07	1.25129e+07
1412	557.172	556.165	6.55367	2.87296e+07	2.47395e+07	1.66273e+07	7.28966e+06	3.42666e+07	4.4207e+07	2.01026e+07	1.8927e+07	2.29357e+07	1.16075e+07	2.12644e+07	4.56991e+07	1.2404e+07	1.09708e+07	9.98891e+06	1.28276e+07	1.43059e+07	1.68262e+07	6.19475e+06	1.67789e+07	1.62531e+07	1.36687e+07	3.79274e+07	1.25129e+07
1413	558.111	693.078	5.51732	1.21792e+06	1.04112e+06	1.17099e+06	1.13956e+06	1.5623e+06	1.23598e+06	873643	972314	1.04987e+06	1.54076e+06	781028	1.04689e+06	1.31432e+06	1	735858	1.27255e+06	1	692890	700199	195695	915884	391575	1	1.13469e+06
1414	559.496	558.489	3.61155	3.12624e+06	3.49023e+06	3.26697e+06	1.32546e+06	2.34154e+06	2.18173e+06	3.89501e+06	3.70806e+06	2.54286e+06	3.09482e+06	1.33931e+06	5.89013e+06	4.06707e+06	3.13729e+06	4.2461e+06	3.79549e+06	2.07279e+06	3.62118e+06	1	1	2.12044e+06	295591	1	471317
1415	560.211	559.204	6.38071	6.06077e+07	2.73388e+07	3.48888e+07	3.21534e+07	5.65809e+07	4.94227e+07	4.08758e+07	4.95429e+07	3.7842e+07	2.4369e+07	6.06415e+07	9.75906e+07	1.86601e+07	2.35101e+07	1.44239e+07	1.88291e+07	3.47858e+07	3.20386e+07	6.03169e+06	2.928e+07	4.05583e+07	2.81845e+07	1.16108e+08	3.24748e+07
1416	560.21	559.204	6.45831	6.06077e+07	2.73388e+07	3.48888e+07	3.21534e+07	5.65809e+07	4.94227e+07	4.08758e+07	4.95429e+07	3.7842e+07	2.4369e+07	6.06415e+07	9.75906e+07	1.86601e+07	2.35101e+07	1.44239e+07	1.88291e+07	3.47858e+07	3.20385e+07	6.03169e+06	2.928e+07	4.05583e+07	2.81845e+07	1.16108e+08	3.24748e+07
1417	564.959	631.938	5.45676	751009	1.40951e+06	692420	1.08256e+06	1.10318e+06	2.45351e+06	1.04403e+06	1.24014e+06	1.93975e+06	1.47329e+06	1.12663e+06	2.53455e+06	1.24786e+06	2.64027e+06	806579	1.13047e+06	2.52247e+06	799963	1.18472e+06	1.00046e+06	834739	848472	1.18603e+06	920116
1418	570.114	569.108	7.87826	124065	208011	293700	765201	111310	228283	607845	452010	363648	745823	263479	5.31519e+06	138239	92195	162409	47961.5	1	54735.7	64591.8	95433.9	47093.3	74971.8	97143.6	172465
1419	572.138	571.131	3.4358	1.51613e+08	1.91865e+08	1.99103e+08	1.73215e+08	1.73421e+08	1.54319e+08	1.24595e+08	1.55932e+08	1.18378e+08	114245755	1.71183e+08	1.06846e+08	1.74146e+08	1.43455e+08	9.06978e+07	7.17059e+07	1.45088e+08	151953327	7.02416e+07	1.24025e+08	1.30113e+08	8.6195e+07	1.37072e+08	7.36466e+07
1420	572.137	571.131	3.51948	1.51613e+08	1.91865e+08	1.99103e+08	1.73215e+08	1.73421e+08	1.54319e+08	1.24595e+08	1.55932e+08	1.18378e+08	114245755	1.71183e+08	1.06846e+08	1.74146e+08	1.43455e+08	9.06978e+07	7.17059e+07	1.45088e+08	1.51953e+08	7.02416e+07	1.24025e+08	1.30113e+08	8.6195e+07	1.37072e+08	7.36466e+07
1421	575.97	574.963	4.79857	1.64334e+07	1.40343e+07	1.23878e+07	1.42937e+07	1.42078e+07	1.08681e+07	1.23533e+07	1.05168e+07	1.27901e+07	1.1481e+07	1.17813e+07	1.01509e+07	1.56011e+07	1.29828e+07	1.03743e+07	1.63923e+07	9.47967e+06	6.74032e+06	5.8759e+06	1.02846e+07	9.16287e+06	9.42128e+06	1.3614e+07	1.12612e+07
1422	575.97	574.963	4.88465	1.64334e+07	1.40343e+07	1.23878e+07	1.42937e+07	1.42078e+07	1.08681e+07	1.23533e+07	1.05168e+07	1.27901e+07	1.14812e+07	1.17813e+07	1.01509e+07	1.56011e+07	1.29828e+07	1.03743e+07	1.63923e+07	9.47967e+06	6.74032e+06	5.87583e+06	1.02846e+07	9.16287e+06	9.42128e+06	1.36141e+07	1.12612e+07
1423	577.186	576.18	5.63987	3.47085e+06	6.77842e+06	2.65874e+06	481078	2.90045e+06	6.5198e+06	820008	1.44241e+06	2.90667e+06	2.40763e+06	2.25924e+06	5.4897e+06	5.46266e+06	748813	3.0925e+06	916679	579818	1.34345e+07	275144	768716	2.45163e+06	145852	263134	467029
1424	577.186	576.18	5.76552	3.47085e+06	6.7783e+06	2.65874e+06	481078	2.90045e+06	6.52027e+06	820008	1.44241e+06	2.90667e+06	2.40763e+06	2.25924e+06	5.49012e+06	5.46266e+06	748813	4.3769e+06	916679	579818	1.34338e+07	275144	768716	2.45163e+06	145852	263134	467029
1425	577.967	576.96	4.86078	5.21769e+06	3.84706e+06	3.95543e+06	4.59527e+06	3.76901e+06	3.39518e+06	3.84185e+06	3.3194e+06	3.89808e+06	3.73695e+06	3.80154e+06	3.14037e+06	4.6824e+06	3.61662e+06	3.29638e+06	5.1959e+06	2.98771e+06	2.06793e+06	1.8376e+06	3.07858e+06	2.78198e+06	3.22125e+06	4.32093e+06	3.44658e+06
1426	586.15	683.119	7.56448	32196.5	1	1	36077	544156	1	1	1	1	1	90222.8	1	15777.2	1	242265	1	127241	1	1	14704	1	1	1	1
1427	590.224	657.204	5.35732	826927	1.11557e+06	1.41753e+06	267205	264853	1	999854	260912	206990	232968	87299	177350	330186	162120	470702	525478	155688	426342	1	255537	371909	299890	136201	128257
1428	600.327	599.321	3.75633	1.30261e+07	9.1517e+06	9.93558e+06	9.33409e+06	1.87083e+07	1.08509e+07	1.25502e+07	1.27887e+07	1.00681e+07	6.50334e+06	1.40901e+07	3.25574e+07	7.58869e+06	7.88164e+06	4.88083e+06	6.91931e+06	1.11589e+07	1.6597e+07	5.11844e+06	1.16519e+07	9.10622e+06	8.96463e+06	4.24322e+07	7.73741e+06
1429	600.327	599.321	3.90242	1.30261e+07	9.1517e+06	9.93558e+06	9.33409e+06	1.87083e+07	1.08509e+07	1.25502e+07	1.27887e+07	1.00681e+07	6.50334e+06	1.40901e+07	3.25574e+07	7.58869e+06	7.88164e+06	6.9493e+06	6.91931e+06	1.3046e+07	1.6597e+07	5.11844e+06	1.16519e+07	9.10622e+06	8.96463e+06	4.24322e+07	7.73741e+06
1430	602.145	601.139	7.40578	1.56071e+07	4.5933e+07	8.70491e+07	1.73879e+07	5.03538e+07	4.9645e+07	1.44506e+07	2.0279e+07	1.60651e+07	3.3664e+07	2.02985e+07	3.59289e+07	2.37382e+07	2.3071e+07	3.96963e+07	3.02428e+07	3.18918e+07	2.00063e+07	6.74347e+06	2.53229e+07	3.03347e+07	3.77372e+07	2.70648e+07	2.62737e+07
1431	602.145	601.139	7.50137	1.56071e+07	4.59367e+07	8.70508e+07	1.73879e+07	5.03538e+07	4.9645e+07	1.44506e+07	2.0279e+07	1.60651e+07	3.3664e+07	2.02985e+07	3.59289e+07	2.37382e+07	2.3071e+07	3.96963e+07	3.02428e+07	3.18918e+07	2.00011e+07	6.74347e+06	2.53229e+07	3.03347e+07	3.77372e+07	2.70648e+07	2.62737e+07
1432	606.98	605.975	5.29979	4.38178e+06	5.10268e+06	4.47983e+06	4.80879e+06	6.15587e+06	5.00073e+06	8.58019e+06	8.68838e+06	7.74048e+06	9.2815e+06	5.17263e+06	8.64713e+06	9.45058e+06	7.86678e+06	7.14243e+06	7.49614e+06	5.52291e+06	1.01257e+07	2.32791e+06	4.28272e+06	7.19482e+06	3.95428e+06	4.04587e+06	5.45042e+06
1433	606.982	741.948	5.41164	1.61664e+06	1.10121e+06	1.67831e+06	1.86547e+06	2.47911e+06	2.13616e+06	3.42643e+06	3.8138e+06	3.14196e+06	4.22884e+06	2.20183e+06	3.89569e+06	3.94486e+06	3.04753e+06	3.12958e+06	2.94962e+06	2.28087e+06	4.69681e+06	956425	1.67088e+06	3.12231e+06	1.49006e+06	1.55139e+06	2.17846e+06
1434	607.082	606.075	10.0354	3.00032e+06	3.48234e+06	9.04119e+06	5.01609e+06	3.88877e+06	2.74895e+06	427764	367498	881280	1.23784e+06	1.58846e+06	2.63177e+06	3.81247e+06	618559	3.66201e+06	2.99598e+06	2.3162e+06	2.24597e+06	1.1866e+06	1	407175	1	1	961018
1435	607.081	606.076	10.2974	3.31562e+06	3.04144e+06	1.1619e+07	5.03405e+06	6.49e+06	3.66568e+06	3.07925e+06	4.42221e+06	3.28743e+06	3.61759e+06	4.21394e+06	6.46308e+06	5.03397e+06	5.29965e+06	7.76854e+06	4.66362e+06	2.77618e+06	2.67109e+06	5.52284e+06	6.27602e+06	2.26402e+06	1.08012e+06	8.90315e+06	3.96273e+06
1436	607.082	606.075	10.5772	3.74645e+06	4.88014e+06	6.12801e+06	5.5081e+06	7.42212e+06	3.98239e+06	2.43335e+06	3.3998e+06	4.01858e+06	2.00308e+06	4.59127e+06	7.6644e+06	3.13176e+06	3.99174e+06	6.54706e+06	4.72003e+06	2.26476e+06	3.30491e+06	5.64446e+06	7.16257e+06	2.08951e+06	5.74824e+06	6.50784e+06	5.15171e+06
1437	613.186	612.179	1.01092	1	1	1	1	1	1	1	1	1	1	1	1	1	1	1	1	1	1	1	1	1	655008	4.99956e+06	4.483e+06
1438	613.338	612.332	2.1147	7.62496e+06	2.01308e+06	565701	1.34404e+06	4.28715e+06	2.61532e+06	8.16901e+06	4.91405e+06	4.92084e+06	3.78379e+06	4.46543e+06	1.87102e+06	4.66438e+06	4.70717e+06	6.89453e+06	4.58304e+06	5.44776e+06	9.2492e+06	9.96603e+06	1.10045e+07	890920	3.61062e+06	4.2493e+06	4.16601e+06
1439	613.338	612.332	2.31244	1.00889e+07	7.5678e+06	9.77835e+06	6.75537e+06	6.84143e+06	5.26887e+06	8.16901e+06	7.51994e+06	1.08504e+07	6.72444e+06	7.98513e+06	7.63048e+06	6.03969e+06	6.38391e+06	6.89243e+06	1.02907e+07	1.01494e+07	2.77503e+06	1.00297e+07	1.10045e+07	6.4661e+06	8.52339e+06	7.16298e+06	5.03252e+06
1440	613.926	696.879	4.84222	2.28935e+06	2.75661e+06	2.27651e+06	2.35796e+06	2.68609e+06	1.8675e+06	2.33413e+06	2.01958e+06	2.35273e+06	2.66761e+06	1.87558e+06	566342	3.04566e+06	2.69522e+06	1.9012e+06	2.80841e+06	1.45933e+06	1	1	619438	1.65314e+06	1.66373e+06	2.50858e+06	2.234e+06
1441	624.058	759.023	5.36248	1.81654e+06	1.95772e+06	2.0008e+06	1.61946e+06	1.32817e+06	1.03092e+06	2.78356e+06	2.4421e+06	2.20253e+06	2.20434e+06	1.32944e+06	2.05472e+06	2.25375e+06	2.03056e+06	2.36091e+06	2.88004e+06	1.75708e+06	2.92402e+06	268603	1.26933e+06	2.1023e+06	1.36357e+06	1.12171e+06	1.41722e+06
1442	625.073	624.066	4.86007	3.50532e+07	2.41646e+07	44095702	2.55912e+07	2.91944e+07	2.86971e+07	3.48397e+07	3.75209e+07	3.46009e+07	3.19996e+07	3.70964e+07	4.17788e+07	2.60565e+07	3.01354e+07	1.70752e+07	3.19485e+07	25141527	4.47898e+07	2.34607e+07	3.98312e+07	3.34532e+07	3.22582e+07	2.02701e+07	1.83572e+07
1443	625.072	624.066	4.92403	3.50532e+07	2.41646e+07	44095702	2.55912e+07	2.91944e+07	2.86971e+07	3.48397e+07	3.75209e+07	3.46009e+07	3.19996e+07	3.70964e+07	4.17788e+07	2.60565e+07	3.01354e+07	1.70752e+07	3.19485e+07	25141527	4.47898e+07	2.34607e+07	3.98312e+07	3.34532e+07	3.22582e+07	2.02701e+07	1.83572e+07
1444	627.068	626.062	4.85939	7.92897e+06	5.43827e+06	9.72431e+06	5.66029e+06	6.35067e+06	6.5168e+06	7.82055e+06	8.52987e+06	7.56848e+06	7.33732e+06	8.40829e+06	9.28735e+06	5.69941e+06	6.79223e+06	3.78369e+06	7.19541e+06	5.65496e+06	1.01603e+07	5.38363e+06	8.85723e+06	7.38574e+06	7.28387e+06	4.42064e+06	4.28208e+06
1445	627.068	626.062	4.92299	7.92897e+06	5.43827e+06	9.72431e+06	5.66029e+06	6.35067e+06	6.5168e+06	7.82055e+06	8.52987e+06	7.56848e+06	7.33732e+06	8.40829e+06	9.28735e+06	5.69941e+06	6.79223e+06	3.78369e+06	7.19541e+06	5.65496e+06	1.01603e+07	5.38363e+06	8.85723e+06	7.38574e+06	7.28387e+06	4.42064e+06	4.28208e+06
1446	631.128	630.122	4.88266	440795	77096.2	352940	422855	359331	802753	1.28111e+06	1.60033e+06	3.25675e+06	1.87609e+06	3.04001e+06	1.45611e+06	784126	2.13998e+06	542332	1.26541e+06	4.61858e+06	4.05309e+06	1.20023e+07	5.68893e+06	2.54103e+06	3.16905e+06	2.02628e+06	2.0441e+06
1447	632.48	631.474	0.865972	1.38354e+06	1.37307e+06	1.19935e+06	1.35449e+06	1.76416e+06	1.5599e+06	1.82495e+06	1.73692e+06	1.56361e+06	1.02614e+06	1.67414e+06	3.45724e+06	1.44978e+06	932462	1.05058e+06	637358	1.75003e+06	2.27201e+06	503128	1.19834e+06	2.07191e+06	1.01097e+06	5.03773e+06	1.23258e+06
1448	637.183	636.176	4.89372	897424	607269	908778	962688	834175	1.39899e+06	2.08296e+06	2.75449e+06	3.72909e+06	2.81388e+06	3.81068e+06	2.75512e+06	1.46736e+06	2.55772e+06	543141	2.39049e+06	4.68279e+06	5.20315e+06	5.99505e+06	4.22709e+06	3.01819e+06	3.4465e+06	2.07028e+06	1.6228e+06
1449	645.224	644.217	6.50375	1.35523e+07	1.3582e+07	7.11147e+06	3.74447e+06	1.43053e+07	1.71689e+07	8.28462e+06	1.08458e+07	1.30057e+07	6.2867e+06	1.01504e+07	2.48873e+07	5.95782e+06	5.60515e+06	5.64283e+06	6.34306e+06	6.94277e+06	5.53798e+06	3.417e+06	1.02498e+07	5.17722e+06	9.04678e+06	8.35364e+06	4.13699e+06
1450	654.308	653.302	0.871047	1.63276e+07	5.00066e+06	4.31584e+06	9.99764e+06	8.42008e+06	4.83056e+06	7.1298e+06	5.55456e+06	3.29297e+06	2.80628e+06	8.09962e+06	3.51039e+06	4.33873e+06	2.8845e+06	4.88949e+06	2.76055e+06	2.95737e+06	6.31205e+06	2.85246e+06	2.51212e+06	3.1298e+06	1.96805e+06	5.88973e+06	3.18558e+06
1451	655.347	654.34	5.06247	2.03973e+07	1	1.24154e+07	1.74724e+07	3.56815e+07	1.66263e+07	5.26401e+07	4.43802e+07	4.93864e+07	3.17061e+07	3.22697e+07	2.83299e+07	3.76513e+07	3.56798e+07	1	1	1.40769e+06	4.53373e+07	2.74504e+07	3.99816e+07	1.52218e+07	3.31021e+07	4.12218e+07	1.48158e+07
1452	655.347	654.34	5.25514	5.96531e+07	4.79761e+07	5.21001e+07	5.62252e+07	5.23881e+07	4.54052e+07	5.26401e+07	4.43802e+07	4.93864e+07	4.79319e+07	4.80762e+07	4.2293e+07	5.66363e+07	5.14542e+07	4.09883e+07	6.77094e+07	3.98105e+07	4.53373e+07	2.74504e+07	3.99816e+07	4.65554e+07	4.87778e+07	4.12218e+07	4.28346e+07
1453	656.237	655.23	6.21017	272288	299224	1.41291e+06	222286	1.20052e+06	2.98529e+06	899277	1.06292e+06	504659	490201	643373	545772	1.24171e+06	850181	2.49094e+06	1.66026e+06	907816	493544	421314	748005	1.59452e+06	1.3243e+06	1.35626e+06	604755
1454	657.484	656.477	0.865682	3.20712e+06	2.44606e+06	2.91166e+06	2.82356e+06	5.07934e+06	2.57567e+06	3.33231e+06	4.37983e+06	3.50071e+06	2.0183e+06	4.25468e+06	7.48085e+06	2.6486e+06	1.47479e+06	1.81207e+06	1.86557e+06	3.62918e+06	3.19104e+06	210921	2.08653e+06	3.74043e+06	2.25743e+06	1.27246e+07	2.83966e+06
1455	658.494	657.49	0.86667	2.08434e+06	1.75135e+06	1.65905e+06	1.84046e+06	2.94924e+06	1.88859e+06	2.0694e+06	2.68979e+06	2.03303e+06	1.29205e+06	2.53244e+06	4.53051e+06	1.65702e+06	1.06423e+06	970125	1.15943e+06	2.16421e+06	1.84797e+06	103391	1.32748e+06	2.4496e+06	1.21562e+06	8.68963e+06	1.75406e+06
1456	659.238	658.231	7.45535	6.52579e+07	9.84744e+07	1.30084e+08	3.1264e+07	2.16066e+07	1.3326e+08	7.27078e+07	1.14336e+08	8.95775e+07	5.57017e+07	4.84333e+07	1.00337e+08	4.74869e+07	5.06641e+07	5.61543e+07	2.24004e+07	1.15241e+07	2.32557e+07	2.48547e+07	2.07788e+07	6.70605e+07	6.50882e+07	4.90829e+07	63775444
1457	659.238	658.231	7.53826	6.52579e+07	9.84744e+07	1.30084e+08	3.1264e+07	2.16066e+07	1.3326e+08	7.27078e+07	1.14336e+08	8.95775e+07	5.57017e+07	4.84333e+07	1.00337e+08	4.74869e+07	5.06641e+07	5.61543e+07	2.24004e+07	1.17362e+07	2.32557e+07	2.48547e+07	2.07788e+07	6.70605e+07	6.50882e+07	4.90829e+07	63775444
1458	663.028	699.976	4.86635	1.02339e+07	6.98346e+06	8.07115e+06	8.37785e+06	8.66943e+06	8.75199e+06	7.68881e+06	7.16558e+06	7.69094e+06	6.70262e+06	7.44863e+06	6.10494e+06	8.85871e+06	8.80144e+06	6.13311e+06	9.91932e+06	5.96278e+06	4.15563e+06	3.09504e+06	6.12038e+06	5.50164e+06	5.80884e+06	7.47549e+06	7.02727e+06
1459	663.109	662.103	8.05903	2647.97	1813.81	1789.99	1414.6	1423.82	1162.5	2217.49	407.669	1831.02	1494.85	2196.58	648.408	1196.04	2279.62	337.704	2142.16	1208.53	1617.18	1347.45	707.4	1280.82	2718.7	1208.07	2051.32
1460	663.109	662.103	8.17524	227.424	155.781	153.735	121.494	122.286	99.8423	190.452	54.1245	181.323	128.387	188.655	83.9404	102.723	195.788	40.7265	183.981	103.796	138.893	115.727	60.7558	110.004	233.498	103.756	176.18
1461	666.222	763.189	8.14909	1.90109e+06	8.29995e+06	9.537e+06	1.33848e+06	5.09214e+06	7.9018e+06	2.03714e+06	4.8761e+06	3.21991e+06	4.91775e+06	2.83298e+06	8.1587e+06	3.04254e+06	1.9787e+06	4.36736e+06	2.82516e+06	2.74882e+06	2.24744e+06	1.13197e+06	3.16678e+06	4.31254e+06	4.24379e+06	5.24379e+06	3.90779e+06
1462	669.267	668.261	1.50906	3.26276e+06	635967	669237	1.62598e+06	2.83034e+06	720799	941856	418801	855209	707372	1.91907e+06	602281	2.56807e+06	1.07072e+06	872281	1.28398e+06	1.08969e+06	2.91273e+06	483350	961171	1.02261e+06	558221	201505	399595
1463	672.476	671.469	0.881789	1	265661	802688	1	1	1	1	179996	1	346721	1.06396e+06	3.18355e+06	1	1	1	172111	607162	155311	1	544213	1	40141.1	1.11492e+06	394864
1464	674.968	809.935	5.35302	870738	1.03048e+06	769211	1.05003e+06	1.43904e+06	891625	2.01321e+06	2.36629e+06	1.9066e+06	2.64336e+06	1.32038e+06	2.46055e+06	2.60527e+06	1.84707e+06	1.9065e+06	1.69571e+06	1.32647e+06	2.89562e+06	435250	658505	1.7712e+06	309017	860033	1.35286e+06
1465	676.182	675.176	7.40602	1.33567e+07	2.5877e+07	1.94166e+07	8.00456e+06	2.21807e+07	2.23009e+07	1.51066e+07	2.10757e+07	9.47415e+06	1.55243e+07	8.33468e+06	1.73871e+07	7.8972e+06	7.24426e+06	1.24893e+07	5.84064e+06	8.8149e+06	1.26387e+07	4.47969e+06	1.65832e+07	1.19626e+07	1.48142e+07	1.91744e+07	1.15988e+07
1466	676.182	675.176	7.48868	1.33567e+07	2.5877e+07	1.94265e+07	8.00456e+06	2.21807e+07	2.23009e+07	1.51066e+07	2.10757e+07	9.47415e+06	1.55243e+07	8.33468e+06	1.73871e+07	7.8972e+06	7.24426e+06	1.24893e+07	5.84064e+06	8.81799e+06	1.26382e+07	4.47969e+06	1.65832e+07	1.19626e+07	1.48142e+07	1.91744e+07	1.15988e+07
1467	677.329	698.303	5.40292	1.07699e+06	3.81382e+06	4.0922e+06	71653.1	1	30534.6	1.7719e+06	268134	1	1	1	1	1	1	697725	1	1	1	1	1	1	1	1	1
1468	687.214	708.188	6.52566	992552	309768	378432	677422	741973	804758	776251	926412	618846	501711	1.12172e+06	1.2102e+06	380222	260541	254584	313100	360320	600821	1	286323	631947	419766	1.80865e+06	588174
1469	690.425	689.419	0.942376	679088	141749	1	560885	906243	1	1.1322e+06	619985	88817.3	1	1	100577	315007	229973	1.98014e+06	108090	1.20008e+06	1.98918e+06	592666	443682	186227	78648.7	292581	1
1470	695.11	694.103	7.29803	9.51937e+06	3.09033e+06	3.03429e+06	8.35551e+06	4.12239e+06	5.69976e+06	3.79024e+06	1.00956e+06	9.07194e+06	1.11584e+07	9.28678e+06	4.86329e+06	6.86352e+06	1.48057e+07	5.97003e+06	6.47324e+07	2.58122e+06	3.56883e+06	1.259e+07	9.10337e+06	1.02934e+07	1.81239e+07	1.75363e+06	2.49572e+07
1471	695.109	694.104	7.58218	1.42488e+07	2.18631e+06	1.85149e+06	4.27746e+06	3.73032e+06	4.02198e+06	7.63645e+06	1.73967e+06	9.09693e+06	7.89761e+06	5.42938e+06	2.77894e+06	3.5018e+06	2.89223e+06	2.18599e+06	1.45364e+06	581182	1.74077e+06	7.64589e+06	5.92505e+06	3.95737e+06	9.2894e+06	851844	7.12796e+06
1472	696.092	793.059	7.35998	60789.6	32711.3	831301	363829	659568	947189	144294	1	134256	1.07844e+06	517998	425876	604389	1.84187e+06	871711	5.38372e+06	1.1904e+06	1.09819e+06	722796	843112	1.93039e+06	1.03267e+06	25013.8	1.03035e+06
1473	696.091	793.06	7.61483	912581	985068	1.4395e+06	2.16351e+06	1.26396e+06	2.55036e+06	1.12945e+06	645583	2.11418e+06	3.67484e+06	2.15842e+06	1.46507e+06	2.48983e+06	4.07436e+06	1.57642e+06	8.50624e+06	1.82275e+06	1.37175e+06	1.65476e+06	1.87725e+06	5.20976e+06	5.61929e+06	1.1245e+06	3.23027e+06
1474	696.094	793.06	7.90445	748089	1.59361e+06	1.4534e+06	1.87042e+06	2.64664e+06	2.91022e+06	1.29242e+06	518748	1.14188e+06	2.36366e+06	1.40316e+06	1.36824e+06	335162	2.5873e+06	752681	4.71778e+06	820089	712696	1.0311e+06	1.34629e+06	1.10777e+06	3.97787e+06	420824	2.73326e+06
1475	696.093	793.06	8.11769	500789	360819	575665	497702	637773	755163	704201	345918	713371	1.35327e+06	99569.8	652390	251959	514574	362939	1.81208e+06	505960	173081	993229	790810	1.04487e+06	1.14009e+06	491654	573299
1476	699.311	720.285	5.42686	408023	1.15751e+06	1.1996e+06	1	1	1	276843	1	1	1	1	1	1	1	1	1	1	1	1	1	1	1	1	1
1477	700.984	737.931	4.82251	4.988e+06	4.16762e+06	3.3216e+06	4.71669e+06	3.8971e+06	3.79496e+06	3.59891e+06	3.28001e+06	3.68417e+06	3.63387e+06	3.49594e+06	3.01245e+06	5.0531e+06	3.57437e+06	3.33388e+06	4.87898e+06	2.2551e+06	1.98294e+06	1.80757e+06	2.69598e+06	2.61694e+06	2.56179e+06	4.08814e+06	3.69301e+06
1478	700.985	737.931	4.90072	4.988e+06	4.16762e+06	3.3216e+06	4.71669e+06	3.8971e+06	3.79496e+06	3.59891e+06	3.28001e+06	3.68417e+06	3.63387e+06	3.49594e+06	3.01245e+06	5.0531e+06	3.57437e+06	3.33388e+06	4.87898e+06	2.2551e+06	1.98294e+06	1.80757e+06	2.69598e+06	2.61694e+06	2.56179e+06	4.08814e+06	3.69301e+06
1479	712.227	711.221	8.18828	3.49106e+06	8.03175e+06	7.56873e+06	1.62593e+06	4.98926e+06	8.90682e+06	4.98164e+06	9.22046e+06	5.34417e+06	6.29367e+06	3.21496e+06	1.05983e+07	3.73487e+06	2.44569e+06	4.86493e+06	2.80424e+06	2.87399e+06	3.31973e+06	2.45025e+06	4.45184e+06	4.69794e+06	5.24643e+06	5.84747e+06	4.97083e+06
1480	715.43	714.423	0.937211	1.05894e+07	345474	1.18633e+06	7.37291e+06	7.23842e+06	5.70453e+06	7.58313e+06	7.88201e+06	1.12897e+06	1.471e+06	6.96515e+06	369430	4.01499e+06	951775	7.89161e+06	988737	5.66822e+06	5.34352e+06	1.6667e+06	2.34486e+06	536021	1.2612e+06	6.05474e+06	2.52411e+06
1481	717.696	716.69	4.77039	1.51763e+07	1.81713e+07	1.66314e+07	1.08465e+07	1.17693e+07	7.79834e+06	1.86697e+07	1.31095e+07	1.43911e+07	1.21592e+07	1.45202e+07	9.34152e+06	1.22565e+07	1.10685e+07	7.325e+06	1.58443e+07	8.47682e+06	1.09897e+07	1.0097e+07	1.04608e+07	1.20051e+07	1.22399e+07	1.32928e+07	1.56777e+07
1482	717.696	716.689	4.83099	1.51763e+07	1.81713e+07	1.66314e+07	1.08465e+07	1.17693e+07	7.79834e+06	1.86697e+07	1.31095e+07	1.43911e+07	1.21592e+07	1.45202e+07	9.34152e+06	1.22565e+07	1.10685e+07	7.325e+06	1.58443e+07	8.47682e+06	1.09897e+07	1.0097e+07	1.04608e+07	1.20051e+07	1.22399e+07	1.32928e+07	1.56777e+07
1483	729.26	826.228	6.50528	33086.7	1	1	1	24566.4	1	1	25211.2	1	1	15849.8	1	1	5366.47	1	1	1	1	1	1	1	1	205594	1
1484	730.517	729.511	0.884745	1.69572e+06	2.30473e+06	4.20778e+06	2.13653e+06	2.57963e+06	2.40655e+06	1.79873e+06	3.13601e+06	2.60969e+06	2.72368e+06	2.29e+06	1.18816e+06	1.51785e+06	1.35435e+06	929789	1.56638e+06	1.03236e+06	1.82023e+06	135999	546579	1.47823e+06	1.98727e+06	1.84674e+06	2.46486e+06
1485	738.941	775.888	4.86452	2.88646e+06	3.12003e+06	2.33772e+06	2.82464e+06	2.74894e+06	2.14373e+06	2.14342e+06	1.86383e+06	1.9593e+06	2.40554e+06	1.74545e+06	1.59136e+06	2.95252e+06	2.36379e+06	2.06719e+06	2.95733e+06	1.37611e+06	782637	841141	1.22888e+06	1.52823e+06	1.59118e+06	2.29734e+06	2.15811e+06
1486	747.521	746.514	1.44361	2.01086e+06	1.76198e+06	2.36696e+06	1.89056e+06	1.73246e+06	1.56311e+06	2.05929e+06	2.50392e+06	1.95335e+06	1.714e+06	1.94016e+06	2.25125e+06	1.95948e+06	2.21568e+06	2.0668e+06	3.75343e+06	2.36373e+06	2.58802e+06	1.55212e+06	2.04157e+06	1.75022e+06	1.5163e+06	1.63171e+06	1.29207e+06
1487	748.572	747.566	2.07609	6.15758e+06	6.77535e+06	8.38857e+06	8.3144e+06	6.98422e+06	6.48346e+06	6.27388e+06	6.68665e+06	6.97402e+06	8.24232e+06	5.70328e+06	1.39889e+07	1.17943e+07	7.48204e+06	8.7705e+06	9.52208e+06	8.47131e+06	6.15098e+06	5.94579e+06	8.61048e+06	6.83044e+06	7.04215e+06	6.93872e+06	6.82286e+06
1488	750.087	749.081	4.86227	2.1749e+07	1.46805e+07	2.90904e+07	1.48885e+07	17669583	1.72885e+07	2.18235e+07	2.19037e+07	2.11882e+07	1.93255e+07	2.38992e+07	2.69702e+07	1.54136e+07	1.66717e+07	9.88461e+06	2.03503e+07	1.61787e+07	3.21526e+07	1.45363e+07	2.60316e+07	2.1505e+07	2.06859e+07	1.19309e+07	1.04383e+07
1489	750.087	749.081	4.92427	2.1749e+07	1.46805e+07	2.90904e+07	1.48885e+07	17669583	1.72885e+07	2.18235e+07	2.19037e+07	2.11882e+07	1.93255e+07	2.38992e+07	2.69702e+07	1.54136e+07	1.66717e+07	9.88461e+06	2.03503e+07	1.61787e+07	3.21526e+07	1.45363e+07	2.60316e+07	2.1505e+07	2.06859e+07	1.19309e+07	1.04383e+07
1490	752.083	751.077	4.85166	6.19258e+06	4.10743e+06	8.20256e+06	4.29586e+06	3.19567e+06	4.90185e+06	6.38729e+06	6.25846e+06	6.21146e+06	5.68469e+06	6.84866e+06	7.83125e+06	4.51664e+06	4.91874e+06	2.87162e+06	5.74581e+06	4.64905e+06	9.19249e+06	4.1423e+06	7.53177e+06	6.13256e+06	5.93833e+06	3.27373e+06	3.08813e+06
1491	752.084	751.077	4.92858	6.19258e+06	4.10743e+06	8.20256e+06	4.29586e+06	3.19567e+06	4.90185e+06	6.38729e+06	6.25846e+06	6.21146e+06	5.68469e+06	6.84866e+06	7.83125e+06	4.51664e+06	4.91874e+06	2.87172e+06	5.74581e+06	4.64905e+06	9.1918e+06	4.1423e+06	7.53177e+06	6.13256e+06	5.93833e+06	3.27373e+06	3.08813e+06
1492	756.141	755.135	4.87419	1	1	1	12864.5	1	92180.5	244616	327071	1.44081e+06	612557	1.15671e+06	247713	39842.4	765753	1	226916	268275	1.87489e+06	6.29384e+06	2.72186e+06	915550	861109	785058	329519
1493	761.086	782.058	8.08883	1.12842e+06	1.14254e+06	1.23964e+06	883001	1.29772e+06	620478	907990	263125	1.48922e+06	571883	1.31068e+06	588517	1.10669e+06	1.79278e+06	219860	1.06144e+06	1.05521e+06	1.43506e+06	805501	457875	658689	1.73868e+06	1.07254e+06	1.20153e+06
1494	764.199	861.165	8.20309	107297	1.11435e+06	1.47224e+06	192406	629614	886830	60554.5	309156	211541	533913	305144	789525	395688	172765	497378	221088	461491	175192	1	226204	500863	360590	603938	378185
1495	770.536	769.53	0.896882	4.36151e+06	98908.2	1	1	19562.7	3.53343e+06	34559.1	1	1.57084e+06	66498.1	1	2.92486e+06	248984	1.57158e+06	343706	228654	82301	30050.2	16382.7	249580	334292	164062	1.4343e+06	1
1496	776.897	859.85	4.8566	906459	1.2273e+06	748872	990925	1.14202e+06	790882	946226	275846	660647	1.12387e+06	576743	293312	1.45453e+06	1.04576e+06	745789	1.31924e+06	706760	1	1	1	1	257700	1.06747e+06	943264
1497	780.361	779.355	5.00157	1.30067e+07	1.14452e+07	1.6722e+07	8.99126e+06	1.39852e+07	1.27716e+07	1.60891e+07	2.16616e+07	2.24663e+07	1.93464e+07	2.17544e+07	2.00778e+07	1.59715e+07	1.83772e+07	1.11987e+07	2.07455e+07	1.65696e+07	2.63811e+07	2.06597e+07	2.23295e+07	1.98586e+07	1.99791e+07	1.79462e+07	1.65283e+07
1498	780.362	779.355	5.11031	1.30067e+07	1.14452e+07	1.6722e+07	1.40223e+07	1.39852e+07	1.27716e+07	1.60891e+07	2.16616e+07	2.24663e+07	1.93464e+07	2.17544e+07	2.00778e+07	1.59715e+07	1.83772e+07	1.11987e+07	2.07455e+07	1.65696e+07	2.63811e+07	2.06597e+07	2.23295e+07	1.98586e+07	1.99791e+07	1.79462e+07	1.65283e+07
1499	786.416	915.372	5.09838	961790	900442	962233	1.12142e+06	1.02939e+06	893176	1.36499e+06	1.27345e+06	1.51502e+06	1.15461e+06	1.21493e+06	1.26036e+06	1.2958e+06	1.05775e+06	762361	1.5619e+06	903038	1.10582e+06	1.15705e+06	1.06637e+06	1.1899e+06	1.15485e+06	1.41635e+06	1419086
1500	786.416	823.362	5.26164	2.82259e+06	2.01372e+06	2.29731e+06	2.44935e+06	2.17021e+06	2.28733e+06	1.9282e+06	1.48086e+06	2.32565e+06	2.27387e+06	2.13894e+06	1.87284e+06	2.57957e+06	2.18905e+06	1.91791e+06	2.99872e+06	1.43728e+06	140207	304180	1.37436e+06	2.09898e+06	2.23314e+06	2.30501e+06	2.44446e+06
1501	788.043	824.99	4.89349	8.2136e+06	6.98616e+06	8.25493e+06	7.43929e+06	8.42896e+06	7.52673e+06	6.66129e+06	6.84197e+06	6.62143e+06	7.27583e+06	5.96868e+06	7.07086e+06	7.03253e+06	7.33782e+06	4.89386e+06	8.38598e+06	5.50101e+06	4.17377e+06	2.52702e+06	5.56794e+06	4.8951e+06	5.6856e+06	5.6472e+06	5.44506e+06
1502	791.545	790.539	1.48854	7.33605e+06	8.33303e+06	8.70208e+06	6.71491e+06	6.04682e+06	6.61085e+06	5.11302e+06	6.94217e+06	6.1895e+06	5.76409e+06	6.64925e+06	4.16921e+06	5.27779e+06	6.50967e+06	3.31296e+06	8.39982e+06	6.75374e+06	5.20972e+06	3.88257e+06	3.41493e+06	5.19619e+06	5.55276e+06	3.54652e+06	4.53024e+06
1503	794.536	793.53	0.882425	4.32199e+06	402611	1	1	1	3.12447e+06	1	1	1.37535e+06	53597.1	1	1.53834e+06	1	1.289e+06	199550	167283	1	1	1	20162.2	445172	105150	1.02137e+06	1
1504	796.552	817.529	0.891726	3.37285e+06	269658	1	1	1	2.29584e+06	1	1	998110	1	1	1.43403e+06	1	697870	19226.6	1	1	27519.9	1	29179.7	278839	1	817692	1
1505	803.656	802.649	4.77897	7.70332e+06	9.36488e+06	8.28792e+06	5.39695e+06	5.9339e+06	3.82734e+06	9.56825e+06	6.44355e+06	7.17613e+06	6.16668e+06	7.31447e+06	4.48729e+06	5.98514e+06	5.42398e+06	3.48713e+06	7.82993e+06	4.11843e+06	5.45764e+06	4.91641e+06	5.06145e+06	5.84596e+06	5.88974e+06	6.38445e+06	7.72516e+06
1506	814.274	813.269	6.52844	2.48278e+06	1.66142e+06	1.23159e+06	480574	2.59748e+06	3.32292e+06	1.33771e+06	1.13417e+06	1.34109e+06	804864	1.92741e+06	4.42672e+06	703582	730341	751186	669379	1.15504e+06	1.12685e+06	201300	933037	1.19325e+06	810016	2.74109e+06	807623
1507	817.313	816.307	6.43976	1.29455e+07	4.74802e+06	6.05252e+06	5.33401e+06	1.19193e+07	1.00783e+07	7.66255e+06	9.77965e+06	7.04196e+06	3.52402e+06	1.26277e+07	2.51499e+07	2.45319e+06	3.39069e+06	2.19131e+06	2.47158e+06	6.45486e+06	5.63305e+06	500351	4.67478e+06	7.55938e+06	4.67865e+06	3.46812e+07	5.49711e+06
1508	818.537	839.515	0.892676	932012	28184.5	1	1	1	463368	1	1	267797	1	1	253568	1	174899	11124.8	20555.2	1	1	1	1	20208.7	1	255407	1
1509	825.999	862.946	4.85392	4.46805e+06	3.81495e+06	3.00149e+06	4.80692e+06	4.25761e+06	4.00184e+06	3.45724e+06	2.79094e+06	3.46422e+06	2.93842e+06	3.06718e+06	2.65038e+06	3.45388e+06	4.22983e+06	2.81532e+06	4.7457e+06	2.82458e+06	1.89863e+06	1.30934e+06	2.69935e+06	2.14282e+06	2.68507e+06	3.64262e+06	3.38564e+06
1510	825.999	862.946	4.91711	4.46805e+06	3.81495e+06	3.01192e+06	4.80692e+06	4.25761e+06	4.00184e+06	3.45724e+06	2.79094e+06	3.46422e+06	2.93842e+06	3.06718e+06	2.65057e+06	3.45388e+06	4.22983e+06	2.8327e+06	4.7457e+06	2.82458e+06	1.89863e+06	1.30934e+06	2.69935e+06	2.14282e+06	2.68507e+06	3.64262e+06	3.38564e+06
1511	835.536	834.53	2.25739	197.911	297.979	349.939	206.931	169.329	169.292	67.2211	102.28	69.98	56.477	110.108	152.687	115.521	120.923	61.1135	189.729	87.6943	62.8078	6.38508	46.5552	9.23878	8.37649	5.07904	1.62826e-05
1512	836.342	835.338	1.00127	9.07307e+06	239189	282820	3.56753e+06	3.64795e+06	1.21256e+06	1.81347e+06	1.16396e+06	187073	343703	2.33076e+06	1	955316	286392	2.05527e+06	1	826815	1.97152e+06	1.07616e+06	585289	77236	1	823015	260864
1513	840.219	839.212	3.49067	5.91098e+06	7.71444e+06	9.17585e+06	6.68981e+06	6.51005e+06	5.38834e+06	5.51127e+06	6.62758e+06	4.485e+06	3.68296e+06	7.86286e+06	4.00064e+06	7.95452e+06	5.35659e+06	3.44656e+06	1.82457e+06	6.65998e+06	6.26221e+06	1.94881e+06	4.81795e+06	4.78199e+06	2.7438e+06	5.07282e+06	2.16765e+06
1514	842.536	841.537	0.870051	4.11653e+07	4.27561e+06	404018	541474	703645	3.39392e+07	1.98122e+06	467752	1.63536e+07	841337	898134	2.25804e+07	1.20488e+06	9.86795e+06	1.89696e+06	1.79623e+06	1.03154e+06	364975	184474	345564	344865	258246	429359	126598
1515	845.555	844.549	0.873327	4.08991e+06	145580	1	1	1	2.53981e+06	1	1	1.05394e+06	1	1	1.55121e+06	3282.12	845629	114963	10858.9	20880.8	17088.2	1	1	85306.7	39124.3	1.43456e+06	1
1516	851.23	850.225	7.46194	8.76817e+06	3.56833e+06	3.91175e+06	2.22877e+06	2.80123e+06	3.58879e+06	4.30422e+06	3.56598e+06	6.49669e+06	4.2752e+06	2.82966e+06	3.24579e+06	2.9407e+06	2.22891e+06	3.32663e+06	5.61406e+06	1.07656e+06	1.61115e+06	2.5757e+06	5.02624e+06	4.16902e+06	6.88389e+06	1.74584e+06	7.20924e+06
1517	851.567	850.561	1.00849	2.68931e+06	2.17785e+06	2.92295e+06	3.14131e+06	2.77579e+06	2.72118e+06	3.15202e+06	2.53346e+06	2.84672e+06	3.05371e+06	3.35619e+06	3.13778e+06	3.55667e+06	2.87045e+06	3.12802e+06	4.18416e+06	4.29528e+06	4.62828e+06	3.28888e+06	3.29621e+06	2.57712e+06	2.52802e+06	1.76482e+06	1.86306e+06
1518	852.212	851.208	7.40835	9.0024e+06	1.20532e+07	1.65025e+07	6.294e+06	1.5411e+07	2.36453e+07	1.13338e+07	1.03148e+07	1.31639e+07	2.36602e+07	9.52943e+06	1.91229e+07	8.29729e+06	1.42754e+07	1.72271e+07	1.90522e+07	8.31626e+06	1.04878e+07	5.53362e+06	1.1628e+07	1.81136e+07	2.54846e+07	8.01527e+06	1.73337e+07
1519	852.212	851.208	7.50741	9.0024e+06	1.20532e+07	1.65025e+07	6.294e+06	1.5411e+07	2.36453e+07	1.13338e+07	1.03148e+07	1.31639e+07	2.36602e+07	9.52943e+06	1.91229e+07	8.29729e+06	1.42754e+07	1.72271e+07	1.90522e+07	8.31626e+06	1.04878e+07	5.53434e+06	1.1628e+07	1.81136e+07	2.54846e+07	8.01527e+06	1.73337e+07
1520	858.525	857.519	2.78455	1.97999e+06	3.39473e+06	7.72608e+06	3.38571e+06	4.05609e+06	2.83681e+06	2.48216e+06	3.28869e+06	2.904e+06	2.28408e+06	3.19608e+06	4.09556e+06	2.17418e+06	3.03333e+06	2.9179e+06	3.34131e+06	1.65681e+06	842785	1.96386e+06	2.25702e+06	1.56789e+06	1.79031e+06	1.67406e+06	2.14874e+06
1521	875.102	874.095	4.89833	1.03965e+07	6.48011e+06	1.46243e+07	6.46817e+06	7.86807e+06	5.55775e+06	1.0628e+07	1.21431e+07	7.39547e+06	9.09955e+06	1.17088e+07	1.38029e+07	4.55674e+06	8.21504e+06	4.33592e+06	9.12263e+06	7.85845e+06	1.89134e+07	6.84788e+06	1.31747e+07	1.08524e+07	1.05721e+07	4.92632e+06	4.45431e+06
1522	884.54	883.536	2.48792	2.04604e+07	1	6.20197e+06	4.13306e+06	1.51426e+07	1.75703e+07	3889.49	7174.35	1.37361e+07	6.6011e+06	1	1	8824.45	31517.7	5.54115e+06	1	6.90806e+06	1.45414e+07	7.15339e+06	7.44055e+06	7349.01	1	5318.12	1
1523	884.54	883.536	2.69504	2.26435e+07	3.2722e+07	3.04394e+07	2.34202e+07	2.38195e+07	2.5995e+07	2.34919e+07	2.44839e+07	2.20402e+07	2.20523e+07	2.86984e+07	1.97888e+07	1.7737e+07	2.67998e+07	1.94224e+07	3.01999e+07	1.38421e+07	8.13089e+06	1.31545e+07	1.20311e+07	1.34465e+07	1.21199e+07	9.68065e+06	1.25268e+07
1524	884.541	883.536	2.76318	1.25018e+07	3.27346e+07	3.04739e+07	2.3418e+07	2.3837e+07	2.60394e+07	2.34952e+07	2.4519e+07	2.20418e+07	2.2053e+07	2.87018e+07	1.97832e+07	1.77386e+07	2.67998e+07	1.94341e+07	3.0196e+07	1.38421e+07	7.48538e+06	1.31622e+07	1.20483e+07	1.34578e+07	1.21199e+07	9.69716e+06	1.25274e+07
1525	885.618	884.612	4.76819	6.38806e+06	8.05253e+06	7.10851e+06	4.65244e+06	4.9105e+06	3.17721e+06	8.12396e+06	5.28235e+06	6.08034e+06	5.08753e+06	6.12893e+06	3.6922e+06	5.13705e+06	4.50846e+06	2.975e+06	6.78393e+06	3.4862e+06	4.58785e+06	4.18506e+06	4.28846e+06	4.98077e+06	4.99757e+06	5.39758e+06	6.60042e+06
1526	885.618	884.612	4.8302	6.38806e+06	8.05253e+06	7.10851e+06	4.65244e+06	4.9105e+06	3.17721e+06	8.12396e+06	5.28235e+06	6.08034e+06	5.08753e+06	6.12893e+06	3.6922e+06	5.13705e+06	4.50846e+06	2.975e+06	6.78393e+06	3.4862e+06	4.58785e+06	4.18506e+06	4.28846e+06	4.98077e+06	4.99757e+06	5.39758e+06	6.60042e+06
1527	886.554	885.549	2.51584	1.36122e+07	1	3527.73	1	1	1	1	5941.03	1	6990.11	11467.4	1	1	4196.49	1	22178	3.41093e+06	2.52371e+07	9.69227e+06	1.33334e+07	1	1	1	1
1528	886.556	885.55	2.75928	3.61143e+07	4.41814e+07	5.97953e+07	2.81666e+07	3.62759e+07	3.10511e+07	2.93786e+07	3.31753e+07	3.17553e+07	1.9046e+07	4.35528e+07	3.87876e+07	2.70678e+07	3.08828e+07	1.92115e+07	3.43942e+07	2.47824e+07	1.31422e+07	1.98751e+07	2.60034e+07	2.0536e+07	1.99708e+07	1.28633e+07	1.4104e+07
1529	886.556	885.55	2.85433	3.61143e+07	4.41814e+07	5.97953e+07	2.81666e+07	3.62759e+07	3.10511e+07	2.93786e+07	3.31753e+07	3.17553e+07	1.9046e+07	4.35528e+07	3.87876e+07	2.70678e+07	3.08828e+07	1.92115e+07	3.43942e+07	2.54431e+07	1.31422e+07	1.98751e+07	2.60034e+07	2.0536e+07	1.99708e+07	1.28633e+07	1.4104e+07
1530	886.557	885.55	3.14532	3.23535e+07	2.92232e+07	3.50946e+07	4.40597e+07	3.97327e+07	1.77854e+07	3.92483e+07	3.352e+07	3.49151e+07	2.6573e+07	2.45829e+07	3.84872e+07	1.97359e+07	1.20661e+07	1.14385e+07	1.30018e+07	2.99963e+07	2.57103e+07	1.79353e+07	1.06332e+07	2.26726e+07	1.28514e+07	2.03186e+07	1.0934e+07
1531	886.556	885.55	3.309	3.23535e+07	4.59275e+07	3.50946e+07	4.40597e+07	3.97327e+07	3.1223e+07	3.92483e+07	3.352e+07	3.49151e+07	4.1929e+07	3.78626e+07	4.28531e+07	2.00826e+07	2.10849e+07	2.06074e+07	2.54676e+07	3.11709e+07	2.57103e+07	1.79353e+07	9.18287e+06	2.27054e+07	2.33468e+07	2.03186e+07	1.65774e+07
1532	886.556	885.55	3.55828	5.80174e+06	1.93114e+07	5.54003e+06	7.76098e+06	9.80745e+06	1.43773e+07	1.81147e+06	1.12583e+07	9.33218e+06	1.74231e+07	1.57337e+07	2.05267e+07	6.03145e+06	1.57746e+07	1.90566e+07	2.1718e+07	7.08698e+06	9.91492e+06	2.23938e+06	5.75494e+06	8.30872e+06	1.40258e+07	4.92317e+06	1.5412e+07
1533	887.56	970.512	3.27043	1	1	4249.2	1	9029.8	9005.78	3071.16	1	13045.8	16194.9	1	1	6260.75	2828.34	2193	1	1	1	1	1	1	1	1	1
1534	887.617	970.567	4.80157	2.88395e+06	3.54077e+06	3.08889e+06	1.9223e+06	2.14619e+06	1.28298e+06	3.46981e+06	2.27751e+06	2.62908e+06	2.12271e+06	2.69478e+06	1.52621e+06	2178838	1.83617e+06	1.18964e+06	2.92596e+06	1.43448e+06	2.00009e+06	1.79062e+06	1.84307e+06	2.16313e+06	2.14075e+06	2.27997e+06	2.84114e+06
1535	902.326	901.321	6.54397	1.97084e+06	1.25091e+06	884348	426661	1.35817e+06	2.43521e+06	1.20162e+06	1.48821e+06	2.08139e+06	625114	1.40721e+06	3.77665e+06	573823	711365	528772	567809	938701	395065	171969	1.30821e+06	572886	960238	2.00364e+06	335389
1536	910.555	909.55	2.59698	1.51679e+07	1.63669e+07	2.24232e+07	1.23339e+07	1.97647e+07	1.65865e+07	1.87836e+07	1.50427e+07	1.87441e+07	1.53451e+07	1.72172e+07	1.26649e+07	1.4116e+07	1.61906e+07	9.42255e+06	2.06975e+07	1.33032e+07	9.50924e+06	8.05193e+06	9.21274e+06	5.77673e+06	8.49282e+06	1	2.95473e+06
1537	910.556	909.55	2.7188	1.53279e+07	1.66187e+07	2.24232e+07	1.23339e+07	1.97647e+07	1.65865e+07	1.87836e+07	1.50427e+07	1.87441e+07	1.53451e+07	1.72172e+07	1.26649e+07	1.45808e+07	1.61906e+07	9.42255e+06	2.06975e+07	1.36369e+07	6.43373e+06	8.05193e+06	9.21274e+06	8.6006e+06	1.24537e+07	6.79896e+06	9.62439e+06
1538	913.057	950.004	4.85029	5.09677e+06	3.99383e+06	4.72749e+06	4.44719e+06	4.82157e+06	4.21189e+06	4.08612e+06	4.47477e+06	4.24916e+06	4.66066e+06	4.74742e+06	4.54063e+06	3.73621e+06	4.35394e+06	2.78049e+06	5.00153e+06	3.25816e+06	2.70245e+06	1.46153e+06	3.54082e+06	2.93577e+06	2.22104e+06	3.25957e+06	2.89395e+06
1539	913.058	950.005	4.92637	5.09677e+06	3.99383e+06	4.72749e+06	4.44719e+06	4.82157e+06	4.21189e+06	4.08612e+06	4.47477e+06	4.24916e+06	4.66066e+06	4.74742e+06	4.54063e+06	3.73621e+06	4.35394e+06	2.78049e+06	5.00153e+06	3.25816e+06	2.70245e+06	1.46153e+06	3.54082e+06	2.93577e+06	2.22104e+06	3.25957e+06	2.89395e+06
1540	917.486	916.479	5.11395	1.17883e+07	9.62693e+06	8.72003e+06	1.59018e+07	1.01543e+07	1.27702e+07	1.53792e+07	1.26677e+07	1.38712e+07	1.34389e+07	1.40939e+07	1.07668e+07	1.66871e+07	1.48681e+07	8.2113e+06	1.39434e+07	1.24057e+07	1.27744e+07	7.06086e+06	1.08516e+07	1.30015e+07	1.34066e+07	1.10058e+07	1.18366e+07
1541	917.486	916.479	5.26052	1.73319e+07	1.46398e+07	1.47638e+07	1.59018e+07	1.47148e+07	1.27702e+07	1.53792e+07	1.26677e+07	1.38712e+07	1.34389e+07	1.40939e+07	1.07668e+07	1.66871e+07	1.48681e+07	1.17545e+07	2.02827e+07	1.21526e+07	1.27744e+07	7.06086e+06	1.08516e+07	1.30015e+07	1.34066e+07	1.10058e+07	1.18366e+07
1542	951.013	987.96	4.90277	2.95271e+06	2.77842e+06	2.90924e+06	2.97519e+06	3.28843e+06	2.67344e+06	2.21767e+06	2.34487e+06	2.40652e+06	2.48185e+06	2.3351e+06	1.97821e+06	2.87448e+06	2.73849e+06	1.44261e+06	3.39618e+06	1.8833e+06	234739	813825	1.94094e+06	1.68567e+06	1.83333e+06	2.25113e+06	2.1036e+06
