# Supplementary material for: Histone deacetylase activity mediates thermal plasticity in zebrafish (Danio rerio)
Source: Sci Rep. 2019 Jun 3;9:8216. doi: 10.1038/s41598-019-44726-x (PMC6546753; doi:10.1038/s41598-019-44726-x)
Supplement: Supplementary file 3 — Supplementary data set 2 [file 41598_2019_44726_MOESM3_ESM.xlsx]

## Sheet: Sheet1
FrameTable: 813 Items
CompID	ID	CompMW	Formula	MZ	Time	HitCount
30	216	109.019		108.011	5.65794	1
	DetailTable: 1 Items
	CSID	Name	Formula	SMILES	MW	AvgMass	MonoisotopicMass	SearchMass	DeltaPPM	Adduct
	96959	Hypotaurine	C_{2}H_{7}NO_{2}S	C(CS(=O)O)N	109.147	109.147	109.02	109.019	9.95557	comp
38	265	113.902		112.895	3.62501	1
	DetailTable: 1 Items
	CSID	Name	Formula	SMILES	MW	AvgMass	MonoisotopicMass	SearchMass	DeltaPPM	Adduct
	22410	Cadmium	Cd	[Cd]	112.411	112.411	113.903	113.902	8.45186	comp
40	275	114.031		113.023	5.26336	2
	DetailTable: 2 Items
	CSID	Name	Formula	SMILES	MW	AvgMass	MonoisotopicMass	SearchMass	DeltaPPM	Adduct
	4444060	(2E)-2-Hydroxy-2,4-pentadienoic acid	C_{5}H_{6}O_{3}	C=C/C=C(\C(=O)O)/O	114.099	114.099	114.032	114.031	9.78886	comp
	4444490	(2Z)-4-Oxo-2-pentenoic acid	C_{5}H_{6}O_{3}	CC(=O)/C=C\C(=O)O	114.099	114.099	114.032	114.031	9.78886	comp
41	279	114.042		113.035	6.22463	5
	DetailTable: 5 Items
	CSID	Name	Formula	SMILES	MW	AvgMass	MonoisotopicMass	SearchMass	DeltaPPM	Adduct
	629	Dihydrouracil	C_{4}H_{6}N_{2}O_{2}	C1CN=C(N=C1O)O	114.103	114.103	114.043	114.042	9.92083	comp
	4116	Muscimol	C_{4}H_{6}N_{2}O_{2}	c1c(onc1O)CN	114.103	114.103	114.043	114.042	9.92083	comp
	7529	2,5-Diketopiperazine	C_{4}H_{6}N_{2}O_{2}	C1C(=NCC(=N1)O)O	114.103	114.103	114.043	114.042	9.92083	comp
	62430	1-Methylhydantoin	C_{4}H_{6}N_{2}O_{2}	CN1CC(=NC1=O)O	114.103	114.103	114.043	114.042	9.92083	comp
	388802	b-Cyano-L-Alanine	C_{4}H_{6}N_{2}O_{2}	C(C#N)[C@@H](C(=O)O)N	114.103	114.103	114.043	114.042	9.92083	comp
43	294	115.026		155.045	6.31651	1
	DetailTable: 1 Items
	CSID	Name	Formula	SMILES	MW	AvgMass	MonoisotopicMass	SearchMass	DeltaPPM	Adduct
	4444106	Maleamic acid	C_{4}H_{5}NO_{3}	C(=C\C(=O)O)\C(=N)O	115.087	115.087	115.027	115.026	9.63012	comp
44	308	115.026		132.029	6.38203	1
	DetailTable: 1 Items
	CSID	Name	Formula	SMILES	MW	AvgMass	MonoisotopicMass	SearchMass	DeltaPPM	Adduct
	4444106	Maleamic acid	C_{4}H_{5}NO_{3}	C(=C\C(=O)O)\C(=N)O	115.087	115.087	115.027	115.026	9.69645	comp
46	320	115.062		114.055	4.98169	4
	DetailTable: 4 Items
	CSID	Name	Formula	SMILES	MW	AvgMass	MonoisotopicMass	SearchMass	DeltaPPM	Adduct
	594	DL-Proline	C_{5}H_{9}NO_{2}	C1CC(NC1)C(=O)O	115.13	115.13	115.063	115.062	9.96546	comp
	8640	d-Pro	C_{5}H_{9}NO_{2}	C1C[C@@H](NC1)C(=O)O	115.13	115.13	115.063	115.062	9.96546	comp
	128566	L-Proline	C_{5}H_{9}NO_{2}	C1C[C@H](NC1)C(=O)O	115.13	115.13	115.063	115.062	9.96546	comp
	4574010	N-(3-Oxopropyl)acetamide	C_{5}H_{9}NO_{2}	CC(=O)NCCC=O	115.13	115.13	115.063	115.062	9.96546	comp
49	336	116.01		115.003	5.76403	3
	DetailTable: 3 Items
	CSID	Name	Formula	SMILES	MW	AvgMass	MonoisotopicMass	SearchMass	DeltaPPM	Adduct
	132980	2,4-Dioxobutanoic acid	C_{4}H_{4}O_{4}	C(C=O)C(=O)C(=O)O	116.072	116.072	116.011	116.01	9.88228	comp
	392248	Maleic acid	C_{4}H_{4}O_{4}	C(=C\C(=O)O)\C(=O)O	116.072	116.072	116.011	116.01	9.88228	comp
	10197150	Fumaric acid	C_{4}H_{4}O_{4}	C(=C/C(=O)O)\C(=O)O	116.072	116.072	116.011	116.01	9.88228	comp
51	342	116.01		115.003	6.22294	3
	DetailTable: 3 Items
	CSID	Name	Formula	SMILES	MW	AvgMass	MonoisotopicMass	SearchMass	DeltaPPM	Adduct
	132980	2,4-Dioxobutanoic acid	C_{4}H_{4}O_{4}	C(C=O)C(=O)C(=O)O	116.072	116.072	116.011	116.01	9.61921	comp
	392248	Maleic acid	C_{4}H_{4}O_{4}	C(=C\C(=O)O)\C(=O)O	116.072	116.072	116.011	116.01	9.61921	comp
	10197150	Fumaric acid	C_{4}H_{4}O_{4}	C(=C/C(=O)O)\C(=O)O	116.072	116.072	116.011	116.01	9.61921	comp
56	363	118.025		117.018	1.05104	3
	DetailTable: 3 Items
	CSID	Name	Formula	SMILES	MW	AvgMass	MonoisotopicMass	SearchMass	DeltaPPM	Adduct
	473	Methylmalonic acid	C_{4}H_{6}O_{4}	CC(C(=O)O)C(=O)O	118.088	118.088	118.027	118.025	9.77376	comp
	1078	Succinic acid	C_{4}H_{6}O_{4}	C(CC(=O)O)C(=O)O	118.088	118.088	118.027	118.025	9.77376	comp
	10649	Dimethyl oxalate	C_{4}H_{6}O_{4}	COC(=O)C(=O)OC	118.088	118.088	118.027	118.025	9.77376	comp
59	375	118.062		117.055	1.39745	1
	DetailTable: 1 Items
	CSID	Name	Formula	SMILES	MW	AvgMass	MonoisotopicMass	SearchMass	DeltaPPM	Adduct
	24171	5-Hydroxypentanoic acid	C_{5}H_{10}O_{3}	C(CCO)CC(=O)O	118.131	118.131	118.063	118.062	9.96815	comp
62	432	119.057		118.05	6.10205	8
	DetailTable: 8 Items
	CSID	Name	Formula	SMILES	MW	AvgMass	MonoisotopicMass	SearchMass	DeltaPPM	Adduct
	2064	DL-gamma-Amino-beta-hydroxybutyric acid	C_{4}H_{9}NO_{3}	C(C(CN)O)C(=O)O	119.119	119.119	119.058	119.057	9.11679	comp
	6051	L-(-)-Threonine	C_{4}H_{9}NO_{3}	C[C@H]([C@@H](C(=O)O)N)O	119.119	119.119	119.058	119.057	9.11679	comp
	12126	L-Homoserine	C_{4}H_{9}NO_{3}	C(CO)[C@@H](C(=O)O)N	119.119	119.119	119.058	119.057	9.11679	comp
	62643	D-(+)-Threonine	C_{4}H_{9}NO_{3}	C[C@@H]([C@H](C(=O)O)N)O	119.119	119.119	119.058	119.057	9.11679	comp
	81824	D-Allothreonine	C_{4}H_{9}NO_{3}	C[C@H]([C@H](C(=O)O)N)O	119.119	119.119	119.058	119.057	9.11679	comp
	89699	L-Allothreonine	C_{4}H_{9}NO_{3}	C[C@@H]([C@@H](C(=O)O)N)O	119.119	119.119	119.058	119.057	9.11679	comp
	388727	2-Methyl-D-serine	C_{4}H_{9}NO_{3}	C[C@@](CO)(C(=O)O)N	119.119	119.119	119.058	119.057	9.11679	comp
	391372	2,3-Dihydroxybutanamide	C_{4}H_{9}NO_{3}	CC(C(C(=O)N)O)O	119.119	119.119	119.058	119.057	9.11679	comp
65	469	120.041		119.034	5.10825	6
	DetailTable: 6 Items
	CSID	Name	Formula	SMILES	MW	AvgMass	MonoisotopicMass	SearchMass	DeltaPPM	Adduct
	142596	1,3,4-Trihydroxy-2-butanone	C_{4}H_{8}O_{4}	C(C(C(=O)CO)O)O	120.104	120.104	120.042	120.041	9.41991	comp
	388659	erythrose	C_{4}H_{8}O_{4}	C1[C@H]([C@H](C(O1)O)O)O	120.104	120.104	120.042	120.041	9.41991	comp
	388736	D-(−)-Threose	C_{4}H_{8}O_{4}	C([C@H]([C@@H](C=O)O)O)O	120.104	120.104	120.042	120.041	9.41991	comp
	389850	D-threofuranose	C_{4}H_{8}O_{4}	C1[C@H]([C@@H](C(O1)O)O)O	120.104	120.104	120.042	120.041	9.41991	comp
	4573719	L-(+)-Erythrulose	C_{4}H_{8}O_{4}	C([C@@H](C(=O)CO)O)O	120.104	120.104	120.042	120.041	9.41991	comp
	4573812	D-(&minus;)-Erythrulose	C_{4}H_{8}O_{4}	C([C@H](C(=O)CO)O)O	120.104	120.104	120.042	120.041	9.41991	comp
66	479	120.041		119.034	5.25031	6
	DetailTable: 6 Items
	CSID	Name	Formula	SMILES	MW	AvgMass	MonoisotopicMass	SearchMass	DeltaPPM	Adduct
	142596	1,3,4-Trihydroxy-2-butanone	C_{4}H_{8}O_{4}	C(C(C(=O)CO)O)O	120.104	120.104	120.042	120.041	9.41991	comp
	388659	erythrose	C_{4}H_{8}O_{4}	C1[C@H]([C@H](C(O1)O)O)O	120.104	120.104	120.042	120.041	9.41991	comp
	388736	D-(−)-Threose	C_{4}H_{8}O_{4}	C([C@H]([C@@H](C=O)O)O)O	120.104	120.104	120.042	120.041	9.41991	comp
	389850	D-threofuranose	C_{4}H_{8}O_{4}	C1[C@H]([C@@H](C(O1)O)O)O	120.104	120.104	120.042	120.041	9.41991	comp
	4573719	L-(+)-Erythrulose	C_{4}H_{8}O_{4}	C([C@@H](C(=O)CO)O)O	120.104	120.104	120.042	120.041	9.41991	comp
	4573812	D-(&minus;)-Erythrulose	C_{4}H_{8}O_{4}	C([C@H](C(=O)CO)O)O	120.104	120.104	120.042	120.041	9.41991	comp
68	492	125.013		124.006	4.84422	1
	DetailTable: 1 Items
	CSID	Name	Formula	SMILES	MW	AvgMass	MonoisotopicMass	SearchMass	DeltaPPM	Adduct
	1091	Taurine	C_{2}H_{7}NO_{3}S	C(CS(=O)(=O)O)N	125.147	125.147	125.015	125.013	9.41557	comp
69	507	125.014		124.006	4.91401	1
	DetailTable: 1 Items
	CSID	Name	Formula	SMILES	MW	AvgMass	MonoisotopicMass	SearchMass	DeltaPPM	Adduct
	1091	Taurine	C_{2}H_{7}NO_{3}S	C(CS(=O)(=O)O)N	125.147	125.147	125.015	125.014	8.98836	comp
70	524	125.014		124.006	5.47475	1
	DetailTable: 1 Items
	CSID	Name	Formula	SMILES	MW	AvgMass	MonoisotopicMass	SearchMass	DeltaPPM	Adduct
	1091	Taurine	C_{2}H_{7}NO_{3}S	C(CS(=O)(=O)O)N	125.147	125.147	125.015	125.014	8.8663	comp
71	532	125.014		124.006	5.61381	1
	DetailTable: 1 Items
	CSID	Name	Formula	SMILES	MW	AvgMass	MonoisotopicMass	SearchMass	DeltaPPM	Adduct
	1091	Taurine	C_{2}H_{7}NO_{3}S	C(CS(=O)(=O)O)N	125.147	125.147	125.015	125.014	8.74425	comp
72	546	125.014		124.006	5.82215	1
	DetailTable: 1 Items
	CSID	Name	Formula	SMILES	MW	AvgMass	MonoisotopicMass	SearchMass	DeltaPPM	Adduct
	1091	Taurine	C_{2}H_{7}NO_{3}S	C(CS(=O)(=O)O)N	125.147	125.147	125.015	125.014	8.04241	comp
73	562	125.014		124.006	6.0208	1
	DetailTable: 1 Items
	CSID	Name	Formula	SMILES	MW	AvgMass	MonoisotopicMass	SearchMass	DeltaPPM	Adduct
	1091	Taurine	C_{2}H_{7}NO_{3}S	C(CS(=O)(=O)O)N	125.147	125.147	125.015	125.014	8.28653	comp
74	576	125.014		124.006	6.23768	1
	DetailTable: 1 Items
	CSID	Name	Formula	SMILES	MW	AvgMass	MonoisotopicMass	SearchMass	DeltaPPM	Adduct
	1091	Taurine	C_{2}H_{7}NO_{3}S	C(CS(=O)(=O)O)N	125.147	125.147	125.015	125.014	8.37807	comp
75	590	125.014		124.006	6.39289	1
	DetailTable: 1 Items
	CSID	Name	Formula	SMILES	MW	AvgMass	MonoisotopicMass	SearchMass	DeltaPPM	Adduct
	1091	Taurine	C_{2}H_{7}NO_{3}S	C(CS(=O)(=O)O)N	125.147	125.147	125.015	125.014	8.25601	comp
76	600	125.014		124.006	6.6583	1
	DetailTable: 1 Items
	CSID	Name	Formula	SMILES	MW	AvgMass	MonoisotopicMass	SearchMass	DeltaPPM	Adduct
	1091	Taurine	C_{2}H_{7}NO_{3}S	C(CS(=O)(=O)O)N	125.147	125.147	125.015	125.014	8.19499	comp
77	613	125.014		124.006	6.84406	1
	DetailTable: 1 Items
	CSID	Name	Formula	SMILES	MW	AvgMass	MonoisotopicMass	SearchMass	DeltaPPM	Adduct
	1091	Taurine	C_{2}H_{7}NO_{3}S	C(CS(=O)(=O)O)N	125.147	125.147	125.015	125.014	8.37807	comp
78	615	125.014		124.006	7.086	1
	DetailTable: 1 Items
	CSID	Name	Formula	SMILES	MW	AvgMass	MonoisotopicMass	SearchMass	DeltaPPM	Adduct
	1091	Taurine	C_{2}H_{7}NO_{3}S	C(CS(=O)(=O)O)N	125.147	125.147	125.015	125.014	8.62219	comp
79	620	125.014		124.006	7.28539	1
	DetailTable: 1 Items
	CSID	Name	Formula	SMILES	MW	AvgMass	MonoisotopicMass	SearchMass	DeltaPPM	Adduct
	1091	Taurine	C_{2}H_{7}NO_{3}S	C(CS(=O)(=O)O)N	125.147	125.147	125.015	125.014	7.95087	comp
80	624	125.014		124.006	7.57612	1
	DetailTable: 1 Items
	CSID	Name	Formula	SMILES	MW	AvgMass	MonoisotopicMass	SearchMass	DeltaPPM	Adduct
	1091	Taurine	C_{2}H_{7}NO_{3}S	C(CS(=O)(=O)O)N	125.147	125.147	125.015	125.014	8.50013	comp
81	626	125.014		124.006	7.81234	1
	DetailTable: 1 Items
	CSID	Name	Formula	SMILES	MW	AvgMass	MonoisotopicMass	SearchMass	DeltaPPM	Adduct
	1091	Taurine	C_{2}H_{7}NO_{3}S	C(CS(=O)(=O)O)N	125.147	125.147	125.015	125.014	9.17145	comp
82	628	125.014		124.006	7.94783	1
	DetailTable: 1 Items
	CSID	Name	Formula	SMILES	MW	AvgMass	MonoisotopicMass	SearchMass	DeltaPPM	Adduct
	1091	Taurine	C_{2}H_{7}NO_{3}S	C(CS(=O)(=O)O)N	125.147	125.147	125.015	125.014	8.92733	comp
83	630	125.014		124.006	9.80178	1
	DetailTable: 1 Items
	CSID	Name	Formula	SMILES	MW	AvgMass	MonoisotopicMass	SearchMass	DeltaPPM	Adduct
	1091	Taurine	C_{2}H_{7}NO_{3}S	C(CS(=O)(=O)O)N	125.147	125.147	125.015	125.014	7.64572	comp
84	635	125.998		166.017	3.61922	2
	DetailTable: 2 Items
	CSID	Name	Formula	SMILES	MW	AvgMass	MonoisotopicMass	SearchMass	DeltaPPM	Adduct
	6252	dimethylsulfate	C_{2}H_{6}O_{4}S	COS(=O)(=O)OC	126.132	126.132	125.999	125.998	8.61208	comp
	7578	Isethionic acid	C_{2}H_{6}O_{4}S	C(CS(=O)(=O)O)O	126.132	126.132	125.999	125.998	8.61208	comp
85	651	125.998		166.017	3.68926	2
	DetailTable: 2 Items
	CSID	Name	Formula	SMILES	MW	AvgMass	MonoisotopicMass	SearchMass	DeltaPPM	Adduct
	6252	dimethylsulfate	C_{2}H_{6}O_{4}S	COS(=O)(=O)OC	126.132	126.132	125.999	125.998	8.24877	comp
	7578	Isethionic acid	C_{2}H_{6}O_{4}S	C(CS(=O)(=O)O)O	126.132	126.132	125.999	125.998	8.24877	comp
89	671	126.042		125.035	6.15493	2
	DetailTable: 2 Items
	CSID	Name	Formula	SMILES	MW	AvgMass	MonoisotopicMass	SearchMass	DeltaPPM	Adduct
	1103	Thymine	C_{5}H_{6}N_{2}O_{2}	Cc1cnc(nc1O)O	126.113	126.113	126.043	126.042	8.37099	comp
	86856	Imidazole-4-acetate	C_{5}H_{6}N_{2}O_{2}	c1c([nH]cn1)CC(=O)O	126.113	126.113	126.043	126.042	8.37099	comp
94	688	127.993		168.013	3.63744	1
	DetailTable: 1 Items
	CSID	Name	Formula	SMILES	MW	AvgMass	MonoisotopicMass	SearchMass	DeltaPPM	Adduct
	10250	2-Thenoic Acid	C_{5}H_{4}O_{2}S	c1cc(sc1)C(=O)O	128.149	128.149	127.993	127.993	0.285281	comp
96	698	128.057		127.05	6.17791	3
	DetailTable: 3 Items
	CSID	Name	Formula	SMILES	MW	AvgMass	MonoisotopicMass	SearchMass	DeltaPPM	Adduct
	84456	Dihydrothymine	C_{5}H_{8}N_{2}O_{2}	CC1CNC(=O)NC1=O	128.129	128.129	128.059	128.057	8.94724	comp
	389638	4-Amino-4-cyanobutanoic acid	C_{5}H_{8}N_{2}O_{2}	C(CC(=O)O)C(C#N)N	128.129	128.129	128.059	128.057	8.94724	comp
	389639	5-Nitrilonorvaline	C_{5}H_{8}N_{2}O_{2}	C(CC(C(=O)O)N)C#N	128.129	128.129	128.059	128.057	8.94724	comp
97	713	129.041		128.034	1.65889	8
	DetailTable: 8 Items
	CSID	Name	Formula	SMILES	MW	AvgMass	MonoisotopicMass	SearchMass	DeltaPPM	Adduct
	1030	Pyrroline hydroxycarboxylic acid	C_{5}H_{7}NO_{3}	C1C(C=NC1C(=O)O)O	129.114	129.114	129.043	129.041	8.64415	comp
	2972	dimethadione	C_{5}H_{7}NO_{3}	CC1(C(=O)NC(=O)O1)C	129.114	129.114	129.043	129.041	8.64415	comp
	7127	L-Pyroglutamic acid	C_{5}H_{7}NO_{3}	C1CC(=N[C@@H]1C(=O)O)O	129.114	129.114	129.043	129.041	8.64415	comp
	96760	4-Oxo-L-proline	C_{5}H_{7}NO_{3}	C1[C@H](NCC1=O)C(=O)O	129.114	129.114	129.043	129.041	8.64415	comp
	366185	4-Oxoproline	C_{5}H_{7}NO_{3}	C1C(NCC1=O)C(=O)O	129.114	129.114	129.043	129.041	8.64415	comp
	388752	D-(+)-Pyroglutamic Acid	C_{5}H_{7}NO_{3}	C1CC(=N[C@H]1C(=O)O)O	129.114	129.114	129.043	129.041	8.64415	comp
	389257	3-Hydroxy-3,4-dihydro-2H-pyrrole-5-carboxylic acid	C_{5}H_{7}NO_{3}	C1C(CN=C1C(=O)O)O	129.114	129.114	129.043	129.041	8.64415	comp
	10140260	(2S,4R)-4-Hydroxy-3,4-dihydro-2H-pyrrole-2-carboxylic acid	C_{5}H_{7}NO_{3}	C1[C@H](C=N[C@@H]1C(=O)O)O	129.114	129.114	129.043	129.041	8.64415	comp
98	722	129.042		128.034	5.32777	8
	DetailTable: 8 Items
	CSID	Name	Formula	SMILES	MW	AvgMass	MonoisotopicMass	SearchMass	DeltaPPM	Adduct
	1030	Pyrroline hydroxycarboxylic acid	C_{5}H_{7}NO_{3}	C1C(C=NC1C(=O)O)O	129.114	129.114	129.043	129.042	7.93466	comp
	2972	dimethadione	C_{5}H_{7}NO_{3}	CC1(C(=O)NC(=O)O1)C	129.114	129.114	129.043	129.042	7.93466	comp
	7127	L-Pyroglutamic acid	C_{5}H_{7}NO_{3}	C1CC(=N[C@@H]1C(=O)O)O	129.114	129.114	129.043	129.042	7.93466	comp
	96760	4-Oxo-L-proline	C_{5}H_{7}NO_{3}	C1[C@H](NCC1=O)C(=O)O	129.114	129.114	129.043	129.042	7.93466	comp
	366185	4-Oxoproline	C_{5}H_{7}NO_{3}	C1C(NCC1=O)C(=O)O	129.114	129.114	129.043	129.042	7.93466	comp
	388752	D-(+)-Pyroglutamic Acid	C_{5}H_{7}NO_{3}	C1CC(=N[C@H]1C(=O)O)O	129.114	129.114	129.043	129.042	7.93466	comp
	389257	3-Hydroxy-3,4-dihydro-2H-pyrrole-5-carboxylic acid	C_{5}H_{7}NO_{3}	C1C(CN=C1C(=O)O)O	129.114	129.114	129.043	129.042	7.93466	comp
	10140260	(2S,4R)-4-Hydroxy-3,4-dihydro-2H-pyrrole-2-carboxylic acid	C_{5}H_{7}NO_{3}	C1[C@H](C=N[C@@H]1C(=O)O)O	129.114	129.114	129.043	129.042	7.93466	comp
99	723	129.041		128.034	5.61016	8
	DetailTable: 8 Items
	CSID	Name	Formula	SMILES	MW	AvgMass	MonoisotopicMass	SearchMass	DeltaPPM	Adduct
	1030	Pyrroline hydroxycarboxylic acid	C_{5}H_{7}NO_{3}	C1C(C=NC1C(=O)O)O	129.114	129.114	129.043	129.041	9.35364	comp
	2972	dimethadione	C_{5}H_{7}NO_{3}	CC1(C(=O)NC(=O)O1)C	129.114	129.114	129.043	129.041	9.35364	comp
	7127	L-Pyroglutamic acid	C_{5}H_{7}NO_{3}	C1CC(=N[C@@H]1C(=O)O)O	129.114	129.114	129.043	129.041	9.35364	comp
	96760	4-Oxo-L-proline	C_{5}H_{7}NO_{3}	C1[C@H](NCC1=O)C(=O)O	129.114	129.114	129.043	129.041	9.35364	comp
	366185	4-Oxoproline	C_{5}H_{7}NO_{3}	C1C(NCC1=O)C(=O)O	129.114	129.114	129.043	129.041	9.35364	comp
	388752	D-(+)-Pyroglutamic Acid	C_{5}H_{7}NO_{3}	C1CC(=N[C@H]1C(=O)O)O	129.114	129.114	129.043	129.041	9.35364	comp
	389257	3-Hydroxy-3,4-dihydro-2H-pyrrole-5-carboxylic acid	C_{5}H_{7}NO_{3}	C1C(CN=C1C(=O)O)O	129.114	129.114	129.043	129.041	9.35364	comp
	10140260	(2S,4R)-4-Hydroxy-3,4-dihydro-2H-pyrrole-2-carboxylic acid	C_{5}H_{7}NO_{3}	C1[C@H](C=N[C@@H]1C(=O)O)O	129.114	129.114	129.043	129.041	9.35364	comp
100	728	129.042		128.034	5.78731	8
	DetailTable: 8 Items
	CSID	Name	Formula	SMILES	MW	AvgMass	MonoisotopicMass	SearchMass	DeltaPPM	Adduct
	1030	Pyrroline hydroxycarboxylic acid	C_{5}H_{7}NO_{3}	C1C(C=NC1C(=O)O)O	129.114	129.114	129.043	129.042	8.2894	comp
	2972	dimethadione	C_{5}H_{7}NO_{3}	CC1(C(=O)NC(=O)O1)C	129.114	129.114	129.043	129.042	8.2894	comp
	7127	L-Pyroglutamic acid	C_{5}H_{7}NO_{3}	C1CC(=N[C@@H]1C(=O)O)O	129.114	129.114	129.043	129.042	8.2894	comp
	96760	4-Oxo-L-proline	C_{5}H_{7}NO_{3}	C1[C@H](NCC1=O)C(=O)O	129.114	129.114	129.043	129.042	8.2894	comp
	366185	4-Oxoproline	C_{5}H_{7}NO_{3}	C1C(NCC1=O)C(=O)O	129.114	129.114	129.043	129.042	8.2894	comp
	388752	D-(+)-Pyroglutamic Acid	C_{5}H_{7}NO_{3}	C1CC(=N[C@H]1C(=O)O)O	129.114	129.114	129.043	129.042	8.2894	comp
	389257	3-Hydroxy-3,4-dihydro-2H-pyrrole-5-carboxylic acid	C_{5}H_{7}NO_{3}	C1C(CN=C1C(=O)O)O	129.114	129.114	129.043	129.042	8.2894	comp
	10140260	(2S,4R)-4-Hydroxy-3,4-dihydro-2H-pyrrole-2-carboxylic acid	C_{5}H_{7}NO_{3}	C1[C@H](C=N[C@@H]1C(=O)O)O	129.114	129.114	129.043	129.042	8.2894	comp
101	736	129.042		128.034	6.16207	8
	DetailTable: 8 Items
	CSID	Name	Formula	SMILES	MW	AvgMass	MonoisotopicMass	SearchMass	DeltaPPM	Adduct
	1030	Pyrroline hydroxycarboxylic acid	C_{5}H_{7}NO_{3}	C1C(C=NC1C(=O)O)O	129.114	129.114	129.043	129.042	8.2894	comp
	2972	dimethadione	C_{5}H_{7}NO_{3}	CC1(C(=O)NC(=O)O1)C	129.114	129.114	129.043	129.042	8.2894	comp
	7127	L-Pyroglutamic acid	C_{5}H_{7}NO_{3}	C1CC(=N[C@@H]1C(=O)O)O	129.114	129.114	129.043	129.042	8.2894	comp
	96760	4-Oxo-L-proline	C_{5}H_{7}NO_{3}	C1[C@H](NCC1=O)C(=O)O	129.114	129.114	129.043	129.042	8.2894	comp
	366185	4-Oxoproline	C_{5}H_{7}NO_{3}	C1C(NCC1=O)C(=O)O	129.114	129.114	129.043	129.042	8.2894	comp
	388752	D-(+)-Pyroglutamic Acid	C_{5}H_{7}NO_{3}	C1CC(=N[C@H]1C(=O)O)O	129.114	129.114	129.043	129.042	8.2894	comp
	389257	3-Hydroxy-3,4-dihydro-2H-pyrrole-5-carboxylic acid	C_{5}H_{7}NO_{3}	C1C(CN=C1C(=O)O)O	129.114	129.114	129.043	129.042	8.2894	comp
	10140260	(2S,4R)-4-Hydroxy-3,4-dihydro-2H-pyrrole-2-carboxylic acid	C_{5}H_{7}NO_{3}	C1[C@H](C=N[C@@H]1C(=O)O)O	129.114	129.114	129.043	129.042	8.2894	comp
119	910	130.062		129.055	0.980103	14
	DetailTable: 14 Items
	CSID	Name	Formula	SMILES	MW	AvgMass	MonoisotopicMass	SearchMass	DeltaPPM	Adduct
	46	a-Oxo-b-methylvaleric acid	C_{6}H_{10}O_{3}	CCC(C)C(=O)C(=O)O	130.142	130.142	130.063	130.062	9.16293	comp
	69	Ketoleucine	C_{6}H_{10}O_{3}	CC(C)CC(=O)C(=O)O	130.142	130.142	130.063	130.062	9.16293	comp
	12791	(Hydroxyethyl)methacrylate	C_{6}H_{10}O_{3}	CC(=C)C(=O)OCCO	130.142	130.142	130.063	130.062	9.16293	comp
	17383	5-Oxohexanoic acid	C_{6}H_{10}O_{3}	CC(=O)CCCC(=O)O	130.142	130.142	130.063	130.062	9.16293	comp
	140384	2-ketocaproic acid	C_{6}H_{10}O_{3}	CCCCC(=O)C(=O)O	130.142	130.142	130.063	130.062	9.16293	comp
	388419	(3S)-3-Methyl-2-oxopentanoic acid	C_{6}H_{10}O_{3}	CC[C@H](C)C(=O)C(=O)O	130.142	130.142	130.063	130.062	9.16293	comp
	388488	(3R)-3-Hydroxy-4,4-dimethyldihydro-2(3H)-furanone	C_{6}H_{10}O_{3}	CC1(COC(=O)[C@@H]1O)C	130.142	130.142	130.063	130.062	9.16293	comp
	388729	3-Oxohexanoic acid	C_{6}H_{10}O_{3}	CCCC(=O)CC(=O)O	130.142	130.142	130.063	130.062	9.16293	comp
	388982	7-Hydroxy-2-oxepanone	C_{6}H_{10}O_{3}	C1CCC(=O)OC(C1)O	130.142	130.142	130.063	130.062	9.16293	comp
	389038	4-Methyl-3-oxopentanoic acid	C_{6}H_{10}O_{3}	CC(C)C(=O)CC(=O)O	130.142	130.142	130.063	130.062	9.16293	comp
	389709	(3R)-3-Methyl-2-oxopentanoic acid	C_{6}H_{10}O_{3}	CC[C@@H](C)C(=O)C(=O)O	130.142	130.142	130.063	130.062	9.16293	comp
	389748	6-Oxohexanoic acid	C_{6}H_{10}O_{3}	C(CCC(=O)O)CC=O	130.142	130.142	130.063	130.062	9.16293	comp
	391345	3-Hydroxy-2-oxepanone	C_{6}H_{10}O_{3}	C1CCOC(=O)C(C1)O	130.142	130.142	130.063	130.062	9.16293	comp
	13865426	Ethyl acetoacetate	C_{6}H_{10}O_{3}	CCOC(=O)CC(=O)C	130.142	130.142	130.063	130.062	9.16293	comp
120	916	130.062		129.055	1.36582	14
	DetailTable: 14 Items
	CSID	Name	Formula	SMILES	MW	AvgMass	MonoisotopicMass	SearchMass	DeltaPPM	Adduct
	46	a-Oxo-b-methylvaleric acid	C_{6}H_{10}O_{3}	CCC(C)C(=O)C(=O)O	130.142	130.142	130.063	130.062	9.63221	comp
	69	Ketoleucine	C_{6}H_{10}O_{3}	CC(C)CC(=O)C(=O)O	130.142	130.142	130.063	130.062	9.63221	comp
	12791	(Hydroxyethyl)methacrylate	C_{6}H_{10}O_{3}	CC(=C)C(=O)OCCO	130.142	130.142	130.063	130.062	9.63221	comp
	17383	5-Oxohexanoic acid	C_{6}H_{10}O_{3}	CC(=O)CCCC(=O)O	130.142	130.142	130.063	130.062	9.63221	comp
	140384	2-ketocaproic acid	C_{6}H_{10}O_{3}	CCCCC(=O)C(=O)O	130.142	130.142	130.063	130.062	9.63221	comp
	388419	(3S)-3-Methyl-2-oxopentanoic acid	C_{6}H_{10}O_{3}	CC[C@H](C)C(=O)C(=O)O	130.142	130.142	130.063	130.062	9.63221	comp
	388488	(3R)-3-Hydroxy-4,4-dimethyldihydro-2(3H)-furanone	C_{6}H_{10}O_{3}	CC1(COC(=O)[C@@H]1O)C	130.142	130.142	130.063	130.062	9.63221	comp
	388729	3-Oxohexanoic acid	C_{6}H_{10}O_{3}	CCCC(=O)CC(=O)O	130.142	130.142	130.063	130.062	9.63221	comp
	388982	7-Hydroxy-2-oxepanone	C_{6}H_{10}O_{3}	C1CCC(=O)OC(C1)O	130.142	130.142	130.063	130.062	9.63221	comp
	389038	4-Methyl-3-oxopentanoic acid	C_{6}H_{10}O_{3}	CC(C)C(=O)CC(=O)O	130.142	130.142	130.063	130.062	9.63221	comp
	389709	(3R)-3-Methyl-2-oxopentanoic acid	C_{6}H_{10}O_{3}	CC[C@@H](C)C(=O)C(=O)O	130.142	130.142	130.063	130.062	9.63221	comp
	389748	6-Oxohexanoic acid	C_{6}H_{10}O_{3}	C(CCC(=O)O)CC=O	130.142	130.142	130.063	130.062	9.63221	comp
	391345	3-Hydroxy-2-oxepanone	C_{6}H_{10}O_{3}	C1CCOC(=O)C(C1)O	130.142	130.142	130.063	130.062	9.63221	comp
	13865426	Ethyl acetoacetate	C_{6}H_{10}O_{3}	CCOC(=O)CC(=O)C	130.142	130.142	130.063	130.062	9.63221	comp
121	922	131.057		176.055	1.77299	13
	DetailTable: 13 Items
	CSID	Name	Formula	SMILES	MW	AvgMass	MonoisotopicMass	SearchMass	DeltaPPM	Adduct
	134	Aminolevulinic acid	C_{5}H_{9}NO_{3}	C(CC(=O)O)C(=O)CN	131.13	131.13	131.058	131.057	8.51488	comp
	5605	L-Hydroxyproline	C_{5}H_{9}NO_{3}	C1[C@H](CN[C@@H]1C(=O)O)O	131.13	131.13	131.058	131.057	8.51488	comp
	62461	L-4-hydroxy-proline	C_{5}H_{9}NO_{3}	C1[C@H]([NH2+]CC1O)C(=O)[O-]	131.13	131.13	131.058	131.057	8.51488	comp
	68881	N-Acetyl-b-alanine	C_{5}H_{9}NO_{3}	C/C(=N/CCC(=O)O)/O	131.13	131.13	131.058	131.057	8.51488	comp
	114525	L-Glutamate 1-semialdehyde	C_{5}H_{9}NO_{3}	C(CC(=O)O)[C@@H](C=O)N	131.13	131.13	131.058	131.057	8.51488	comp
	167744	l-Glutamic-gamma-semialdehyde	C_{5}H_{9}NO_{3}	C(C[C@@H](C(=O)O)N)C=O	131.13	131.13	131.058	131.057	8.51488	comp
	388519	2-Oxo-5-aminopentanoic acid	C_{5}H_{9}NO_{3}	C(CC(=O)C(=O)O)CN	131.13	131.13	131.058	131.057	8.51488	comp
	389003	4-Oxo-D-norvaline	C_{5}H_{9}NO_{3}	CC(=O)C[C@H](C(=O)O)N	131.13	131.13	131.058	131.057	8.51488	comp
	389028	cis-4-Hydroxyproline	C_{5}H_{9}NO_{3}	C1[C@H](CN[C@H]1C(=O)O)O	131.13	131.13	131.058	131.057	8.51488	comp
	389029	(4S)-4-Hydroxy-L-proline	C_{5}H_{9}NO_{3}	C1[C@@H](CN[C@@H]1C(=O)O)O	131.13	131.13	131.058	131.057	8.51488	comp
	389081	(4S)-4-Hydroxy-D-proline	C_{5}H_{9}NO_{3}	C1[C@@H](CN[C@H]1C(=O)O)O	131.13	131.13	131.058	131.057	8.51488	comp
	389475	(3S)-3-Hydroxy-L-proline	C_{5}H_{9}NO_{3}	C1CN[C@@H]([C@H]1O)C(=O)O	131.13	131.13	131.058	131.057	8.51488	comp
	5447158	(3R)-3-Hydroxy-L-proline	C_{5}H_{9}NO_{3}	C1CN[C@@H]([C@@H]1O)C(=O)O	131.13	131.13	131.058	131.057	8.51488	comp
122	924	131.057		130.05	5.58427	13
	DetailTable: 13 Items
	CSID	Name	Formula	SMILES	MW	AvgMass	MonoisotopicMass	SearchMass	DeltaPPM	Adduct
	134	Aminolevulinic acid	C_{5}H_{9}NO_{3}	C(CC(=O)O)C(=O)CN	131.13	131.13	131.058	131.057	7.23416	comp
	5605	L-Hydroxyproline	C_{5}H_{9}NO_{3}	C1[C@H](CN[C@@H]1C(=O)O)O	131.13	131.13	131.058	131.057	7.23416	comp
	62461	L-4-hydroxy-proline	C_{5}H_{9}NO_{3}	C1[C@H]([NH2+]CC1O)C(=O)[O-]	131.13	131.13	131.058	131.057	7.23416	comp
	68881	N-Acetyl-b-alanine	C_{5}H_{9}NO_{3}	C/C(=N/CCC(=O)O)/O	131.13	131.13	131.058	131.057	7.23416	comp
	114525	L-Glutamate 1-semialdehyde	C_{5}H_{9}NO_{3}	C(CC(=O)O)[C@@H](C=O)N	131.13	131.13	131.058	131.057	7.23416	comp
	167744	l-Glutamic-gamma-semialdehyde	C_{5}H_{9}NO_{3}	C(C[C@@H](C(=O)O)N)C=O	131.13	131.13	131.058	131.057	7.23416	comp
	388519	2-Oxo-5-aminopentanoic acid	C_{5}H_{9}NO_{3}	C(CC(=O)C(=O)O)CN	131.13	131.13	131.058	131.057	7.23416	comp
	389003	4-Oxo-D-norvaline	C_{5}H_{9}NO_{3}	CC(=O)C[C@H](C(=O)O)N	131.13	131.13	131.058	131.057	7.23416	comp
	389028	cis-4-Hydroxyproline	C_{5}H_{9}NO_{3}	C1[C@H](CN[C@H]1C(=O)O)O	131.13	131.13	131.058	131.057	7.23416	comp
	389029	(4S)-4-Hydroxy-L-proline	C_{5}H_{9}NO_{3}	C1[C@@H](CN[C@@H]1C(=O)O)O	131.13	131.13	131.058	131.057	7.23416	comp
	389081	(4S)-4-Hydroxy-D-proline	C_{5}H_{9}NO_{3}	C1[C@@H](CN[C@H]1C(=O)O)O	131.13	131.13	131.058	131.057	7.23416	comp
	389475	(3S)-3-Hydroxy-L-proline	C_{5}H_{9}NO_{3}	C1CN[C@@H]([C@H]1O)C(=O)O	131.13	131.13	131.058	131.057	7.23416	comp
	5447158	(3R)-3-Hydroxy-L-proline	C_{5}H_{9}NO_{3}	C1CN[C@@H]([C@@H]1O)C(=O)O	131.13	131.13	131.058	131.057	7.23416	comp
123	940	131.057		130.05	5.68081	13
	DetailTable: 13 Items
	CSID	Name	Formula	SMILES	MW	AvgMass	MonoisotopicMass	SearchMass	DeltaPPM	Adduct
	134	Aminolevulinic acid	C_{5}H_{9}NO_{3}	C(CC(=O)O)C(=O)CN	131.13	131.13	131.058	131.057	7.35059	comp
	5605	L-Hydroxyproline	C_{5}H_{9}NO_{3}	C1[C@H](CN[C@@H]1C(=O)O)O	131.13	131.13	131.058	131.057	7.35059	comp
	62461	L-4-hydroxy-proline	C_{5}H_{9}NO_{3}	C1[C@H]([NH2+]CC1O)C(=O)[O-]	131.13	131.13	131.058	131.057	7.35059	comp
	68881	N-Acetyl-b-alanine	C_{5}H_{9}NO_{3}	C/C(=N/CCC(=O)O)/O	131.13	131.13	131.058	131.057	7.35059	comp
	114525	L-Glutamate 1-semialdehyde	C_{5}H_{9}NO_{3}	C(CC(=O)O)[C@@H](C=O)N	131.13	131.13	131.058	131.057	7.35059	comp
	167744	l-Glutamic-gamma-semialdehyde	C_{5}H_{9}NO_{3}	C(C[C@@H](C(=O)O)N)C=O	131.13	131.13	131.058	131.057	7.35059	comp
	388519	2-Oxo-5-aminopentanoic acid	C_{5}H_{9}NO_{3}	C(CC(=O)C(=O)O)CN	131.13	131.13	131.058	131.057	7.35059	comp
	389003	4-Oxo-D-norvaline	C_{5}H_{9}NO_{3}	CC(=O)C[C@H](C(=O)O)N	131.13	131.13	131.058	131.057	7.35059	comp
	389028	cis-4-Hydroxyproline	C_{5}H_{9}NO_{3}	C1[C@H](CN[C@H]1C(=O)O)O	131.13	131.13	131.058	131.057	7.35059	comp
	389029	(4S)-4-Hydroxy-L-proline	C_{5}H_{9}NO_{3}	C1[C@@H](CN[C@@H]1C(=O)O)O	131.13	131.13	131.058	131.057	7.35059	comp
	389081	(4S)-4-Hydroxy-D-proline	C_{5}H_{9}NO_{3}	C1[C@@H](CN[C@H]1C(=O)O)O	131.13	131.13	131.058	131.057	7.35059	comp
	389475	(3S)-3-Hydroxy-L-proline	C_{5}H_{9}NO_{3}	C1CN[C@@H]([C@H]1O)C(=O)O	131.13	131.13	131.058	131.057	7.35059	comp
	5447158	(3R)-3-Hydroxy-L-proline	C_{5}H_{9}NO_{3}	C1CN[C@@H]([C@@H]1O)C(=O)O	131.13	131.13	131.058	131.057	7.35059	comp
124	964	131.057		130.05	5.82441	13
	DetailTable: 13 Items
	CSID	Name	Formula	SMILES	MW	AvgMass	MonoisotopicMass	SearchMass	DeltaPPM	Adduct
	134	Aminolevulinic acid	C_{5}H_{9}NO_{3}	C(CC(=O)O)C(=O)CN	131.13	131.13	131.058	131.057	8.86417	comp
	5605	L-Hydroxyproline	C_{5}H_{9}NO_{3}	C1[C@H](CN[C@@H]1C(=O)O)O	131.13	131.13	131.058	131.057	8.86417	comp
	62461	L-4-hydroxy-proline	C_{5}H_{9}NO_{3}	C1[C@H]([NH2+]CC1O)C(=O)[O-]	131.13	131.13	131.058	131.057	8.86417	comp
	68881	N-Acetyl-b-alanine	C_{5}H_{9}NO_{3}	C/C(=N/CCC(=O)O)/O	131.13	131.13	131.058	131.057	8.86417	comp
	114525	L-Glutamate 1-semialdehyde	C_{5}H_{9}NO_{3}	C(CC(=O)O)[C@@H](C=O)N	131.13	131.13	131.058	131.057	8.86417	comp
	167744	l-Glutamic-gamma-semialdehyde	C_{5}H_{9}NO_{3}	C(C[C@@H](C(=O)O)N)C=O	131.13	131.13	131.058	131.057	8.86417	comp
	388519	2-Oxo-5-aminopentanoic acid	C_{5}H_{9}NO_{3}	C(CC(=O)C(=O)O)CN	131.13	131.13	131.058	131.057	8.86417	comp
	389003	4-Oxo-D-norvaline	C_{5}H_{9}NO_{3}	CC(=O)C[C@H](C(=O)O)N	131.13	131.13	131.058	131.057	8.86417	comp
	389028	cis-4-Hydroxyproline	C_{5}H_{9}NO_{3}	C1[C@H](CN[C@H]1C(=O)O)O	131.13	131.13	131.058	131.057	8.86417	comp
	389029	(4S)-4-Hydroxy-L-proline	C_{5}H_{9}NO_{3}	C1[C@@H](CN[C@@H]1C(=O)O)O	131.13	131.13	131.058	131.057	8.86417	comp
	389081	(4S)-4-Hydroxy-D-proline	C_{5}H_{9}NO_{3}	C1[C@@H](CN[C@H]1C(=O)O)O	131.13	131.13	131.058	131.057	8.86417	comp
	389475	(3S)-3-Hydroxy-L-proline	C_{5}H_{9}NO_{3}	C1CN[C@@H]([C@H]1O)C(=O)O	131.13	131.13	131.058	131.057	8.86417	comp
	5447158	(3R)-3-Hydroxy-L-proline	C_{5}H_{9}NO_{3}	C1CN[C@@H]([C@@H]1O)C(=O)O	131.13	131.13	131.058	131.057	8.86417	comp
125	979	131.068		130.061	5.03402	2
	DetailTable: 2 Items
	CSID	Name	Formula	SMILES	MW	AvgMass	MonoisotopicMass	SearchMass	DeltaPPM	Adduct
	566	CREATINE	C_{4}H_{9}N_{3}O_{2}	CN(CC(=O)O)C(=N)N	131.133	131.133	131.069	131.068	8.0449	comp
	61020	b-Guanidinopropionate	C_{4}H_{9}N_{3}O_{2}	C(CNC(=N)N)C(=O)O	131.133	131.133	131.069	131.068	8.0449	comp
126	995	131.068		130.061	5.22869	2
	DetailTable: 2 Items
	CSID	Name	Formula	SMILES	MW	AvgMass	MonoisotopicMass	SearchMass	DeltaPPM	Adduct
	566	CREATINE	C_{4}H_{9}N_{3}O_{2}	CN(CC(=O)O)C(=N)N	131.133	131.133	131.069	131.068	8.51058	comp
	61020	b-Guanidinopropionate	C_{4}H_{9}N_{3}O_{2}	C(CNC(=N)N)C(=O)O	131.133	131.133	131.069	131.068	8.51058	comp
127	1035	131.068		130.061	5.36017	2
	DetailTable: 2 Items
	CSID	Name	Formula	SMILES	MW	AvgMass	MonoisotopicMass	SearchMass	DeltaPPM	Adduct
	566	CREATINE	C_{4}H_{9}N_{3}O_{2}	CN(CC(=O)O)C(=N)N	131.133	131.133	131.069	131.068	8.39416	comp
	61020	b-Guanidinopropionate	C_{4}H_{9}N_{3}O_{2}	C(CNC(=N)N)C(=O)O	131.133	131.133	131.069	131.068	8.39416	comp
128	1069	131.068		130.061	5.64461	2
	DetailTable: 2 Items
	CSID	Name	Formula	SMILES	MW	AvgMass	MonoisotopicMass	SearchMass	DeltaPPM	Adduct
	566	CREATINE	C_{4}H_{9}N_{3}O_{2}	CN(CC(=O)O)C(=N)N	131.133	131.133	131.069	131.068	7.69564	comp
	61020	b-Guanidinopropionate	C_{4}H_{9}N_{3}O_{2}	C(CNC(=N)N)C(=O)O	131.133	131.133	131.069	131.068	7.69564	comp
129	1076	131.068		130.061	5.83778	2
	DetailTable: 2 Items
	CSID	Name	Formula	SMILES	MW	AvgMass	MonoisotopicMass	SearchMass	DeltaPPM	Adduct
	566	CREATINE	C_{4}H_{9}N_{3}O_{2}	CN(CC(=O)O)C(=N)N	131.133	131.133	131.069	131.068	7.75385	comp
	61020	b-Guanidinopropionate	C_{4}H_{9}N_{3}O_{2}	C(CNC(=N)N)C(=O)O	131.133	131.133	131.069	131.068	7.75385	comp
130	1088	131.068		130.061	6.00412	2
	DetailTable: 2 Items
	CSID	Name	Formula	SMILES	MW	AvgMass	MonoisotopicMass	SearchMass	DeltaPPM	Adduct
	566	CREATINE	C_{4}H_{9}N_{3}O_{2}	CN(CC(=O)O)C(=N)N	131.133	131.133	131.069	131.068	8.0449	comp
	61020	b-Guanidinopropionate	C_{4}H_{9}N_{3}O_{2}	C(CNC(=N)N)C(=O)O	131.133	131.133	131.069	131.068	8.0449	comp
131	1102	131.069		130.061	6.88524	2
	DetailTable: 2 Items
	CSID	Name	Formula	SMILES	MW	AvgMass	MonoisotopicMass	SearchMass	DeltaPPM	Adduct
	566	CREATINE	C_{4}H_{9}N_{3}O_{2}	CN(CC(=O)O)C(=N)N	131.133	131.133	131.069	131.069	6.88071	comp
	61020	b-Guanidinopropionate	C_{4}H_{9}N_{3}O_{2}	C(CNC(=N)N)C(=O)O	131.133	131.133	131.069	131.069	6.88071	comp
132	1105	131.068		130.061	7.23246	2
	DetailTable: 2 Items
	CSID	Name	Formula	SMILES	MW	AvgMass	MonoisotopicMass	SearchMass	DeltaPPM	Adduct
	566	CREATINE	C_{4}H_{9}N_{3}O_{2}	CN(CC(=O)O)C(=N)N	131.133	131.133	131.069	131.068	7.4628	comp
	61020	b-Guanidinopropionate	C_{4}H_{9}N_{3}O_{2}	C(CNC(=N)N)C(=O)O	131.133	131.133	131.069	131.068	7.4628	comp
133	1109	131.068		130.061	7.88575	2
	DetailTable: 2 Items
	CSID	Name	Formula	SMILES	MW	AvgMass	MonoisotopicMass	SearchMass	DeltaPPM	Adduct
	566	CREATINE	C_{4}H_{9}N_{3}O_{2}	CN(CC(=O)O)C(=N)N	131.133	131.133	131.069	131.068	7.4628	comp
	61020	b-Guanidinopropionate	C_{4}H_{9}N_{3}O_{2}	C(CNC(=N)N)C(=O)O	131.133	131.133	131.069	131.068	7.4628	comp
134	1110	131.068		130.061	8.18569	2
	DetailTable: 2 Items
	CSID	Name	Formula	SMILES	MW	AvgMass	MonoisotopicMass	SearchMass	DeltaPPM	Adduct
	566	CREATINE	C_{4}H_{9}N_{3}O_{2}	CN(CC(=O)O)C(=N)N	131.133	131.133	131.069	131.068	8.97626	comp
	61020	b-Guanidinopropionate	C_{4}H_{9}N_{3}O_{2}	C(CNC(=N)N)C(=O)O	131.133	131.133	131.069	131.068	8.97626	comp
135	1113	131.093		130.086	3.51437	13
	DetailTable: 13 Items
	CSID	Name	Formula	SMILES	MW	AvgMass	MonoisotopicMass	SearchMass	DeltaPPM	Adduct
	548	Aminocaproic acid	C_{6}H_{13}NO_{2}	C(CCC(=O)O)CCN	131.173	131.173	131.095	131.093	9.09289	comp
	769	DL-Isoleucine	C_{6}H_{13}NO_{2}	CCC(C)C(C(=O)O)N	131.173	131.173	131.095	131.093	9.09289	comp
	834	Leucine	C_{6}H_{13}NO_{2}	CC(C)CC(C(=O)O)N	131.173	131.173	131.095	131.093	9.09289	comp
	5880	L-(+)-Leucine	C_{6}H_{13}NO_{2}	CC(C)C[C@@H](C(=O)O)N	131.173	131.173	131.095	131.093	9.09289	comp
	6067	L-(+)-Isoleucine	C_{6}H_{13}NO_{2}	CC[C@H](C)[C@@H](C(=O)O)N	131.173	131.173	131.095	131.093	9.09289	comp
	19964	L-(+)-norleucine	C_{6}H_{13}NO_{2}	CCCC[C@@H](C(=O)O)N	131.173	131.173	131.095	131.093	9.09289	comp
	66762	N,N-Diethylglycine	C_{6}H_{13}NO_{2}	CCN(CC)CC(=O)O	131.173	131.173	131.095	131.093	9.09289	comp
	69017	D-Isoleucine	C_{6}H_{13}NO_{2}	CC[C@@H](C)[C@H](C(=O)O)N	131.173	131.173	131.095	131.093	9.09289	comp
	85019	D-allo-Isoleucine	C_{6}H_{13}NO_{2}	CC[C@H](C)[C@H](C(=O)O)N	131.173	131.173	131.095	131.093	9.09289	comp
	388617	ent-1	C_{6}H_{13}NO_{2}	CC(C)C[C@H](C(=O)O)N	131.173	131.173	131.095	131.093	9.09289	comp
	388796	beta-Leucine	C_{6}H_{13}NO_{2}	CC(C)[C@H](CC(=O)O)N	131.173	131.173	131.095	131.093	9.09289	comp
	390173	beta-alanine betaine	C_{6}H_{13}NO_{2}	C[N+](C)(C)CCC(=O)[O-]	131.173	131.173	131.095	131.093	9.09289	comp
	2042285	L-beta-homovaline	C_{6}H_{13}NO_{2}	CC(C)[C@@H](CC(=O)O)N	131.173	131.173	131.095	131.093	9.09289	comp
136	1114	131.093		130.086	3.83404	13
	DetailTable: 13 Items
	CSID	Name	Formula	SMILES	MW	AvgMass	MonoisotopicMass	SearchMass	DeltaPPM	Adduct
	548	Aminocaproic acid	C_{6}H_{13}NO_{2}	C(CCC(=O)O)CCN	131.173	131.173	131.095	131.093	8.7437	comp
	769	DL-Isoleucine	C_{6}H_{13}NO_{2}	CCC(C)C(C(=O)O)N	131.173	131.173	131.095	131.093	8.7437	comp
	834	Leucine	C_{6}H_{13}NO_{2}	CC(C)CC(C(=O)O)N	131.173	131.173	131.095	131.093	8.7437	comp
	5880	L-(+)-Leucine	C_{6}H_{13}NO_{2}	CC(C)C[C@@H](C(=O)O)N	131.173	131.173	131.095	131.093	8.7437	comp
	6067	L-(+)-Isoleucine	C_{6}H_{13}NO_{2}	CC[C@H](C)[C@@H](C(=O)O)N	131.173	131.173	131.095	131.093	8.7437	comp
	19964	L-(+)-norleucine	C_{6}H_{13}NO_{2}	CCCC[C@@H](C(=O)O)N	131.173	131.173	131.095	131.093	8.7437	comp
	66762	N,N-Diethylglycine	C_{6}H_{13}NO_{2}	CCN(CC)CC(=O)O	131.173	131.173	131.095	131.093	8.7437	comp
	69017	D-Isoleucine	C_{6}H_{13}NO_{2}	CC[C@@H](C)[C@H](C(=O)O)N	131.173	131.173	131.095	131.093	8.7437	comp
	85019	D-allo-Isoleucine	C_{6}H_{13}NO_{2}	CC[C@H](C)[C@H](C(=O)O)N	131.173	131.173	131.095	131.093	8.7437	comp
	388617	ent-1	C_{6}H_{13}NO_{2}	CC(C)C[C@H](C(=O)O)N	131.173	131.173	131.095	131.093	8.7437	comp
	388796	beta-Leucine	C_{6}H_{13}NO_{2}	CC(C)[C@H](CC(=O)O)N	131.173	131.173	131.095	131.093	8.7437	comp
	390173	beta-alanine betaine	C_{6}H_{13}NO_{2}	C[N+](C)(C)CCC(=O)[O-]	131.173	131.173	131.095	131.093	8.7437	comp
	2042285	L-beta-homovaline	C_{6}H_{13}NO_{2}	CC(C)[C@@H](CC(=O)O)N	131.173	131.173	131.095	131.093	8.7437	comp
137	1128	131.094		130.086	3.98993	13
	DetailTable: 13 Items
	CSID	Name	Formula	SMILES	MW	AvgMass	MonoisotopicMass	SearchMass	DeltaPPM	Adduct
	548	Aminocaproic acid	C_{6}H_{13}NO_{2}	C(CCC(=O)O)CCN	131.173	131.173	131.095	131.094	8.5109	comp
	769	DL-Isoleucine	C_{6}H_{13}NO_{2}	CCC(C)C(C(=O)O)N	131.173	131.173	131.095	131.094	8.5109	comp
	834	Leucine	C_{6}H_{13}NO_{2}	CC(C)CC(C(=O)O)N	131.173	131.173	131.095	131.094	8.5109	comp
	5880	L-(+)-Leucine	C_{6}H_{13}NO_{2}	CC(C)C[C@@H](C(=O)O)N	131.173	131.173	131.095	131.094	8.5109	comp
	6067	L-(+)-Isoleucine	C_{6}H_{13}NO_{2}	CC[C@H](C)[C@@H](C(=O)O)N	131.173	131.173	131.095	131.094	8.5109	comp
	19964	L-(+)-norleucine	C_{6}H_{13}NO_{2}	CCCC[C@@H](C(=O)O)N	131.173	131.173	131.095	131.094	8.5109	comp
	66762	N,N-Diethylglycine	C_{6}H_{13}NO_{2}	CCN(CC)CC(=O)O	131.173	131.173	131.095	131.094	8.5109	comp
	69017	D-Isoleucine	C_{6}H_{13}NO_{2}	CC[C@@H](C)[C@H](C(=O)O)N	131.173	131.173	131.095	131.094	8.5109	comp
	85019	D-allo-Isoleucine	C_{6}H_{13}NO_{2}	CC[C@H](C)[C@H](C(=O)O)N	131.173	131.173	131.095	131.094	8.5109	comp
	388617	ent-1	C_{6}H_{13}NO_{2}	CC(C)C[C@H](C(=O)O)N	131.173	131.173	131.095	131.094	8.5109	comp
	388796	beta-Leucine	C_{6}H_{13}NO_{2}	CC(C)[C@H](CC(=O)O)N	131.173	131.173	131.095	131.094	8.5109	comp
	390173	beta-alanine betaine	C_{6}H_{13}NO_{2}	C[N+](C)(C)CCC(=O)[O-]	131.173	131.173	131.095	131.094	8.5109	comp
	2042285	L-beta-homovaline	C_{6}H_{13}NO_{2}	CC(C)[C@@H](CC(=O)O)N	131.173	131.173	131.095	131.094	8.5109	comp
138	1147	131.094		130.086	4.26752	13
	DetailTable: 13 Items
	CSID	Name	Formula	SMILES	MW	AvgMass	MonoisotopicMass	SearchMass	DeltaPPM	Adduct
	548	Aminocaproic acid	C_{6}H_{13}NO_{2}	C(CCC(=O)O)CCN	131.173	131.173	131.095	131.094	7.57973	comp
	769	DL-Isoleucine	C_{6}H_{13}NO_{2}	CCC(C)C(C(=O)O)N	131.173	131.173	131.095	131.094	7.57973	comp
	834	Leucine	C_{6}H_{13}NO_{2}	CC(C)CC(C(=O)O)N	131.173	131.173	131.095	131.094	7.57973	comp
	5880	L-(+)-Leucine	C_{6}H_{13}NO_{2}	CC(C)C[C@@H](C(=O)O)N	131.173	131.173	131.095	131.094	7.57973	comp
	6067	L-(+)-Isoleucine	C_{6}H_{13}NO_{2}	CC[C@H](C)[C@@H](C(=O)O)N	131.173	131.173	131.095	131.094	7.57973	comp
	19964	L-(+)-norleucine	C_{6}H_{13}NO_{2}	CCCC[C@@H](C(=O)O)N	131.173	131.173	131.095	131.094	7.57973	comp
	66762	N,N-Diethylglycine	C_{6}H_{13}NO_{2}	CCN(CC)CC(=O)O	131.173	131.173	131.095	131.094	7.57973	comp
	69017	D-Isoleucine	C_{6}H_{13}NO_{2}	CC[C@@H](C)[C@H](C(=O)O)N	131.173	131.173	131.095	131.094	7.57973	comp
	85019	D-allo-Isoleucine	C_{6}H_{13}NO_{2}	CC[C@H](C)[C@H](C(=O)O)N	131.173	131.173	131.095	131.094	7.57973	comp
	388617	ent-1	C_{6}H_{13}NO_{2}	CC(C)C[C@H](C(=O)O)N	131.173	131.173	131.095	131.094	7.57973	comp
	388796	beta-Leucine	C_{6}H_{13}NO_{2}	CC(C)[C@H](CC(=O)O)N	131.173	131.173	131.095	131.094	7.57973	comp
	390173	beta-alanine betaine	C_{6}H_{13}NO_{2}	C[N+](C)(C)CCC(=O)[O-]	131.173	131.173	131.095	131.094	7.57973	comp
	2042285	L-beta-homovaline	C_{6}H_{13}NO_{2}	CC(C)[C@@H](CC(=O)O)N	131.173	131.173	131.095	131.094	7.57973	comp
141	1180	132.041		131.034	1.03995	9
	DetailTable: 9 Items
	CSID	Name	Formula	SMILES	MW	AvgMass	MonoisotopicMass	SearchMass	DeltaPPM	Adduct
	21	acetyllactic acid	C_{5}H_{8}O_{4}	CC(=O)C(C)(C(=O)O)O	132.115	132.115	132.042	132.041	9.03083	comp
	121	4-hydroxy-2-oxovaleric acid	C_{5}H_{8}O_{4}	CC(CC(=O)C(=O)O)O	132.115	132.115	132.042	132.041	9.03083	comp
	723	Glutaric acid	C_{5}H_{8}O_{4}	C(CC(=O)O)CC(=O)O	132.115	132.115	132.042	132.041	9.03083	comp
	142116	(4S,5R)-4-Hydroxy-5-(hydroxymethyl)dihydro-2(3H)-furanone	C_{5}H_{8}O_{4}	C1[C@@H]([C@H](OC1=O)CO)O	132.115	132.115	132.042	132.041	9.03083	comp
	389208	2-(Hydroxymethyl)-4-oxobutanoic acid	C_{5}H_{8}O_{4}	C(C=O)C(CO)C(=O)O	132.115	132.115	132.042	132.041	9.03083	comp
	389229	3-Hydroxy-3-methyl-2-oxobutanoic acid	C_{5}H_{8}O_{4}	CC(C)(C(=O)C(=O)O)O	132.115	132.115	132.042	132.041	9.03083	comp
	389710	(2S)-2-Hydroxy-2-methyl-3-oxobutanoic acid	C_{5}H_{8}O_{4}	CC(=O)[C@@](C)(C(=O)O)O	132.115	132.115	132.042	132.041	9.03083	comp
	391652	4,5-Dihydroxy-2,3-pentanedione	C_{5}H_{8}O_{4}	CC(=O)C(=O)C(CO)O	132.115	132.115	132.042	132.041	9.03083	comp
	9346083	(4S)-4,5-Dihydroxy-2,3-pentanedione	C_{5}H_{8}O_{4}	CC(=O)C(=O)[C@H](CO)O	132.115	132.115	132.042	132.041	9.03083	comp
142	1185	132.041		131.035	1.42227	9
	DetailTable: 9 Items
	CSID	Name	Formula	SMILES	MW	AvgMass	MonoisotopicMass	SearchMass	DeltaPPM	Adduct
	21	acetyllactic acid	C_{5}H_{8}O_{4}	CC(=O)C(C)(C(=O)O)O	132.115	132.115	132.042	132.041	7.52853	comp
	121	4-hydroxy-2-oxovaleric acid	C_{5}H_{8}O_{4}	CC(CC(=O)C(=O)O)O	132.115	132.115	132.042	132.041	7.52853	comp
	723	Glutaric acid	C_{5}H_{8}O_{4}	C(CC(=O)O)CC(=O)O	132.115	132.115	132.042	132.041	7.52853	comp
	142116	(4S,5R)-4-Hydroxy-5-(hydroxymethyl)dihydro-2(3H)-furanone	C_{5}H_{8}O_{4}	C1[C@@H]([C@H](OC1=O)CO)O	132.115	132.115	132.042	132.041	7.52853	comp
	389208	2-(Hydroxymethyl)-4-oxobutanoic acid	C_{5}H_{8}O_{4}	C(C=O)C(CO)C(=O)O	132.115	132.115	132.042	132.041	7.52853	comp
	389229	3-Hydroxy-3-methyl-2-oxobutanoic acid	C_{5}H_{8}O_{4}	CC(C)(C(=O)C(=O)O)O	132.115	132.115	132.042	132.041	7.52853	comp
	389710	(2S)-2-Hydroxy-2-methyl-3-oxobutanoic acid	C_{5}H_{8}O_{4}	CC(=O)[C@@](C)(C(=O)O)O	132.115	132.115	132.042	132.041	7.52853	comp
	391652	4,5-Dihydroxy-2,3-pentanedione	C_{5}H_{8}O_{4}	CC(=O)C(=O)C(CO)O	132.115	132.115	132.042	132.041	7.52853	comp
	9346083	(4S)-4,5-Dihydroxy-2,3-pentanedione	C_{5}H_{8}O_{4}	CC(=O)C(=O)[C@H](CO)O	132.115	132.115	132.042	132.041	7.52853	comp
143	1188	132.053		131.045	6.04014	8
	DetailTable: 8 Items
	CSID	Name	Formula	SMILES	MW	AvgMass	MonoisotopicMass	SearchMass	DeltaPPM	Adduct
	109	Ureidopropionic acid	C_{4}H_{8}N_{2}O_{3}	C(CNC(=O)N)C(=O)O	132.118	132.118	132.053	132.053	7.52238	comp
	231	DL-asparagine	C_{4}H_{8}N_{2}O_{3}	C(C(C(=O)O)N)C(=O)N	132.118	132.118	132.053	132.053	7.52238	comp
	6031	L-(-)-Asparagine	C_{4}H_{8}N_{2}O_{3}	C([C@@H](C(=O)O)N)C(=N)O	132.118	132.118	132.053	132.053	7.52238	comp
	10690	Glycylglycine	C_{4}H_{8}N_{2}O_{3}	C(/C(=N/CC(=O)O)/O)N	132.118	132.118	132.053	132.053	7.52238	comp
	11506	Ethyl methyl(nitroso)carbamate	C_{4}H_{8}N_{2}O_{3}	CCOC(=O)N(C)N=O	132.118	132.118	132.053	132.053	7.52238	comp
	388495	N-Carbamoyl-N-methylglycine	C_{4}H_{8}N_{2}O_{3}	CN(CC(=O)O)C(=O)N	132.118	132.118	132.053	132.053	7.52238	comp
	388679	D-Asparagine	C_{4}H_{8}N_{2}O_{3}	C([C@H](C(=O)O)N)C(=O)N	132.118	132.118	132.053	132.053	7.52238	comp
	19953632	Methylazoxymethanol Acetate	C_{4}H_{8}N_{2}O_{3}	CC(=O)OC/N=[N+](/C)\[O-]	132.118	132.118	132.053	132.053	7.52238	comp
144	1194	132.052		131.045	6.30432	8
	DetailTable: 8 Items
	CSID	Name	Formula	SMILES	MW	AvgMass	MonoisotopicMass	SearchMass	DeltaPPM	Adduct
	109	Ureidopropionic acid	C_{4}H_{8}N_{2}O_{3}	C(CNC(=O)N)C(=O)O	132.118	132.118	132.053	132.052	7.63793	comp
	231	DL-asparagine	C_{4}H_{8}N_{2}O_{3}	C(C(C(=O)O)N)C(=O)N	132.118	132.118	132.053	132.052	7.63793	comp
	6031	L-(-)-Asparagine	C_{4}H_{8}N_{2}O_{3}	C([C@@H](C(=O)O)N)C(=N)O	132.118	132.118	132.053	132.052	7.63793	comp
	10690	Glycylglycine	C_{4}H_{8}N_{2}O_{3}	C(/C(=N/CC(=O)O)/O)N	132.118	132.118	132.053	132.052	7.63793	comp
	11506	Ethyl methyl(nitroso)carbamate	C_{4}H_{8}N_{2}O_{3}	CCOC(=O)N(C)N=O	132.118	132.118	132.053	132.052	7.63793	comp
	388495	N-Carbamoyl-N-methylglycine	C_{4}H_{8}N_{2}O_{3}	CN(CC(=O)O)C(=O)N	132.118	132.118	132.053	132.052	7.63793	comp
	388679	D-Asparagine	C_{4}H_{8}N_{2}O_{3}	C([C@H](C(=O)O)N)C(=O)N	132.118	132.118	132.053	132.052	7.63793	comp
	19953632	Methylazoxymethanol Acetate	C_{4}H_{8}N_{2}O_{3}	CC(=O)OC/N=[N+](/C)\[O-]	132.118	132.118	132.053	132.052	7.63793	comp
145	1220	132.053		131.045	6.37138	8
	DetailTable: 8 Items
	CSID	Name	Formula	SMILES	MW	AvgMass	MonoisotopicMass	SearchMass	DeltaPPM	Adduct
	109	Ureidopropionic acid	C_{4}H_{8}N_{2}O_{3}	C(CNC(=O)N)C(=O)O	132.118	132.118	132.053	132.053	7.40683	comp
	231	DL-asparagine	C_{4}H_{8}N_{2}O_{3}	C(C(C(=O)O)N)C(=O)N	132.118	132.118	132.053	132.053	7.40683	comp
	6031	L-(-)-Asparagine	C_{4}H_{8}N_{2}O_{3}	C([C@@H](C(=O)O)N)C(=N)O	132.118	132.118	132.053	132.053	7.40683	comp
	10690	Glycylglycine	C_{4}H_{8}N_{2}O_{3}	C(/C(=N/CC(=O)O)/O)N	132.118	132.118	132.053	132.053	7.40683	comp
	11506	Ethyl methyl(nitroso)carbamate	C_{4}H_{8}N_{2}O_{3}	CCOC(=O)N(C)N=O	132.118	132.118	132.053	132.053	7.40683	comp
	388495	N-Carbamoyl-N-methylglycine	C_{4}H_{8}N_{2}O_{3}	CN(CC(=O)O)C(=O)N	132.118	132.118	132.053	132.053	7.40683	comp
	388679	D-Asparagine	C_{4}H_{8}N_{2}O_{3}	C([C@H](C(=O)O)N)C(=O)N	132.118	132.118	132.053	132.053	7.40683	comp
	19953632	Methylazoxymethanol Acetate	C_{4}H_{8}N_{2}O_{3}	CC(=O)OC/N=[N+](/C)\[O-]	132.118	132.118	132.053	132.053	7.40683	comp
146	1244	132.072		131.065	5.11932	1
	DetailTable: 1 Items
	CSID	Name	Formula	SMILES	MW	AvgMass	MonoisotopicMass	SearchMass	DeltaPPM	Adduct
	2016737	Diethyl thiourea	C_{5}H_{12}N_{2}S	CCNC(=S)NCC	132.227	132.227	132.072	132.072	3.13309	comp
147	1248	132.072		301.085	5.28161	1
	DetailTable: 1 Items
	CSID	Name	Formula	SMILES	MW	AvgMass	MonoisotopicMass	SearchMass	DeltaPPM	Adduct
	2016737	Diethyl thiourea	C_{5}H_{12}N_{2}S	CCNC(=S)NCC	132.227	132.227	132.072	132.072	2.55542	comp
148	1250	132.078		131.07	1.0161	5
	DetailTable: 5 Items
	CSID	Name	Formula	SMILES	MW	AvgMass	MonoisotopicMass	SearchMass	DeltaPPM	Adduct
	96916	1,1-Diethyl-3-oxo-2-triazanolate	C_{4}H_{10}N_{3}O_{2}	CCN(CC)N(N=O)[O-]	132.142	132.142	132.078	132.078	1.28218	comp
	13835	6-Hydroxycaproic acid	C_{6}H_{12}O_{3}	C(CCC(=O)O)CCO	132.158	132.158	132.079	132.078	7.29379	comp
	388986	2-Hydroxy-4-methylpentanoate	C_{6}H_{12}O_{3}	CC(C)C[C@H](C(=O)O)O	132.158	132.158	132.079	132.078	7.29379	comp
	389043	Ethyl (R)-3-hydroxybutyrate	C_{6}H_{12}O_{3}	CCOC(=O)C[C@@H](C)O	132.158	132.158	132.079	132.078	7.29379	comp
	21106173	Paraldehyde	C_{6}H_{12}O_{3}	CC1OC(OC(O1)C)C	132.158	132.158	132.079	132.078	7.29379	comp
149	1252	132.078		131.071	1.39994	5
	DetailTable: 5 Items
	CSID	Name	Formula	SMILES	MW	AvgMass	MonoisotopicMass	SearchMass	DeltaPPM	Adduct
	96916	1,1-Diethyl-3-oxo-2-triazanolate	C_{4}H_{10}N_{3}O_{2}	CCN(CC)N(N=O)[O-]	132.142	132.142	132.078	132.078	1.39771	comp
	13835	6-Hydroxycaproic acid	C_{6}H_{12}O_{3}	C(CCC(=O)O)CCO	132.158	132.158	132.079	132.078	7.40932	comp
	388986	2-Hydroxy-4-methylpentanoate	C_{6}H_{12}O_{3}	CC(C)C[C@H](C(=O)O)O	132.158	132.158	132.079	132.078	7.40932	comp
	389043	Ethyl (R)-3-hydroxybutyrate	C_{6}H_{12}O_{3}	CCOC(=O)C[C@@H](C)O	132.158	132.158	132.079	132.078	7.40932	comp
	21106173	Paraldehyde	C_{6}H_{12}O_{3}	CC1OC(OC(O1)C)C	132.158	132.158	132.079	132.078	7.40932	comp
150	1254	132.089		131.082	5.8858	4
	DetailTable: 4 Items
	CSID	Name	Formula	SMILES	MW	AvgMass	MonoisotopicMass	SearchMass	DeltaPPM	Adduct
	380	DL-Ornithine	C_{5}H_{12}N_{2}O_{2}	C(CC(C(=O)O)N)CN	132.161	132.161	132.09	132.089	7.52066	comp
	6026	L-Ornithine	C_{5}H_{12}N_{2}O_{2}	C(C[C@@H](C(=O)O)N)CN	132.161	132.161	132.09	132.089	7.52066	comp
	64236	D-Ornithine	C_{5}H_{12}N_{2}O_{2}	C(C[C@H](C(=O)O)N)CN	132.161	132.161	132.09	132.089	7.52066	comp
	389160	(4S)-4-Amino-D-norvaline	C_{5}H_{12}N_{2}O_{2}	C[C@@H](C[C@H](C(=O)O)N)N	132.161	132.161	132.09	132.089	7.52066	comp
151	1257	132.089		131.082	6.41388	4
	DetailTable: 4 Items
	CSID	Name	Formula	SMILES	MW	AvgMass	MonoisotopicMass	SearchMass	DeltaPPM	Adduct
	380	DL-Ornithine	C_{5}H_{12}N_{2}O_{2}	C(CC(C(=O)O)N)CN	132.161	132.161	132.09	132.089	7.52066	comp
	6026	L-Ornithine	C_{5}H_{12}N_{2}O_{2}	C(C[C@@H](C(=O)O)N)CN	132.161	132.161	132.09	132.089	7.52066	comp
	64236	D-Ornithine	C_{5}H_{12}N_{2}O_{2}	C(C[C@H](C(=O)O)N)CN	132.161	132.161	132.09	132.089	7.52066	comp
	389160	(4S)-4-Amino-D-norvaline	C_{5}H_{12}N_{2}O_{2}	C[C@@H](C[C@H](C(=O)O)N)N	132.161	132.161	132.09	132.089	7.52066	comp
152	1264	133.036		287.049	6.13127	4
	DetailTable: 4 Items
	CSID	Name	Formula	SMILES	MW	AvgMass	MonoisotopicMass	SearchMass	DeltaPPM	Adduct
	411	DL-Aspartic acid	C_{4}H_{7}NO_{4}	C(C(C(=O)O)N)C(=O)O	133.103	133.103	133.038	133.036	7.69772	comp
	5745	L-(+)-Aspartic acid	C_{4}H_{7}NO_{4}	C([C@@H](C(=O)O)N)C(=O)O	133.103	133.103	133.038	133.036	7.69772	comp
	8557	Iminodiacetic acid	C_{4}H_{7}NO_{4}	C(C(=O)O)NCC(=O)O	133.103	133.103	133.038	133.036	7.69772	comp
	75697	D-Aspartatic acid	C_{4}H_{7}NO_{4}	C([C@H](C(=O)O)N)C(=O)O	133.103	133.103	133.038	133.036	7.69772	comp
153	1273	133.036		287.049	6.23759	4
	DetailTable: 4 Items
	CSID	Name	Formula	SMILES	MW	AvgMass	MonoisotopicMass	SearchMass	DeltaPPM	Adduct
	411	DL-Aspartic acid	C_{4}H_{7}NO_{4}	C(C(C(=O)O)N)C(=O)O	133.103	133.103	133.038	133.036	7.81242	comp
	5745	L-(+)-Aspartic acid	C_{4}H_{7}NO_{4}	C([C@@H](C(=O)O)N)C(=O)O	133.103	133.103	133.038	133.036	7.81242	comp
	8557	Iminodiacetic acid	C_{4}H_{7}NO_{4}	C(C(=O)O)NCC(=O)O	133.103	133.103	133.038	133.036	7.81242	comp
	75697	D-Aspartatic acid	C_{4}H_{7}NO_{4}	C([C@H](C(=O)O)N)C(=O)O	133.103	133.103	133.038	133.036	7.81242	comp
154	1290	133.036		287.049	6.52205	4
	DetailTable: 4 Items
	CSID	Name	Formula	SMILES	MW	AvgMass	MonoisotopicMass	SearchMass	DeltaPPM	Adduct
	411	DL-Aspartic acid	C_{4}H_{7}NO_{4}	C(C(C(=O)O)N)C(=O)O	133.103	133.103	133.038	133.036	8.15651	comp
	5745	L-(+)-Aspartic acid	C_{4}H_{7}NO_{4}	C([C@@H](C(=O)O)N)C(=O)O	133.103	133.103	133.038	133.036	8.15651	comp
	8557	Iminodiacetic acid	C_{4}H_{7}NO_{4}	C(C(=O)O)NCC(=O)O	133.103	133.103	133.038	133.036	8.15651	comp
	75697	D-Aspartatic acid	C_{4}H_{7}NO_{4}	C([C@H](C(=O)O)N)C(=O)O	133.103	133.103	133.038	133.036	8.15651	comp
155	1296	133.037		200.017	6.69736	4
	DetailTable: 4 Items
	CSID	Name	Formula	SMILES	MW	AvgMass	MonoisotopicMass	SearchMass	DeltaPPM	Adduct
	411	DL-Aspartic acid	C_{4}H_{7}NO_{4}	C(C(C(=O)O)N)C(=O)O	133.103	133.103	133.038	133.037	7.00954	comp
	5745	L-(+)-Aspartic acid	C_{4}H_{7}NO_{4}	C([C@@H](C(=O)O)N)C(=O)O	133.103	133.103	133.038	133.037	7.00954	comp
	8557	Iminodiacetic acid	C_{4}H_{7}NO_{4}	C(C(=O)O)NCC(=O)O	133.103	133.103	133.038	133.037	7.00954	comp
	75697	D-Aspartatic acid	C_{4}H_{7}NO_{4}	C([C@H](C(=O)O)N)C(=O)O	133.103	133.103	133.038	133.037	7.00954	comp
156	1301	133.073		132.066	5.88926	1
	DetailTable: 1 Items
	CSID	Name	Formula	SMILES	MW	AvgMass	MonoisotopicMass	SearchMass	DeltaPPM	Adduct
	25940664	l-hydroxyvaline	C_{5}H_{11}NO_{3}	CC(C)[C@@H](C(=O)O)NO	133.146	133.146	133.074	133.073	8.03802	comp
157	1306	134.021		133.013	2.64317	4
	DetailTable: 4 Items
	CSID	Name	Formula	SMILES	MW	AvgMass	MonoisotopicMass	SearchMass	DeltaPPM	Adduct
	510	(±)-Malic Acid	C_{4}H_{6}O_{5}	C(C(C(=O)O)O)C(=O)O	134.087	134.087	134.022	134.021	7.29928	comp
	83793	(+)-D-malic acid	C_{4}H_{6}O_{5}	C([C@H](C(=O)O)O)C(=O)O	134.087	134.087	134.022	134.021	7.29928	comp
	193317	L-(−)-Malic acid	C_{4}H_{6}O_{5}	C([C@@H](C(=O)O)O)C(=O)O	134.087	134.087	134.022	134.021	7.29928	comp
	388930	(2R)-2,4-Dihydroxy-3-oxobutanoic acid	C_{4}H_{6}O_{5}	C(C(=O)[C@H](C(=O)O)O)O	134.087	134.087	134.022	134.021	7.29928	comp
158	1309	134.021		133.013	2.90127	4
	DetailTable: 4 Items
	CSID	Name	Formula	SMILES	MW	AvgMass	MonoisotopicMass	SearchMass	DeltaPPM	Adduct
	510	(±)-Malic Acid	C_{4}H_{6}O_{5}	C(C(C(=O)O)O)C(=O)O	134.087	134.087	134.022	134.021	7.64084	comp
	83793	(+)-D-malic acid	C_{4}H_{6}O_{5}	C([C@H](C(=O)O)O)C(=O)O	134.087	134.087	134.022	134.021	7.64084	comp
	193317	L-(−)-Malic acid	C_{4}H_{6}O_{5}	C([C@@H](C(=O)O)O)C(=O)O	134.087	134.087	134.022	134.021	7.64084	comp
	388930	(2R)-2,4-Dihydroxy-3-oxobutanoic acid	C_{4}H_{6}O_{5}	C(C(=O)[C@H](C(=O)O)O)O	134.087	134.087	134.022	134.021	7.64084	comp
159	1316	134.02		151.025	3.0695	4
	DetailTable: 4 Items
	CSID	Name	Formula	SMILES	MW	AvgMass	MonoisotopicMass	SearchMass	DeltaPPM	Adduct
	510	(±)-Malic Acid	C_{4}H_{6}O_{5}	C(C(C(=O)O)O)C(=O)O	134.087	134.087	134.022	134.02	7.86855	comp
	83793	(+)-D-malic acid	C_{4}H_{6}O_{5}	C([C@H](C(=O)O)O)C(=O)O	134.087	134.087	134.022	134.02	7.86855	comp
	193317	L-(−)-Malic acid	C_{4}H_{6}O_{5}	C([C@@H](C(=O)O)O)C(=O)O	134.087	134.087	134.022	134.02	7.86855	comp
	388930	(2R)-2,4-Dihydroxy-3-oxobutanoic acid	C_{4}H_{6}O_{5}	C(C(=O)[C@H](C(=O)O)O)O	134.087	134.087	134.022	134.02	7.86855	comp
160	1320	134.021		133.013	3.18624	4
	DetailTable: 4 Items
	CSID	Name	Formula	SMILES	MW	AvgMass	MonoisotopicMass	SearchMass	DeltaPPM	Adduct
	510	(±)-Malic Acid	C_{4}H_{6}O_{5}	C(C(C(=O)O)O)C(=O)O	134.087	134.087	134.022	134.021	7.41313	comp
	83793	(+)-D-malic acid	C_{4}H_{6}O_{5}	C([C@H](C(=O)O)O)C(=O)O	134.087	134.087	134.022	134.021	7.41313	comp
	193317	L-(−)-Malic acid	C_{4}H_{6}O_{5}	C([C@@H](C(=O)O)O)C(=O)O	134.087	134.087	134.022	134.021	7.41313	comp
	388930	(2R)-2,4-Dihydroxy-3-oxobutanoic acid	C_{4}H_{6}O_{5}	C(C(=O)[C@H](C(=O)O)O)O	134.087	134.087	134.022	134.021	7.41313	comp
161	1328	134.021		133.013	3.35132	4
	DetailTable: 4 Items
	CSID	Name	Formula	SMILES	MW	AvgMass	MonoisotopicMass	SearchMass	DeltaPPM	Adduct
	510	(±)-Malic Acid	C_{4}H_{6}O_{5}	C(C(C(=O)O)O)C(=O)O	134.087	134.087	134.022	134.021	7.41313	comp
	83793	(+)-D-malic acid	C_{4}H_{6}O_{5}	C([C@H](C(=O)O)O)C(=O)O	134.087	134.087	134.022	134.021	7.41313	comp
	193317	L-(−)-Malic acid	C_{4}H_{6}O_{5}	C([C@@H](C(=O)O)O)C(=O)O	134.087	134.087	134.022	134.021	7.41313	comp
	388930	(2R)-2,4-Dihydroxy-3-oxobutanoic acid	C_{4}H_{6}O_{5}	C(C(=O)[C@H](C(=O)O)O)O	134.087	134.087	134.022	134.021	7.41313	comp
162	1335	134.02		133.013	3.47078	4
	DetailTable: 4 Items
	CSID	Name	Formula	SMILES	MW	AvgMass	MonoisotopicMass	SearchMass	DeltaPPM	Adduct
	510	(±)-Malic Acid	C_{4}H_{6}O_{5}	C(C(C(=O)O)O)C(=O)O	134.087	134.087	134.022	134.02	8.43783	comp
	83793	(+)-D-malic acid	C_{4}H_{6}O_{5}	C([C@H](C(=O)O)O)C(=O)O	134.087	134.087	134.022	134.02	8.43783	comp
	193317	L-(−)-Malic acid	C_{4}H_{6}O_{5}	C([C@@H](C(=O)O)O)C(=O)O	134.087	134.087	134.022	134.02	8.43783	comp
	388930	(2R)-2,4-Dihydroxy-3-oxobutanoic acid	C_{4}H_{6}O_{5}	C(C(=O)[C@H](C(=O)O)O)O	134.087	134.087	134.022	134.02	8.43783	comp
163	1342	134.021		133.013	3.57379	4
	DetailTable: 4 Items
	CSID	Name	Formula	SMILES	MW	AvgMass	MonoisotopicMass	SearchMass	DeltaPPM	Adduct
	510	(±)-Malic Acid	C_{4}H_{6}O_{5}	C(C(C(=O)O)O)C(=O)O	134.087	134.087	134.022	134.021	7.52699	comp
	83793	(+)-D-malic acid	C_{4}H_{6}O_{5}	C([C@H](C(=O)O)O)C(=O)O	134.087	134.087	134.022	134.021	7.52699	comp
	193317	L-(−)-Malic acid	C_{4}H_{6}O_{5}	C([C@@H](C(=O)O)O)C(=O)O	134.087	134.087	134.022	134.021	7.52699	comp
	388930	(2R)-2,4-Dihydroxy-3-oxobutanoic acid	C_{4}H_{6}O_{5}	C(C(=O)[C@H](C(=O)O)O)O	134.087	134.087	134.022	134.021	7.52699	comp
164	1347	134.02		133.013	4.80463	4
	DetailTable: 4 Items
	CSID	Name	Formula	SMILES	MW	AvgMass	MonoisotopicMass	SearchMass	DeltaPPM	Adduct
	510	(±)-Malic Acid	C_{4}H_{6}O_{5}	C(C(C(=O)O)O)C(=O)O	134.087	134.087	134.022	134.02	9.34867	comp
	83793	(+)-D-malic acid	C_{4}H_{6}O_{5}	C([C@H](C(=O)O)O)C(=O)O	134.087	134.087	134.022	134.02	9.34867	comp
	193317	L-(−)-Malic acid	C_{4}H_{6}O_{5}	C([C@@H](C(=O)O)O)C(=O)O	134.087	134.087	134.022	134.02	9.34867	comp
	388930	(2R)-2,4-Dihydroxy-3-oxobutanoic acid	C_{4}H_{6}O_{5}	C(C(=O)[C@H](C(=O)O)O)O	134.087	134.087	134.022	134.02	9.34867	comp
165	1349	134.02		133.013	4.92015	4
	DetailTable: 4 Items
	CSID	Name	Formula	SMILES	MW	AvgMass	MonoisotopicMass	SearchMass	DeltaPPM	Adduct
	510	(±)-Malic Acid	C_{4}H_{6}O_{5}	C(C(C(=O)O)O)C(=O)O	134.087	134.087	134.022	134.02	8.09627	comp
	83793	(+)-D-malic acid	C_{4}H_{6}O_{5}	C([C@H](C(=O)O)O)C(=O)O	134.087	134.087	134.022	134.02	8.09627	comp
	193317	L-(−)-Malic acid	C_{4}H_{6}O_{5}	C([C@@H](C(=O)O)O)C(=O)O	134.087	134.087	134.022	134.02	8.09627	comp
	388930	(2R)-2,4-Dihydroxy-3-oxobutanoic acid	C_{4}H_{6}O_{5}	C(C(=O)[C@H](C(=O)O)O)O	134.087	134.087	134.022	134.02	8.09627	comp
166	1351	134.021		133.013	5.0293	4
	DetailTable: 4 Items
	CSID	Name	Formula	SMILES	MW	AvgMass	MonoisotopicMass	SearchMass	DeltaPPM	Adduct
	510	(±)-Malic Acid	C_{4}H_{6}O_{5}	C(C(C(=O)O)O)C(=O)O	134.087	134.087	134.022	134.021	7.64084	comp
	83793	(+)-D-malic acid	C_{4}H_{6}O_{5}	C([C@H](C(=O)O)O)C(=O)O	134.087	134.087	134.022	134.021	7.64084	comp
	193317	L-(−)-Malic acid	C_{4}H_{6}O_{5}	C([C@@H](C(=O)O)O)C(=O)O	134.087	134.087	134.022	134.021	7.64084	comp
	388930	(2R)-2,4-Dihydroxy-3-oxobutanoic acid	C_{4}H_{6}O_{5}	C(C(=O)[C@H](C(=O)O)O)O	134.087	134.087	134.022	134.021	7.64084	comp
167	1353	134.02		133.013	5.19111	4
	DetailTable: 4 Items
	CSID	Name	Formula	SMILES	MW	AvgMass	MonoisotopicMass	SearchMass	DeltaPPM	Adduct
	510	(±)-Malic Acid	C_{4}H_{6}O_{5}	C(C(C(=O)O)O)C(=O)O	134.087	134.087	134.022	134.02	8.21012	comp
	83793	(+)-D-malic acid	C_{4}H_{6}O_{5}	C([C@H](C(=O)O)O)C(=O)O	134.087	134.087	134.022	134.02	8.21012	comp
	193317	L-(−)-Malic acid	C_{4}H_{6}O_{5}	C([C@@H](C(=O)O)O)C(=O)O	134.087	134.087	134.022	134.02	8.21012	comp
	388930	(2R)-2,4-Dihydroxy-3-oxobutanoic acid	C_{4}H_{6}O_{5}	C(C(=O)[C@H](C(=O)O)O)O	134.087	134.087	134.022	134.02	8.21012	comp
168	1357	134.02		133.013	5.29233	4
	DetailTable: 4 Items
	CSID	Name	Formula	SMILES	MW	AvgMass	MonoisotopicMass	SearchMass	DeltaPPM	Adduct
	510	(±)-Malic Acid	C_{4}H_{6}O_{5}	C(C(C(=O)O)O)C(=O)O	134.087	134.087	134.022	134.02	9.00711	comp
	83793	(+)-D-malic acid	C_{4}H_{6}O_{5}	C([C@H](C(=O)O)O)C(=O)O	134.087	134.087	134.022	134.02	9.00711	comp
	193317	L-(−)-Malic acid	C_{4}H_{6}O_{5}	C([C@@H](C(=O)O)O)C(=O)O	134.087	134.087	134.022	134.02	9.00711	comp
	388930	(2R)-2,4-Dihydroxy-3-oxobutanoic acid	C_{4}H_{6}O_{5}	C(C(=O)[C@H](C(=O)O)O)O	134.087	134.087	134.022	134.02	9.00711	comp
169	1361	134.02		133.013	5.69477	4
	DetailTable: 4 Items
	CSID	Name	Formula	SMILES	MW	AvgMass	MonoisotopicMass	SearchMass	DeltaPPM	Adduct
	510	(±)-Malic Acid	C_{4}H_{6}O_{5}	C(C(C(=O)O)O)C(=O)O	134.087	134.087	134.022	134.02	8.55169	comp
	83793	(+)-D-malic acid	C_{4}H_{6}O_{5}	C([C@H](C(=O)O)O)C(=O)O	134.087	134.087	134.022	134.02	8.55169	comp
	193317	L-(−)-Malic acid	C_{4}H_{6}O_{5}	C([C@@H](C(=O)O)O)C(=O)O	134.087	134.087	134.022	134.02	8.55169	comp
	388930	(2R)-2,4-Dihydroxy-3-oxobutanoic acid	C_{4}H_{6}O_{5}	C(C(=O)[C@H](C(=O)O)O)O	134.087	134.087	134.022	134.02	8.55169	comp
170	1366	134.02		133.013	5.81609	4
	DetailTable: 4 Items
	CSID	Name	Formula	SMILES	MW	AvgMass	MonoisotopicMass	SearchMass	DeltaPPM	Adduct
	510	(±)-Malic Acid	C_{4}H_{6}O_{5}	C(C(C(=O)O)O)C(=O)O	134.087	134.087	134.022	134.02	8.09627	comp
	83793	(+)-D-malic acid	C_{4}H_{6}O_{5}	C([C@H](C(=O)O)O)C(=O)O	134.087	134.087	134.022	134.02	8.09627	comp
	193317	L-(−)-Malic acid	C_{4}H_{6}O_{5}	C([C@@H](C(=O)O)O)C(=O)O	134.087	134.087	134.022	134.02	8.09627	comp
	388930	(2R)-2,4-Dihydroxy-3-oxobutanoic acid	C_{4}H_{6}O_{5}	C(C(=O)[C@H](C(=O)O)O)O	134.087	134.087	134.022	134.02	8.09627	comp
171	1376	134.02		133.013	5.88857	4
	DetailTable: 4 Items
	CSID	Name	Formula	SMILES	MW	AvgMass	MonoisotopicMass	SearchMass	DeltaPPM	Adduct
	510	(±)-Malic Acid	C_{4}H_{6}O_{5}	C(C(C(=O)O)O)C(=O)O	134.087	134.087	134.022	134.02	9.12096	comp
	83793	(+)-D-malic acid	C_{4}H_{6}O_{5}	C([C@H](C(=O)O)O)C(=O)O	134.087	134.087	134.022	134.02	9.12096	comp
	193317	L-(−)-Malic acid	C_{4}H_{6}O_{5}	C([C@@H](C(=O)O)O)C(=O)O	134.087	134.087	134.022	134.02	9.12096	comp
	388930	(2R)-2,4-Dihydroxy-3-oxobutanoic acid	C_{4}H_{6}O_{5}	C(C(=O)[C@H](C(=O)O)O)O	134.087	134.087	134.022	134.02	9.12096	comp
172	1382	134.02		133.013	6.05435	4
	DetailTable: 4 Items
	CSID	Name	Formula	SMILES	MW	AvgMass	MonoisotopicMass	SearchMass	DeltaPPM	Adduct
	510	(±)-Malic Acid	C_{4}H_{6}O_{5}	C(C(C(=O)O)O)C(=O)O	134.087	134.087	134.022	134.02	9.00711	comp
	83793	(+)-D-malic acid	C_{4}H_{6}O_{5}	C([C@H](C(=O)O)O)C(=O)O	134.087	134.087	134.022	134.02	9.00711	comp
	193317	L-(−)-Malic acid	C_{4}H_{6}O_{5}	C([C@@H](C(=O)O)O)C(=O)O	134.087	134.087	134.022	134.02	9.00711	comp
	388930	(2R)-2,4-Dihydroxy-3-oxobutanoic acid	C_{4}H_{6}O_{5}	C(C(=O)[C@H](C(=O)O)O)O	134.087	134.087	134.022	134.02	9.00711	comp
173	1386	134.02		133.014	6.19502	4
	DetailTable: 4 Items
	CSID	Name	Formula	SMILES	MW	AvgMass	MonoisotopicMass	SearchMass	DeltaPPM	Adduct
	510	(±)-Malic Acid	C_{4}H_{6}O_{5}	C(C(C(=O)O)O)C(=O)O	134.087	134.087	134.022	134.02	7.98241	comp
	83793	(+)-D-malic acid	C_{4}H_{6}O_{5}	C([C@H](C(=O)O)O)C(=O)O	134.087	134.087	134.022	134.02	7.98241	comp
	193317	L-(−)-Malic acid	C_{4}H_{6}O_{5}	C([C@@H](C(=O)O)O)C(=O)O	134.087	134.087	134.022	134.02	7.98241	comp
	388930	(2R)-2,4-Dihydroxy-3-oxobutanoic acid	C_{4}H_{6}O_{5}	C(C(=O)[C@H](C(=O)O)O)O	134.087	134.087	134.022	134.02	7.98241	comp
174	1390	134.021		133.014	6.27669	4
	DetailTable: 4 Items
	CSID	Name	Formula	SMILES	MW	AvgMass	MonoisotopicMass	SearchMass	DeltaPPM	Adduct
	510	(±)-Malic Acid	C_{4}H_{6}O_{5}	C(C(C(=O)O)O)C(=O)O	134.087	134.087	134.022	134.021	7.64084	comp
	83793	(+)-D-malic acid	C_{4}H_{6}O_{5}	C([C@H](C(=O)O)O)C(=O)O	134.087	134.087	134.022	134.021	7.64084	comp
	193317	L-(−)-Malic acid	C_{4}H_{6}O_{5}	C([C@@H](C(=O)O)O)C(=O)O	134.087	134.087	134.022	134.021	7.64084	comp
	388930	(2R)-2,4-Dihydroxy-3-oxobutanoic acid	C_{4}H_{6}O_{5}	C(C(=O)[C@H](C(=O)O)O)O	134.087	134.087	134.022	134.021	7.64084	comp
175	1394	134.02		133.014	6.42859	4
	DetailTable: 4 Items
	CSID	Name	Formula	SMILES	MW	AvgMass	MonoisotopicMass	SearchMass	DeltaPPM	Adduct
	510	(±)-Malic Acid	C_{4}H_{6}O_{5}	C(C(C(=O)O)O)C(=O)O	134.087	134.087	134.022	134.02	7.98241	comp
	83793	(+)-D-malic acid	C_{4}H_{6}O_{5}	C([C@H](C(=O)O)O)C(=O)O	134.087	134.087	134.022	134.02	7.98241	comp
	193317	L-(−)-Malic acid	C_{4}H_{6}O_{5}	C([C@@H](C(=O)O)O)C(=O)O	134.087	134.087	134.022	134.02	7.98241	comp
	388930	(2R)-2,4-Dihydroxy-3-oxobutanoic acid	C_{4}H_{6}O_{5}	C(C(=O)[C@H](C(=O)O)O)O	134.087	134.087	134.022	134.02	7.98241	comp
176	1399	134.02		133.014	6.55706	4
	DetailTable: 4 Items
	CSID	Name	Formula	SMILES	MW	AvgMass	MonoisotopicMass	SearchMass	DeltaPPM	Adduct
	510	(±)-Malic Acid	C_{4}H_{6}O_{5}	C(C(C(=O)O)O)C(=O)O	134.087	134.087	134.022	134.02	7.98241	comp
	83793	(+)-D-malic acid	C_{4}H_{6}O_{5}	C([C@H](C(=O)O)O)C(=O)O	134.087	134.087	134.022	134.02	7.98241	comp
	193317	L-(−)-Malic acid	C_{4}H_{6}O_{5}	C([C@@H](C(=O)O)O)C(=O)O	134.087	134.087	134.022	134.02	7.98241	comp
	388930	(2R)-2,4-Dihydroxy-3-oxobutanoic acid	C_{4}H_{6}O_{5}	C(C(=O)[C@H](C(=O)O)O)O	134.087	134.087	134.022	134.02	7.98241	comp
177	1403	134.02		133.014	6.70661	4
	DetailTable: 4 Items
	CSID	Name	Formula	SMILES	MW	AvgMass	MonoisotopicMass	SearchMass	DeltaPPM	Adduct
	510	(±)-Malic Acid	C_{4}H_{6}O_{5}	C(C(C(=O)O)O)C(=O)O	134.087	134.087	134.022	134.02	7.86855	comp
	83793	(+)-D-malic acid	C_{4}H_{6}O_{5}	C([C@H](C(=O)O)O)C(=O)O	134.087	134.087	134.022	134.02	7.86855	comp
	193317	L-(−)-Malic acid	C_{4}H_{6}O_{5}	C([C@@H](C(=O)O)O)C(=O)O	134.087	134.087	134.022	134.02	7.86855	comp
	388930	(2R)-2,4-Dihydroxy-3-oxobutanoic acid	C_{4}H_{6}O_{5}	C(C(=O)[C@H](C(=O)O)O)O	134.087	134.087	134.022	134.02	7.86855	comp
178	1411	134.02		133.014	7.37535	4
	DetailTable: 4 Items
	CSID	Name	Formula	SMILES	MW	AvgMass	MonoisotopicMass	SearchMass	DeltaPPM	Adduct
	510	(±)-Malic Acid	C_{4}H_{6}O_{5}	C(C(C(=O)O)O)C(=O)O	134.087	134.087	134.022	134.02	8.03934	comp
	83793	(+)-D-malic acid	C_{4}H_{6}O_{5}	C([C@H](C(=O)O)O)C(=O)O	134.087	134.087	134.022	134.02	8.03934	comp
	193317	L-(−)-Malic acid	C_{4}H_{6}O_{5}	C([C@@H](C(=O)O)O)C(=O)O	134.087	134.087	134.022	134.02	8.03934	comp
	388930	(2R)-2,4-Dihydroxy-3-oxobutanoic acid	C_{4}H_{6}O_{5}	C(C(=O)[C@H](C(=O)O)O)O	134.087	134.087	134.022	134.02	8.03934	comp
179	1416	134.02		133.014	7.48372	4
	DetailTable: 4 Items
	CSID	Name	Formula	SMILES	MW	AvgMass	MonoisotopicMass	SearchMass	DeltaPPM	Adduct
	510	(±)-Malic Acid	C_{4}H_{6}O_{5}	C(C(C(=O)O)O)C(=O)O	134.087	134.087	134.022	134.02	7.86855	comp
	83793	(+)-D-malic acid	C_{4}H_{6}O_{5}	C([C@H](C(=O)O)O)C(=O)O	134.087	134.087	134.022	134.02	7.86855	comp
	193317	L-(−)-Malic acid	C_{4}H_{6}O_{5}	C([C@@H](C(=O)O)O)C(=O)O	134.087	134.087	134.022	134.02	7.86855	comp
	388930	(2R)-2,4-Dihydroxy-3-oxobutanoic acid	C_{4}H_{6}O_{5}	C(C(=O)[C@H](C(=O)O)O)O	134.087	134.087	134.022	134.02	7.86855	comp
180	1425	134.02		133.014	7.60964	4
	DetailTable: 4 Items
	CSID	Name	Formula	SMILES	MW	AvgMass	MonoisotopicMass	SearchMass	DeltaPPM	Adduct
	510	(±)-Malic Acid	C_{4}H_{6}O_{5}	C(C(C(=O)O)O)C(=O)O	134.087	134.087	134.022	134.02	8.09627	comp
	83793	(+)-D-malic acid	C_{4}H_{6}O_{5}	C([C@H](C(=O)O)O)C(=O)O	134.087	134.087	134.022	134.02	8.09627	comp
	193317	L-(−)-Malic acid	C_{4}H_{6}O_{5}	C([C@@H](C(=O)O)O)C(=O)O	134.087	134.087	134.022	134.02	8.09627	comp
	388930	(2R)-2,4-Dihydroxy-3-oxobutanoic acid	C_{4}H_{6}O_{5}	C(C(=O)[C@H](C(=O)O)O)O	134.087	134.087	134.022	134.02	8.09627	comp
181	1436	134.02		133.014	7.73206	4
	DetailTable: 4 Items
	CSID	Name	Formula	SMILES	MW	AvgMass	MonoisotopicMass	SearchMass	DeltaPPM	Adduct
	510	(±)-Malic Acid	C_{4}H_{6}O_{5}	C(C(C(=O)O)O)C(=O)O	134.087	134.087	134.022	134.02	8.32398	comp
	83793	(+)-D-malic acid	C_{4}H_{6}O_{5}	C([C@H](C(=O)O)O)C(=O)O	134.087	134.087	134.022	134.02	8.32398	comp
	193317	L-(−)-Malic acid	C_{4}H_{6}O_{5}	C([C@@H](C(=O)O)O)C(=O)O	134.087	134.087	134.022	134.02	8.32398	comp
	388930	(2R)-2,4-Dihydroxy-3-oxobutanoic acid	C_{4}H_{6}O_{5}	C(C(=O)[C@H](C(=O)O)O)O	134.087	134.087	134.022	134.02	8.32398	comp
182	1444	134.021		133.014	7.88613	4
	DetailTable: 4 Items
	CSID	Name	Formula	SMILES	MW	AvgMass	MonoisotopicMass	SearchMass	DeltaPPM	Adduct
	510	(±)-Malic Acid	C_{4}H_{6}O_{5}	C(C(C(=O)O)O)C(=O)O	134.087	134.087	134.022	134.021	7.52699	comp
	83793	(+)-D-malic acid	C_{4}H_{6}O_{5}	C([C@H](C(=O)O)O)C(=O)O	134.087	134.087	134.022	134.021	7.52699	comp
	193317	L-(−)-Malic acid	C_{4}H_{6}O_{5}	C([C@@H](C(=O)O)O)C(=O)O	134.087	134.087	134.022	134.021	7.52699	comp
	388930	(2R)-2,4-Dihydroxy-3-oxobutanoic acid	C_{4}H_{6}O_{5}	C(C(=O)[C@H](C(=O)O)O)O	134.087	134.087	134.022	134.021	7.52699	comp
183	1450	134.021		133.013	3.69856	4
	DetailTable: 4 Items
	CSID	Name	Formula	SMILES	MW	AvgMass	MonoisotopicMass	SearchMass	DeltaPPM	Adduct
	510	(±)-Malic Acid	C_{4}H_{6}O_{5}	C(C(C(=O)O)O)C(=O)O	134.087	134.087	134.022	134.021	7.07157	comp
	83793	(+)-D-malic acid	C_{4}H_{6}O_{5}	C([C@H](C(=O)O)O)C(=O)O	134.087	134.087	134.022	134.021	7.07157	comp
	193317	L-(−)-Malic acid	C_{4}H_{6}O_{5}	C([C@@H](C(=O)O)O)C(=O)O	134.087	134.087	134.022	134.021	7.07157	comp
	388930	(2R)-2,4-Dihydroxy-3-oxobutanoic acid	C_{4}H_{6}O_{5}	C(C(=O)[C@H](C(=O)O)O)O	134.087	134.087	134.022	134.021	7.07157	comp
184	1452	135.053		134.046	3.16887	3
	DetailTable: 3 Items
	CSID	Name	Formula	SMILES	MW	AvgMass	MonoisotopicMass	SearchMass	DeltaPPM	Adduct
	167988	4-Hydroxy-L-threonine	C_{4}H_{9}NO_{4}	C([C@H]([C@@H](C(=O)O)N)O)O	135.119	135.119	135.053	135.053	2.01725	comp
	388929	2-Hydroxymethylserine	C_{4}H_{9}NO_{4}	C(C(CO)(C(=O)O)N)O	135.119	135.119	135.053	135.053	2.01725	comp
	185	Adenine	C_{5}H_{5}N_{5}	c1[nH]c-2ncnc2c(n1)N	135.127	135.127	135.054	135.053	7.80849	comp
185	1456	135.053		134.046	3.25752	3
	DetailTable: 3 Items
	CSID	Name	Formula	SMILES	MW	AvgMass	MonoisotopicMass	SearchMass	DeltaPPM	Adduct
	167988	4-Hydroxy-L-threonine	C_{4}H_{9}NO_{4}	C([C@H]([C@@H](C(=O)O)N)O)O	135.119	135.119	135.053	135.053	2.24322	comp
	388929	2-Hydroxymethylserine	C_{4}H_{9}NO_{4}	C(C(CO)(C(=O)O)N)O	135.119	135.119	135.053	135.053	2.24322	comp
	185	Adenine	C_{5}H_{5}N_{5}	c1[nH]c-2ncnc2c(n1)N	135.127	135.127	135.054	135.053	7.58252	comp
189	1468	136.037		135.03	2.54542	4
	DetailTable: 4 Items
	CSID	Name	Formula	SMILES	MW	AvgMass	MonoisotopicMass	SearchMass	DeltaPPM	Adduct
	388628	2,3,4-Trihydroxybutanoic acid	C_{4}H_{8}O_{5}	C(C(C(C(=O)O)O)O)O	136.103	136.103	136.037	136.037	1.8963	comp
	4573940	L-threonic acid	C_{4}H_{8}O_{5}	C([C@@H]([C@H](C(=O)O)O)O)O	136.103	136.103	136.037	136.037	1.8963	comp
	768	Hypoxanthin	C_{5}H_{4}N_{4}O	c1[nH]c2c(n1)c(ncn2)O	136.112	136.112	136.039	136.037	7.97599	comp
	75607	2H-pyrazolo[4,3-d]pyrimidin-7-ol	C_{5}H_{4}N_{4}O	c1c2c(c(=O)[nH]cn2)n[nH]1	136.112	136.112	136.039	136.037	7.97599	comp
190	1488	136.037		135.03	3.45519	4
	DetailTable: 4 Items
	CSID	Name	Formula	SMILES	MW	AvgMass	MonoisotopicMass	SearchMass	DeltaPPM	Adduct
	388628	2,3,4-Trihydroxybutanoic acid	C_{4}H_{8}O_{5}	C(C(C(C(=O)O)O)O)O	136.103	136.103	136.037	136.037	0.213804	comp
	4573940	L-threonic acid	C_{4}H_{8}O_{5}	C([C@@H]([C@H](C(=O)O)O)O)O	136.103	136.103	136.037	136.037	0.213804	comp
	768	Hypoxanthin	C_{5}H_{4}N_{4}O	c1[nH]c2c(n1)c(ncn2)O	136.112	136.112	136.039	136.037	9.6585	comp
	75607	2H-pyrazolo[4,3-d]pyrimidin-7-ol	C_{5}H_{4}N_{4}O	c1c2c(c(=O)[nH]cn2)n[nH]1	136.112	136.112	136.039	136.037	9.6585	comp
191	1492	136.037		135.03	3.52809	2
	DetailTable: 2 Items
	CSID	Name	Formula	SMILES	MW	AvgMass	MonoisotopicMass	SearchMass	DeltaPPM	Adduct
	388628	2,3,4-Trihydroxybutanoic acid	C_{4}H_{8}O_{5}	C(C(C(C(=O)O)O)O)O	136.103	136.103	136.037	136.037	2.59036	comp
	4573940	L-threonic acid	C_{4}H_{8}O_{5}	C([C@@H]([C@H](C(=O)O)O)O)O	136.103	136.103	136.037	136.037	2.59036	comp
194	1502	138.042		137.035	7.45085	3
	DetailTable: 3 Items
	CSID	Name	Formula	SMILES	MW	AvgMass	MonoisotopicMass	SearchMass	DeltaPPM	Adduct
	643824	Urocanic acid	C_{6}H_{6}N_{2}O_{2}	c1c([nH]cn1)/C=C/C(=O)O	138.124	138.124	138.043	138.042	7.75116	comp
	13846959	4-Nitroaniline	C_{6}H_{6}N_{2}O_{2}	c1cc(ccc1N)[N+](=O)[O-]	138.124	138.124	138.043	138.042	7.75116	comp
	21159453	N,N"-Dihydroxy-2,5-cyclohexadiene-1,4-diimine	C_{6}H_{6}N_{2}O_{2}	C1=CC(=NO)C=CC1=NO	138.124	138.124	138.043	138.042	7.75116	comp
195	1509	138.042		137.035	7.56147	3
	DetailTable: 3 Items
	CSID	Name	Formula	SMILES	MW	AvgMass	MonoisotopicMass	SearchMass	DeltaPPM	Adduct
	643824	Urocanic acid	C_{6}H_{6}N_{2}O_{2}	c1c([nH]cn1)/C=C/C(=O)O	138.124	138.124	138.043	138.042	7.25373	comp
	13846959	4-Nitroaniline	C_{6}H_{6}N_{2}O_{2}	c1cc(ccc1N)[N+](=O)[O-]	138.124	138.124	138.043	138.042	7.25373	comp
	21159453	N,N"-Dihydroxy-2,5-cyclohexadiene-1,4-diimine	C_{6}H_{6}N_{2}O_{2}	C1=CC(=NO)C=CC1=NO	138.124	138.124	138.043	138.042	7.25373	comp
196	1519	138.042		137.035	7.72543	3
	DetailTable: 3 Items
	CSID	Name	Formula	SMILES	MW	AvgMass	MonoisotopicMass	SearchMass	DeltaPPM	Adduct
	643824	Urocanic acid	C_{6}H_{6}N_{2}O_{2}	c1c([nH]cn1)/C=C/C(=O)O	138.124	138.124	138.043	138.042	7.86169	comp
	13846959	4-Nitroaniline	C_{6}H_{6}N_{2}O_{2}	c1cc(ccc1N)[N+](=O)[O-]	138.124	138.124	138.043	138.042	7.86169	comp
	21159453	N,N"-Dihydroxy-2,5-cyclohexadiene-1,4-diimine	C_{6}H_{6}N_{2}O_{2}	C1=CC(=NO)C=CC1=NO	138.124	138.124	138.043	138.042	7.86169	comp
197	1521	139.029		138.022	4.19033	1
	DetailTable: 1 Items
	CSID	Name	Formula	SMILES	MW	AvgMass	MonoisotopicMass	SearchMass	DeltaPPM	Adduct
	1584	3-Aminopropane-1-sulfonic acid	C_{3}H_{9}NO_{3}S	C(CN)CS(=O)(=O)O	139.173	139.173	139.03	139.029	7.03586	comp
198	1539	141.018		444.032	7.25059	2
	DetailTable: 2 Items
	CSID	Name	Formula	SMILES	MW	AvgMass	MonoisotopicMass	SearchMass	DeltaPPM	Adduct
	990	Phosphoryethanolamine	C_{2}H_{8}NO_{4}P	C(COP(=O)(O)O)N	141.063	141.063	141.019	141.018	7.7515	comp
	389626	(2-Amino-1-hydroxyethyl)phosphonic acid	C_{2}H_{8}NO_{4}P	C(C(O)P(=O)(O)O)N	141.063	141.063	141.019	141.018	7.7515	comp
199	1554	141.018		444.032	7.3567	2
	DetailTable: 2 Items
	CSID	Name	Formula	SMILES	MW	AvgMass	MonoisotopicMass	SearchMass	DeltaPPM	Adduct
	990	Phosphoryethanolamine	C_{2}H_{8}NO_{4}P	C(COP(=O)(O)O)N	141.063	141.063	141.019	141.018	7.58919	comp
	389626	(2-Amino-1-hydroxyethyl)phosphonic acid	C_{2}H_{8}NO_{4}P	C(C(O)P(=O)(O)O)N	141.063	141.063	141.019	141.018	7.58919	comp
200	1561	141.018		444.032	7.62663	2
	DetailTable: 2 Items
	CSID	Name	Formula	SMILES	MW	AvgMass	MonoisotopicMass	SearchMass	DeltaPPM	Adduct
	990	Phosphoryethanolamine	C_{2}H_{8}NO_{4}P	C(COP(=O)(O)O)N	141.063	141.063	141.019	141.018	7.04816	comp
	389626	(2-Amino-1-hydroxyethyl)phosphonic acid	C_{2}H_{8}NO_{4}P	C(C(O)P(=O)(O)O)N	141.063	141.063	141.019	141.018	7.04816	comp
203	1588	144.041		143.035	5.05779	9
	DetailTable: 9 Items
	CSID	Name	Formula	SMILES	MW	AvgMass	MonoisotopicMass	SearchMass	DeltaPPM	Adduct
	85862	2-methyleneglutaric acid	C_{6}H_{8}O_{4}	C=C(CCC(=O)O)C(=O)O	144.125	144.125	144.042	144.041	7.21914	comp
	388766	2-Methyl-3-methylenesuccinic acid	C_{6}H_{8}O_{4}	CC(C(=C)C(=O)O)C(=O)O	144.125	144.125	144.042	144.041	7.21914	comp
	553171	Dimethyl fumarate	C_{6}H_{8}O_{4}	COC(=O)/C=C/C(=O)OC	144.125	144.125	144.042	144.041	7.21914	comp
	2297318	(2Z)-2,3-Dimethyl-2-butenedioic acid	C_{6}H_{8}O_{4}	C/C(=C(\C)/C(=O)O)/C(=O)O	144.125	144.125	144.042	144.041	7.21914	comp
	4444114	(3Z)-4,6,6-Trihydroxy-3,5-hexadien-2-one	C_{6}H_{8}O_{4}	CC(=O)/C=C(/C=C(O)O)\O	144.125	144.125	144.042	144.041	7.21914	comp
	4573599	3,5-Dioxohexanoic acid	C_{6}H_{8}O_{4}	CC(=O)CC(=O)CC(=O)O	144.125	144.125	144.042	144.041	7.21914	comp
	8031205	(6S)-4-Hydroxy-6-(hydroxymethyl)-2H-pyran-3(6H)-one	C_{6}H_{8}O_{4}	C1C(=O)C(=C[C@H](O1)CO)O	144.125	144.125	144.042	144.041	7.21914	comp
	8096048	(2S)-5-Hydroxy-2-(hydroxymethyl)-2,3-dihydro-4H-pyran-4-one	C_{6}H_{8}O_{4}	C1[C@H](OC=C(C1=O)O)CO	144.125	144.125	144.042	144.041	7.21914	comp
	8305538	2-Hydroxy-2-(hydroxymethyl)-2H-pyran-3(6H)-one	C_{6}H_{8}O_{4}	C1C=CC(=O)C(O1)(CO)O	144.125	144.125	144.042	144.041	7.21914	comp
204	1590	144.041		143.035	5.25753	9
	DetailTable: 9 Items
	CSID	Name	Formula	SMILES	MW	AvgMass	MonoisotopicMass	SearchMass	DeltaPPM	Adduct
	85862	2-methyleneglutaric acid	C_{6}H_{8}O_{4}	C=C(CCC(=O)O)C(=O)O	144.125	144.125	144.042	144.041	7.2721	comp
	388766	2-Methyl-3-methylenesuccinic acid	C_{6}H_{8}O_{4}	CC(C(=C)C(=O)O)C(=O)O	144.125	144.125	144.042	144.041	7.2721	comp
	553171	Dimethyl fumarate	C_{6}H_{8}O_{4}	COC(=O)/C=C/C(=O)OC	144.125	144.125	144.042	144.041	7.2721	comp
	2297318	(2Z)-2,3-Dimethyl-2-butenedioic acid	C_{6}H_{8}O_{4}	C/C(=C(\C)/C(=O)O)/C(=O)O	144.125	144.125	144.042	144.041	7.2721	comp
	4444114	(3Z)-4,6,6-Trihydroxy-3,5-hexadien-2-one	C_{6}H_{8}O_{4}	CC(=O)/C=C(/C=C(O)O)\O	144.125	144.125	144.042	144.041	7.2721	comp
	4573599	3,5-Dioxohexanoic acid	C_{6}H_{8}O_{4}	CC(=O)CC(=O)CC(=O)O	144.125	144.125	144.042	144.041	7.2721	comp
	8031205	(6S)-4-Hydroxy-6-(hydroxymethyl)-2H-pyran-3(6H)-one	C_{6}H_{8}O_{4}	C1C(=O)C(=C[C@H](O1)CO)O	144.125	144.125	144.042	144.041	7.2721	comp
	8096048	(2S)-5-Hydroxy-2-(hydroxymethyl)-2,3-dihydro-4H-pyran-4-one	C_{6}H_{8}O_{4}	C1[C@H](OC=C(C1=O)O)CO	144.125	144.125	144.042	144.041	7.2721	comp
	8305538	2-Hydroxy-2-(hydroxymethyl)-2H-pyran-3(6H)-one	C_{6}H_{8}O_{4}	C1C=CC(=O)C(O1)(CO)O	144.125	144.125	144.042	144.041	7.2721	comp
205	1594	145.073		144.066	5.98031	7
	DetailTable: 7 Items
	CSID	Name	Formula	SMILES	MW	AvgMass	MonoisotopicMass	SearchMass	DeltaPPM	Adduct
	202	Allysine	C_{6}H_{11}NO_{3}	C(CC=O)CC(C(=O)[O-])[NH3+]	145.156	145.156	145.074	145.073	5.69025	comp
	17180	4-Acetamidobutanoic acid	C_{6}H_{11}NO_{3}	CC(=O)NCCCC(=O)O	145.156	145.156	145.074	145.073	5.69025	comp
	138950	methyl 5-aminolevulinate	C_{6}H_{11}NO_{3}	COC(=O)CCC(=O)CN	145.156	145.156	145.074	145.073	5.69025	comp
	141126	6-Oxo-L-norleucine	C_{6}H_{11}NO_{3}	C(CC=O)C[C@@H](C(=O)O)N	145.156	145.156	145.074	145.073	5.69025	comp
	388981	2-Keto-6-aminocaproic acid	C_{6}H_{11}NO_{3}	C(CCN)CC(=O)C(=O)O	145.156	145.156	145.074	145.073	5.69025	comp
	389084	(5S)-5-Amino-3-oxohexanoic acid	C_{6}H_{11}NO_{3}	C[C@@H](CC(=O)CC(=O)O)N	145.156	145.156	145.074	145.073	5.69025	comp
	389668	5-Oxonorleucine	C_{6}H_{11}NO_{3}	CC(=O)CCC(C(=O)O)N	145.156	145.156	145.074	145.073	5.69025	comp
206	1597	146.021		145.013	1.98247	6
	DetailTable: 6 Items
	CSID	Name	Formula	SMILES	MW	AvgMass	MonoisotopicMass	SearchMass	DeltaPPM	Adduct
	50	alpha-Ketoglutaric acid	C_{5}H_{6}O_{5}	C(CC(=O)O)C(=O)C(=O)O	146.098	146.098	146.022	146.021	6.90842	comp
	114176	4-Methoxy-2,4-dioxobutanoic acid	C_{5}H_{6}O_{5}	COC(=O)CC(=O)C(=O)O	146.098	146.098	146.022	146.021	6.90842	comp
	389720	(2S)-2-Methyl-3-oxosuccinic acid	C_{5}H_{6}O_{5}	C[C@@H](C(=O)C(=O)O)C(=O)O	146.098	146.098	146.022	146.021	6.90842	comp
	389800	(2R)-4,5-Dihydroxy-2-(hydroxymethyl)-3(2H)-furanone	C_{5}H_{6}O_{5}	C([C@@H]1C(=O)C(=C(O1)O)O)O	146.098	146.098	146.022	146.021	6.90842	comp
	4885628	5-Hydroxy-2,4-dioxopentanoic acid	C_{5}H_{6}O_{5}	C(C(=O)CO)C(=O)C(=O)O	146.098	146.098	146.022	146.021	6.90842	comp
	20016055	(5R)-3,4-Dihydroxy-5-(hydroxymethyl)-2(5H)-furanone	C_{5}H_{6}O_{5}	C([C@@H]1C(=C(C(=O)O1)O)O)O	146.098	146.098	146.022	146.021	6.90842	comp
207	1600	146.021		145.013	2.22652	6
	DetailTable: 6 Items
	CSID	Name	Formula	SMILES	MW	AvgMass	MonoisotopicMass	SearchMass	DeltaPPM	Adduct
	50	alpha-Ketoglutaric acid	C_{5}H_{6}O_{5}	C(CC(=O)O)C(=O)C(=O)O	146.098	146.098	146.022	146.021	6.69942	comp
	114176	4-Methoxy-2,4-dioxobutanoic acid	C_{5}H_{6}O_{5}	COC(=O)CC(=O)C(=O)O	146.098	146.098	146.022	146.021	6.69942	comp
	389720	(2S)-2-Methyl-3-oxosuccinic acid	C_{5}H_{6}O_{5}	C[C@@H](C(=O)C(=O)O)C(=O)O	146.098	146.098	146.022	146.021	6.69942	comp
	389800	(2R)-4,5-Dihydroxy-2-(hydroxymethyl)-3(2H)-furanone	C_{5}H_{6}O_{5}	C([C@@H]1C(=O)C(=C(O1)O)O)O	146.098	146.098	146.022	146.021	6.69942	comp
	4885628	5-Hydroxy-2,4-dioxopentanoic acid	C_{5}H_{6}O_{5}	C(C(=O)CO)C(=O)C(=O)O	146.098	146.098	146.022	146.021	6.69942	comp
	20016055	(5R)-3,4-Dihydroxy-5-(hydroxymethyl)-2(5H)-furanone	C_{5}H_{6}O_{5}	C([C@@H]1C(=C(C(=O)O1)O)O)O	146.098	146.098	146.022	146.021	6.69942	comp
208	1605	146.02		145.013	2.54844	6
	DetailTable: 6 Items
	CSID	Name	Formula	SMILES	MW	AvgMass	MonoisotopicMass	SearchMass	DeltaPPM	Adduct
	50	alpha-Ketoglutaric acid	C_{5}H_{6}O_{5}	C(CC(=O)O)C(=O)C(=O)O	146.098	146.098	146.022	146.02	7.43091	comp
	114176	4-Methoxy-2,4-dioxobutanoic acid	C_{5}H_{6}O_{5}	COC(=O)CC(=O)C(=O)O	146.098	146.098	146.022	146.02	7.43091	comp
	389720	(2S)-2-Methyl-3-oxosuccinic acid	C_{5}H_{6}O_{5}	C[C@@H](C(=O)C(=O)O)C(=O)O	146.098	146.098	146.022	146.02	7.43091	comp
	389800	(2R)-4,5-Dihydroxy-2-(hydroxymethyl)-3(2H)-furanone	C_{5}H_{6}O_{5}	C([C@@H]1C(=O)C(=C(O1)O)O)O	146.098	146.098	146.022	146.02	7.43091	comp
	4885628	5-Hydroxy-2,4-dioxopentanoic acid	C_{5}H_{6}O_{5}	C(C(=O)CO)C(=O)C(=O)O	146.098	146.098	146.022	146.02	7.43091	comp
	20016055	(5R)-3,4-Dihydroxy-5-(hydroxymethyl)-2(5H)-furanone	C_{5}H_{6}O_{5}	C([C@@H]1C(=C(C(=O)O1)O)O)O	146.098	146.098	146.022	146.02	7.43091	comp
209	1606	146.057		145.05	1.01448	14
	DetailTable: 14 Items
	CSID	Name	Formula	SMILES	MW	AvgMass	MonoisotopicMass	SearchMass	DeltaPPM	Adduct
	20	2-Ethyl-2-hydroxy-3-oxobutanoic acid	C_{6}H_{10}O_{4}	CCC(C(=O)C)(C(=O)O)O	146.141	146.141	146.058	146.057	6.90702	comp
	37	ketopantoic acid	C_{6}H_{10}O_{4}	CC(C)(CO)C(=O)C(=O)O	146.141	146.141	146.058	146.057	6.90702	comp
	191	Adipic acid	C_{6}H_{10}O_{4}	C(CCC(=O)O)CC(=O)O	146.141	146.141	146.058	146.057	6.90702	comp
	367	3-Hydroxy-5-oxohexanoic acid	C_{6}H_{10}O_{4}	CC(=O)CC(CC(=O)O)O	146.141	146.141	146.058	146.057	6.90702	comp
	11549	Methylglutaric acid	C_{6}H_{10}O_{4}	CC(CCC(=O)O)C(=O)O	146.141	146.141	146.058	146.057	6.90702	comp
	12077	(+)-D-Isosorbide	C_{6}H_{10}O_{4}	C1[C@H]([C@@H]2[C@H](O1)[C@H](CO2)O)O	146.141	146.141	146.058	146.057	6.90702	comp
	388439	4,6-Dihydroxy-4-methyltetrahydro-2H-pyran-2-one	C_{6}H_{10}O_{4}	CC1(CC(OC(=O)C1)O)O	146.141	146.141	146.058	146.057	6.90702	comp
	388501	2-Hydroxy-3,3-dimethyl-4-oxobutanoic acid	C_{6}H_{10}O_{4}	CC(C)(C=O)C(C(=O)O)O	146.141	146.141	146.058	146.057	6.90702	comp
	389245	3-Hydroxy-3-methyl-2-oxopentanoic acid	C_{6}H_{10}O_{4}	CCC(C)(C(=O)C(=O)O)O	146.141	146.141	146.058	146.057	6.90702	comp
	389708	(2S)-2-Ethyl-2-hydroxy-3-oxobutanoic acid	C_{6}H_{10}O_{4}	CC[C@](C(=O)C)(C(=O)O)O	146.141	146.141	146.058	146.057	6.90702	comp
	389953	4-Hydroxy-2-oxohexanoic acid	C_{6}H_{10}O_{4}	CCC(CC(=O)C(=O)O)O	146.141	146.141	146.058	146.057	6.90702	comp
	4573802	(2R)-2-Hydroxy-3,3-dimethyl-4-oxobutanoic acid	C_{6}H_{10}O_{4}	CC(C)(C=O)[C@H](C(=O)O)O	146.141	146.141	146.058	146.057	6.90702	comp
	4885626	6-Hydroxy-2-oxohexanoic acid	C_{6}H_{10}O_{4}	C(CCO)CC(=O)C(=O)O	146.141	146.141	146.058	146.057	6.90702	comp
	10128321	(3R)-3-Hydroxy-3-methyl-2-oxopentanoic acid	C_{6}H_{10}O_{4}	CC[C@](C)(C(=O)C(=O)O)O	146.141	146.141	146.058	146.057	6.90702	comp
210	1610	146.068		145.061	5.87442	5
	DetailTable: 5 Items
	CSID	Name	Formula	SMILES	MW	AvgMass	MonoisotopicMass	SearchMass	DeltaPPM	Adduct
	718	DL-Glutamine	C_{5}H_{10}N_{2}O_{3}	C(CC(=O)N)C(C(=O)O)N	146.144	146.144	146.069	146.068	6.59673	comp
	5746	L-(+)-glutamine	C_{5}H_{10}N_{2}O_{3}	C(CC(=N)O)[C@@H](C(=O)O)N	146.144	146.144	146.069	146.068	6.59673	comp
	128633	D-(-)-Glutamine	C_{5}H_{10}N_{2}O_{3}	C(CC(=N)O)[C@H](C(=O)O)N	146.144	146.144	146.069	146.068	6.59673	comp
	141172	Ureidoisobutyric acid	C_{5}H_{10}N_{2}O_{3}	CC(CNC(=O)N)C(=O)O	146.144	146.144	146.069	146.068	6.59673	comp
	144380	alpha-Glutamine	C_{5}H_{10}N_{2}O_{3}	C(CC(=O)O)C(C(=O)N)N	146.144	146.144	146.069	146.068	6.59673	comp
211	1624	146.068		313.112	6.13552	5
	DetailTable: 5 Items
	CSID	Name	Formula	SMILES	MW	AvgMass	MonoisotopicMass	SearchMass	DeltaPPM	Adduct
	718	DL-Glutamine	C_{5}H_{10}N_{2}O_{3}	C(CC(=O)N)C(C(=O)O)N	146.144	146.144	146.069	146.068	6.59673	comp
	5746	L-(+)-glutamine	C_{5}H_{10}N_{2}O_{3}	C(CC(=N)O)[C@@H](C(=O)O)N	146.144	146.144	146.069	146.068	6.59673	comp
	128633	D-(-)-Glutamine	C_{5}H_{10}N_{2}O_{3}	C(CC(=N)O)[C@H](C(=O)O)N	146.144	146.144	146.069	146.068	6.59673	comp
	141172	Ureidoisobutyric acid	C_{5}H_{10}N_{2}O_{3}	CC(CNC(=O)N)C(=O)O	146.144	146.144	146.069	146.068	6.59673	comp
	144380	alpha-Glutamine	C_{5}H_{10}N_{2}O_{3}	C(CC(=O)O)C(C(=O)N)N	146.144	146.144	146.069	146.068	6.59673	comp
212	1657	146.068		313.112	6.20044	5
	DetailTable: 5 Items
	CSID	Name	Formula	SMILES	MW	AvgMass	MonoisotopicMass	SearchMass	DeltaPPM	Adduct
	718	DL-Glutamine	C_{5}H_{10}N_{2}O_{3}	C(CC(=O)N)C(C(=O)O)N	146.144	146.144	146.069	146.068	6.28334	comp
	5746	L-(+)-glutamine	C_{5}H_{10}N_{2}O_{3}	C(CC(=N)O)[C@@H](C(=O)O)N	146.144	146.144	146.069	146.068	6.28334	comp
	128633	D-(-)-Glutamine	C_{5}H_{10}N_{2}O_{3}	C(CC(=N)O)[C@H](C(=O)O)N	146.144	146.144	146.069	146.068	6.28334	comp
	141172	Ureidoisobutyric acid	C_{5}H_{10}N_{2}O_{3}	CC(CNC(=O)N)C(=O)O	146.144	146.144	146.069	146.068	6.28334	comp
	144380	alpha-Glutamine	C_{5}H_{10}N_{2}O_{3}	C(CC(=O)O)C(C(=O)N)N	146.144	146.144	146.069	146.068	6.28334	comp
213	1678	146.068		145.061	7.3168	5
	DetailTable: 5 Items
	CSID	Name	Formula	SMILES	MW	AvgMass	MonoisotopicMass	SearchMass	DeltaPPM	Adduct
	718	DL-Glutamine	C_{5}H_{10}N_{2}O_{3}	C(CC(=O)N)C(C(=O)O)N	146.144	146.144	146.069	146.068	7.95477	comp
	5746	L-(+)-glutamine	C_{5}H_{10}N_{2}O_{3}	C(CC(=N)O)[C@@H](C(=O)O)N	146.144	146.144	146.069	146.068	7.95477	comp
	128633	D-(-)-Glutamine	C_{5}H_{10}N_{2}O_{3}	C(CC(=N)O)[C@H](C(=O)O)N	146.144	146.144	146.069	146.068	7.95477	comp
	141172	Ureidoisobutyric acid	C_{5}H_{10}N_{2}O_{3}	CC(CNC(=O)N)C(=O)O	146.144	146.144	146.069	146.068	7.95477	comp
	144380	alpha-Glutamine	C_{5}H_{10}N_{2}O_{3}	C(CC(=O)O)C(C(=O)N)N	146.144	146.144	146.069	146.068	7.95477	comp
214	1680	146.104		145.097	7.75232	8
	DetailTable: 8 Items
	CSID	Name	Formula	SMILES	MW	AvgMass	MonoisotopicMass	SearchMass	DeltaPPM	Adduct
	843	DL-Lysine	C_{6}H_{14}N_{2}O_{2}	C(CCN)CC(C(=O)O)N	146.188	146.188	146.106	146.104	8.16021	comp
	5747	L-(+)-Lysine	C_{6}H_{14}N_{2}O_{2}	C(CCN)C[C@@H](C(=O)O)N	146.188	146.188	146.106	146.104	8.16021	comp
	51793	D-Lysine	C_{6}H_{14}N_{2}O_{2}	C(CCN)C[C@H](C(=O)O)N	146.188	146.188	146.106	146.104	8.16021	comp
	110405	Meldonium	C_{6}H_{14}N_{2}O_{2}	C[N+](C)(C)NCCC(=O)[O-]	146.188	146.188	146.106	146.104	8.16021	comp
	388530	L-beta-lysine	C_{6}H_{14}N_{2}O_{2}	C(C[C@@H](CC(=O)O)N)CN	146.188	146.188	146.106	146.104	8.16021	comp
	388540	(3S,5S)-3,5-Diaminohexanoic acid	C_{6}H_{14}N_{2}O_{2}	C[C@@H](C[C@@H](CC(=O)O)N)N	146.188	146.188	146.106	146.104	8.16021	comp
	389478	5-Aminonorleucine	C_{6}H_{14}N_{2}O_{2}	CC(CCC(C(=O)O)N)N	146.188	146.188	146.106	146.104	8.16021	comp
	26001508	5-Amino-D-isoleucine	C_{6}H_{14}N_{2}O_{2}	C[C@H](CCN)[C@H](C(=O)O)N	146.188	146.188	146.106	146.104	8.16021	comp
215	1691	146.105		145.097	7.87901	8
	DetailTable: 8 Items
	CSID	Name	Formula	SMILES	MW	AvgMass	MonoisotopicMass	SearchMass	DeltaPPM	Adduct
	843	DL-Lysine	C_{6}H_{14}N_{2}O_{2}	C(CCN)CC(C(=O)O)N	146.188	146.188	146.106	146.105	6.90695	comp
	5747	L-(+)-Lysine	C_{6}H_{14}N_{2}O_{2}	C(CCN)C[C@@H](C(=O)O)N	146.188	146.188	146.106	146.105	6.90695	comp
	51793	D-Lysine	C_{6}H_{14}N_{2}O_{2}	C(CCN)C[C@H](C(=O)O)N	146.188	146.188	146.106	146.105	6.90695	comp
	110405	Meldonium	C_{6}H_{14}N_{2}O_{2}	C[N+](C)(C)NCCC(=O)[O-]	146.188	146.188	146.106	146.105	6.90695	comp
	388530	L-beta-lysine	C_{6}H_{14}N_{2}O_{2}	C(C[C@@H](CC(=O)O)N)CN	146.188	146.188	146.106	146.105	6.90695	comp
	388540	(3S,5S)-3,5-Diaminohexanoic acid	C_{6}H_{14}N_{2}O_{2}	C[C@@H](C[C@@H](CC(=O)O)N)N	146.188	146.188	146.106	146.105	6.90695	comp
	389478	5-Aminonorleucine	C_{6}H_{14}N_{2}O_{2}	CC(CCC(C(=O)O)N)N	146.188	146.188	146.106	146.105	6.90695	comp
	26001508	5-Amino-D-isoleucine	C_{6}H_{14}N_{2}O_{2}	C[C@H](CCN)[C@H](C(=O)O)N	146.188	146.188	146.106	146.105	6.90695	comp
216	1700	147.052		146.045	5.58112	10
	DetailTable: 10 Items
	CSID	Name	Formula	SMILES	MW	AvgMass	MonoisotopicMass	SearchMass	DeltaPPM	Adduct
	591	DL-Glutamic acid	C_{5}H_{9}NO_{4}	C(CC(=O)O)C(C(=O)O)N	147.129	147.129	147.053	147.052	7.90121	comp
	21436	N-Methyl-<scp>D</scp>-aspartic acid	C_{5}H_{9}NO_{4}	CN[C@H](CC(=O)O)C(=O)O	147.129	147.129	147.053	147.052	7.90121	comp
	21814	D-(-)-Glutamic acid	C_{5}H_{9}NO_{4}	C(CC(=O)O)[C@H](C(=O)O)N	147.129	147.129	147.053	147.052	7.90121	comp
	30572	L-(+)-Glutamic acid	C_{5}H_{9}NO_{4}	C(CC(=O)O)[C@@H](C(=O)O)N	147.129	147.129	147.053	147.052	7.90121	comp
	65858	b-Glutamic acid	C_{5}H_{9}NO_{4}	C(C(CC(=O)O)N)C(=O)O	147.129	147.129	147.053	147.052	7.90121	comp
	89874	O-Acetyl-L-serine	C_{5}H_{9}NO_{4}	CC(=O)OC[C@@H](C(=O)O)N	147.129	147.129	147.053	147.052	7.90121	comp
	389071	L-threo-3-Methylaspartate	C_{5}H_{9}NO_{4}	C[C@@H]([C@@H](C(=O)O)N)C(=O)O	147.129	147.129	147.053	147.052	7.90121	comp
	389693	(4R)-4-Hydroxy-5-oxo-L-norvaline	C_{5}H_{9}NO_{4}	C([C@H](C=O)O)[C@@H](C(=O)O)N	147.129	147.129	147.053	147.052	7.90121	comp
	389694	(4R)-5-Amino-4-hydroxy-2-oxopentanoic acid	C_{5}H_{9}NO_{4}	C([C@H](CN)O)C(=O)C(=O)O	147.129	147.129	147.053	147.052	7.90121	comp
	4575345	N-(Carboxymethyl)-D-alanine	C_{5}H_{9}NO_{4}	C[C@H](C(=O)O)NCC(=O)O	147.129	147.129	147.053	147.052	7.90121	comp
217	1721	147.052		146.045	5.78471	10
	DetailTable: 10 Items
	CSID	Name	Formula	SMILES	MW	AvgMass	MonoisotopicMass	SearchMass	DeltaPPM	Adduct
	591	DL-Glutamic acid	C_{5}H_{9}NO_{4}	C(CC(=O)O)C(C(=O)O)N	147.129	147.129	147.053	147.052	6.7598	comp
	21436	N-Methyl-<scp>D</scp>-aspartic acid	C_{5}H_{9}NO_{4}	CN[C@H](CC(=O)O)C(=O)O	147.129	147.129	147.053	147.052	6.7598	comp
	21814	D-(-)-Glutamic acid	C_{5}H_{9}NO_{4}	C(CC(=O)O)[C@H](C(=O)O)N	147.129	147.129	147.053	147.052	6.7598	comp
	30572	L-(+)-Glutamic acid	C_{5}H_{9}NO_{4}	C(CC(=O)O)[C@@H](C(=O)O)N	147.129	147.129	147.053	147.052	6.7598	comp
	65858	b-Glutamic acid	C_{5}H_{9}NO_{4}	C(C(CC(=O)O)N)C(=O)O	147.129	147.129	147.053	147.052	6.7598	comp
	89874	O-Acetyl-L-serine	C_{5}H_{9}NO_{4}	CC(=O)OC[C@@H](C(=O)O)N	147.129	147.129	147.053	147.052	6.7598	comp
	389071	L-threo-3-Methylaspartate	C_{5}H_{9}NO_{4}	C[C@@H]([C@@H](C(=O)O)N)C(=O)O	147.129	147.129	147.053	147.052	6.7598	comp
	389693	(4R)-4-Hydroxy-5-oxo-L-norvaline	C_{5}H_{9}NO_{4}	C([C@H](C=O)O)[C@@H](C(=O)O)N	147.129	147.129	147.053	147.052	6.7598	comp
	389694	(4R)-5-Amino-4-hydroxy-2-oxopentanoic acid	C_{5}H_{9}NO_{4}	C([C@H](CN)O)C(=O)C(=O)O	147.129	147.129	147.053	147.052	6.7598	comp
	4575345	N-(Carboxymethyl)-D-alanine	C_{5}H_{9}NO_{4}	C[C@H](C(=O)O)NCC(=O)O	147.129	147.129	147.053	147.052	6.7598	comp
218	1755	147.052		146.045	6.69433	10
	DetailTable: 10 Items
	CSID	Name	Formula	SMILES	MW	AvgMass	MonoisotopicMass	SearchMass	DeltaPPM	Adduct
	591	DL-Glutamic acid	C_{5}H_{9}NO_{4}	C(CC(=O)O)C(C(=O)O)N	147.129	147.129	147.053	147.052	6.34473	comp
	21436	N-Methyl-<scp>D</scp>-aspartic acid	C_{5}H_{9}NO_{4}	CN[C@H](CC(=O)O)C(=O)O	147.129	147.129	147.053	147.052	6.34473	comp
	21814	D-(-)-Glutamic acid	C_{5}H_{9}NO_{4}	C(CC(=O)O)[C@H](C(=O)O)N	147.129	147.129	147.053	147.052	6.34473	comp
	30572	L-(+)-Glutamic acid	C_{5}H_{9}NO_{4}	C(CC(=O)O)[C@@H](C(=O)O)N	147.129	147.129	147.053	147.052	6.34473	comp
	65858	b-Glutamic acid	C_{5}H_{9}NO_{4}	C(C(CC(=O)O)N)C(=O)O	147.129	147.129	147.053	147.052	6.34473	comp
	89874	O-Acetyl-L-serine	C_{5}H_{9}NO_{4}	CC(=O)OC[C@@H](C(=O)O)N	147.129	147.129	147.053	147.052	6.34473	comp
	389071	L-threo-3-Methylaspartate	C_{5}H_{9}NO_{4}	C[C@@H]([C@@H](C(=O)O)N)C(=O)O	147.129	147.129	147.053	147.052	6.34473	comp
	389693	(4R)-4-Hydroxy-5-oxo-L-norvaline	C_{5}H_{9}NO_{4}	C([C@H](C=O)O)[C@@H](C(=O)O)N	147.129	147.129	147.053	147.052	6.34473	comp
	389694	(4R)-5-Amino-4-hydroxy-2-oxopentanoic acid	C_{5}H_{9}NO_{4}	C([C@H](CN)O)C(=O)C(=O)O	147.129	147.129	147.053	147.052	6.34473	comp
	4575345	N-(Carboxymethyl)-D-alanine	C_{5}H_{9}NO_{4}	C[C@H](C(=O)O)NCC(=O)O	147.129	147.129	147.053	147.052	6.34473	comp
219	1763	147.065		377.085	6.12287	1
	DetailTable: 1 Items
	CSID	Name	Formula	SMILES	MW	AvgMass	MonoisotopicMass	SearchMass	DeltaPPM	Adduct
	83855	Albizziin	C_{4}H_{9}N_{3}O_{3}	C([C@@H](C(=O)O)N)NC(=O)N	147.133	147.133	147.064	147.065	4.44956	comp
220	1770	147.065		377.085	6.20898	1
	DetailTable: 1 Items
	CSID	Name	Formula	SMILES	MW	AvgMass	MonoisotopicMass	SearchMass	DeltaPPM	Adduct
	83855	Albizziin	C_{4}H_{9}N_{3}O_{3}	C([C@@H](C(=O)O)N)NC(=O)N	147.133	147.133	147.064	147.065	6.00589	comp
221	1776	147.089		146.081	3.31781	3
	DetailTable: 3 Items
	CSID	Name	Formula	SMILES	MW	AvgMass	MonoisotopicMass	SearchMass	DeltaPPM	Adduct
	65215	(2R,3R,4R)-2-(Hydroxymethyl)-3,4-piperidinediol	C_{6}H_{13}NO_{3}	C1CN[C@@H]([C@H]([C@@H]1O)O)CO	147.172	147.172	147.09	147.089	6.34348	comp
	394649	afegostat	C_{6}H_{13}NO_{3}	C1[C@@H]([C@H]([C@@H](CN1)O)O)CO	147.172	147.172	147.09	147.089	6.34348	comp
	26332131	N-Hydroxy-L-isoleucine	C_{6}H_{13}NO_{3}	CC[C@H](C)[C@@H](C(=O)O)NO	147.172	147.172	147.09	147.089	6.34348	comp
222	1778	147.089		146.082	4.1714	3
	DetailTable: 3 Items
	CSID	Name	Formula	SMILES	MW	AvgMass	MonoisotopicMass	SearchMass	DeltaPPM	Adduct
	65215	(2R,3R,4R)-2-(Hydroxymethyl)-3,4-piperidinediol	C_{6}H_{13}NO_{3}	C1CN[C@@H]([C@H]([C@@H]1O)O)CO	147.172	147.172	147.09	147.089	6.6547	comp
	394649	afegostat	C_{6}H_{13}NO_{3}	C1[C@@H]([C@H]([C@@H](CN1)O)O)CO	147.172	147.172	147.09	147.089	6.6547	comp
	26332131	N-Hydroxy-L-isoleucine	C_{6}H_{13}NO_{3}	CC[C@H](C)[C@@H](C(=O)O)NO	147.172	147.172	147.09	147.089	6.6547	comp
223	1783	147.089		146.082	4.36806	3
	DetailTable: 3 Items
	CSID	Name	Formula	SMILES	MW	AvgMass	MonoisotopicMass	SearchMass	DeltaPPM	Adduct
	65215	(2R,3R,4R)-2-(Hydroxymethyl)-3,4-piperidinediol	C_{6}H_{13}NO_{3}	C1CN[C@@H]([C@H]([C@@H]1O)O)CO	147.172	147.172	147.09	147.089	6.75844	comp
	394649	afegostat	C_{6}H_{13}NO_{3}	C1[C@@H]([C@H]([C@@H](CN1)O)O)CO	147.172	147.172	147.09	147.089	6.75844	comp
	26332131	N-Hydroxy-L-isoleucine	C_{6}H_{13}NO_{3}	CC[C@H](C)[C@@H](C(=O)O)NO	147.172	147.172	147.09	147.089	6.75844	comp
224	1791	147.089		146.082	4.52355	3
	DetailTable: 3 Items
	CSID	Name	Formula	SMILES	MW	AvgMass	MonoisotopicMass	SearchMass	DeltaPPM	Adduct
	65215	(2R,3R,4R)-2-(Hydroxymethyl)-3,4-piperidinediol	C_{6}H_{13}NO_{3}	C1CN[C@@H]([C@H]([C@@H]1O)O)CO	147.172	147.172	147.09	147.089	6.34348	comp
	394649	afegostat	C_{6}H_{13}NO_{3}	C1[C@@H]([C@H]([C@@H](CN1)O)O)CO	147.172	147.172	147.09	147.089	6.34348	comp
	26332131	N-Hydroxy-L-isoleucine	C_{6}H_{13}NO_{3}	CC[C@H](C)[C@@H](C(=O)O)NO	147.172	147.172	147.09	147.089	6.34348	comp
225	1802	147.089		146.082	4.87081	3
	DetailTable: 3 Items
	CSID	Name	Formula	SMILES	MW	AvgMass	MonoisotopicMass	SearchMass	DeltaPPM	Adduct
	65215	(2R,3R,4R)-2-(Hydroxymethyl)-3,4-piperidinediol	C_{6}H_{13}NO_{3}	C1CN[C@@H]([C@H]([C@@H]1O)O)CO	147.172	147.172	147.09	147.089	6.96592	comp
	394649	afegostat	C_{6}H_{13}NO_{3}	C1[C@@H]([C@H]([C@@H](CN1)O)O)CO	147.172	147.172	147.09	147.089	6.96592	comp
	26332131	N-Hydroxy-L-isoleucine	C_{6}H_{13}NO_{3}	CC[C@H](C)[C@@H](C(=O)O)NO	147.172	147.172	147.09	147.089	6.96592	comp
228	1810	148.036		295.066	1.70602	17
	DetailTable: 17 Items
	CSID	Name	Formula	SMILES	MW	AvgMass	MonoisotopicMass	SearchMass	DeltaPPM	Adduct
	42	(+/-)-2-Hydroxyglutaric acid	C_{5}H_{8}O_{5}	C(CC(=O)O)C(C(=O)O)O	148.114	148.114	148.037	148.036	6.70953	comp
	1051	2-Deoxy-3-C-methyltetraric acid	C_{5}H_{8}O_{5}	CC(CC(=O)O)(C(=O)O)O	148.114	148.114	148.037	148.036	6.70953	comp
	16751	(3S,4S,5R)-3,4-Dihydroxy-5-(hydroxymethyl)dihydro-2(3H)-furanone	C_{5}H_{8}O_{5}	C([C@@H]1[C@H]([C@@H](C(=O)O1)O)O)O	148.114	148.114	148.037	148.036	6.70953	comp
	166031	(3R,4R,5S)-3,4-Dihydroxy-5-(hydroxymethyl)dihydro-2(3H)-furanone	C_{5}H_{8}O_{5}	C([C@H]1[C@@H]([C@H](C(=O)O1)O)O)O	148.114	148.114	148.037	148.036	6.70953	comp
	167296	(4R)-4,5-Dihydroxy-2-oxopentanoic acid	C_{5}H_{8}O_{5}	C([C@H](CO)O)C(=O)C(=O)O	148.114	148.114	148.037	148.036	6.70953	comp
	388508	D-2-Hydroxyglutaric acid	C_{5}H_{8}O_{5}	C(CC(=O)O)[C@H](C(=O)O)O	148.114	148.114	148.037	148.036	6.70953	comp
	388758	D-Xylonolactone	C_{5}H_{8}O_{5}	C1[C@H]([C@@H]([C@H](C(=O)O1)O)O)O	148.114	148.114	148.037	148.036	6.70953	comp
	388822	citramalic acid	C_{5}H_{8}O_{5}	C[C@@](CC(=O)O)(C(=O)O)O	148.114	148.114	148.037	148.036	6.70953	comp
	388852	D-Xylonic g-lactone	C_{5}H_{8}O_{5}	C([C@@H]1[C@@H]([C@H](C(=O)O1)O)O)O	148.114	148.114	148.037	148.036	6.70953	comp
	388912	(3S,4S,5S)-3,4-Dihydroxy-5-(hydroxymethyl)dihydro-2(3H)-furanone	C_{5}H_{8}O_{5}	C([C@H]1[C@H]([C@@H](C(=O)O1)O)O)O	148.114	148.114	148.037	148.036	6.70953	comp
	388969	L-2-Hydroxyglutaric acid	C_{5}H_{8}O_{5}	C(CC(=O)O)[C@@H](C(=O)O)O	148.114	148.114	148.037	148.036	6.70953	comp
	389541	(3R,4S,5S)-3,4,5-Trihydroxytetrahydro-2H-pyran-2-one	C_{5}H_{8}O_{5}	C1[C@@H]([C@@H]([C@H](C(=O)O1)O)O)O	148.114	148.114	148.037	148.036	6.70953	comp
	389719	(2S,3S)-2-Hydroxy-3-methylsuccinic acid	C_{5}H_{8}O_{5}	C[C@@H]([C@@H](C(=O)O)O)C(=O)O	148.114	148.114	148.037	148.036	6.70953	comp
	389721	(2R,3R)-2-Hydroxy-3-methylsuccinic acid	C_{5}H_{8}O_{5}	C[C@H]([C@H](C(=O)O)O)C(=O)O	148.114	148.114	148.037	148.036	6.70953	comp
	389722	(2R,3S)-2-Hydroxy-3-methylsuccinic acid	C_{5}H_{8}O_{5}	C[C@@H]([C@H](C(=O)O)O)C(=O)O	148.114	148.114	148.037	148.036	6.70953	comp
	390304	citramalate	C_{5}H_{8}O_{5}	C[C@](CC(=O)O)(C(=O)O)O	148.114	148.114	148.037	148.036	6.70953	comp
	4444231	(4S)-4,5-Dihydroxy-2-oxopentanoic acid	C_{5}H_{8}O_{5}	C([C@@H](CO)O)C(=O)C(=O)O	148.114	148.114	148.037	148.036	6.70953	comp
229	1816	148.036		147.029	1.92583	17
	DetailTable: 17 Items
	CSID	Name	Formula	SMILES	MW	AvgMass	MonoisotopicMass	SearchMass	DeltaPPM	Adduct
	42	(+/-)-2-Hydroxyglutaric acid	C_{5}H_{8}O_{5}	C(CC(=O)O)C(C(=O)O)O	148.114	148.114	148.037	148.036	6.91568	comp
	1051	2-Deoxy-3-C-methyltetraric acid	C_{5}H_{8}O_{5}	CC(CC(=O)O)(C(=O)O)O	148.114	148.114	148.037	148.036	6.91568	comp
	16751	(3S,4S,5R)-3,4-Dihydroxy-5-(hydroxymethyl)dihydro-2(3H)-furanone	C_{5}H_{8}O_{5}	C([C@@H]1[C@H]([C@@H](C(=O)O1)O)O)O	148.114	148.114	148.037	148.036	6.91568	comp
	166031	(3R,4R,5S)-3,4-Dihydroxy-5-(hydroxymethyl)dihydro-2(3H)-furanone	C_{5}H_{8}O_{5}	C([C@H]1[C@@H]([C@H](C(=O)O1)O)O)O	148.114	148.114	148.037	148.036	6.91568	comp
	167296	(4R)-4,5-Dihydroxy-2-oxopentanoic acid	C_{5}H_{8}O_{5}	C([C@H](CO)O)C(=O)C(=O)O	148.114	148.114	148.037	148.036	6.91568	comp
	388508	D-2-Hydroxyglutaric acid	C_{5}H_{8}O_{5}	C(CC(=O)O)[C@H](C(=O)O)O	148.114	148.114	148.037	148.036	6.91568	comp
	388758	D-Xylonolactone	C_{5}H_{8}O_{5}	C1[C@H]([C@@H]([C@H](C(=O)O1)O)O)O	148.114	148.114	148.037	148.036	6.91568	comp
	388822	citramalic acid	C_{5}H_{8}O_{5}	C[C@@](CC(=O)O)(C(=O)O)O	148.114	148.114	148.037	148.036	6.91568	comp
	388852	D-Xylonic g-lactone	C_{5}H_{8}O_{5}	C([C@@H]1[C@@H]([C@H](C(=O)O1)O)O)O	148.114	148.114	148.037	148.036	6.91568	comp
	388912	(3S,4S,5S)-3,4-Dihydroxy-5-(hydroxymethyl)dihydro-2(3H)-furanone	C_{5}H_{8}O_{5}	C([C@H]1[C@H]([C@@H](C(=O)O1)O)O)O	148.114	148.114	148.037	148.036	6.91568	comp
	388969	L-2-Hydroxyglutaric acid	C_{5}H_{8}O_{5}	C(CC(=O)O)[C@@H](C(=O)O)O	148.114	148.114	148.037	148.036	6.91568	comp
	389541	(3R,4S,5S)-3,4,5-Trihydroxytetrahydro-2H-pyran-2-one	C_{5}H_{8}O_{5}	C1[C@@H]([C@@H]([C@H](C(=O)O1)O)O)O	148.114	148.114	148.037	148.036	6.91568	comp
	389719	(2S,3S)-2-Hydroxy-3-methylsuccinic acid	C_{5}H_{8}O_{5}	C[C@@H]([C@@H](C(=O)O)O)C(=O)O	148.114	148.114	148.037	148.036	6.91568	comp
	389721	(2R,3R)-2-Hydroxy-3-methylsuccinic acid	C_{5}H_{8}O_{5}	C[C@H]([C@H](C(=O)O)O)C(=O)O	148.114	148.114	148.037	148.036	6.91568	comp
	389722	(2R,3S)-2-Hydroxy-3-methylsuccinic acid	C_{5}H_{8}O_{5}	C[C@@H]([C@H](C(=O)O)O)C(=O)O	148.114	148.114	148.037	148.036	6.91568	comp
	390304	citramalate	C_{5}H_{8}O_{5}	C[C@](CC(=O)O)(C(=O)O)O	148.114	148.114	148.037	148.036	6.91568	comp
	4444231	(4S)-4,5-Dihydroxy-2-oxopentanoic acid	C_{5}H_{8}O_{5}	C([C@@H](CO)O)C(=O)C(=O)O	148.114	148.114	148.037	148.036	6.91568	comp
230	1820	148.036		147.029	2.15716	17
	DetailTable: 17 Items
	CSID	Name	Formula	SMILES	MW	AvgMass	MonoisotopicMass	SearchMass	DeltaPPM	Adduct
	42	(+/-)-2-Hydroxyglutaric acid	C_{5}H_{8}O_{5}	C(CC(=O)O)C(C(=O)O)O	148.114	148.114	148.037	148.036	6.81261	comp
	1051	2-Deoxy-3-C-methyltetraric acid	C_{5}H_{8}O_{5}	CC(CC(=O)O)(C(=O)O)O	148.114	148.114	148.037	148.036	6.81261	comp
	16751	(3S,4S,5R)-3,4-Dihydroxy-5-(hydroxymethyl)dihydro-2(3H)-furanone	C_{5}H_{8}O_{5}	C([C@@H]1[C@H]([C@@H](C(=O)O1)O)O)O	148.114	148.114	148.037	148.036	6.81261	comp
	166031	(3R,4R,5S)-3,4-Dihydroxy-5-(hydroxymethyl)dihydro-2(3H)-furanone	C_{5}H_{8}O_{5}	C([C@H]1[C@@H]([C@H](C(=O)O1)O)O)O	148.114	148.114	148.037	148.036	6.81261	comp
	167296	(4R)-4,5-Dihydroxy-2-oxopentanoic acid	C_{5}H_{8}O_{5}	C([C@H](CO)O)C(=O)C(=O)O	148.114	148.114	148.037	148.036	6.81261	comp
	388508	D-2-Hydroxyglutaric acid	C_{5}H_{8}O_{5}	C(CC(=O)O)[C@H](C(=O)O)O	148.114	148.114	148.037	148.036	6.81261	comp
	388758	D-Xylonolactone	C_{5}H_{8}O_{5}	C1[C@H]([C@@H]([C@H](C(=O)O1)O)O)O	148.114	148.114	148.037	148.036	6.81261	comp
	388822	citramalic acid	C_{5}H_{8}O_{5}	C[C@@](CC(=O)O)(C(=O)O)O	148.114	148.114	148.037	148.036	6.81261	comp
	388852	D-Xylonic g-lactone	C_{5}H_{8}O_{5}	C([C@@H]1[C@@H]([C@H](C(=O)O1)O)O)O	148.114	148.114	148.037	148.036	6.81261	comp
	388912	(3S,4S,5S)-3,4-Dihydroxy-5-(hydroxymethyl)dihydro-2(3H)-furanone	C_{5}H_{8}O_{5}	C([C@H]1[C@H]([C@@H](C(=O)O1)O)O)O	148.114	148.114	148.037	148.036	6.81261	comp
	388969	L-2-Hydroxyglutaric acid	C_{5}H_{8}O_{5}	C(CC(=O)O)[C@@H](C(=O)O)O	148.114	148.114	148.037	148.036	6.81261	comp
	389541	(3R,4S,5S)-3,4,5-Trihydroxytetrahydro-2H-pyran-2-one	C_{5}H_{8}O_{5}	C1[C@@H]([C@@H]([C@H](C(=O)O1)O)O)O	148.114	148.114	148.037	148.036	6.81261	comp
	389719	(2S,3S)-2-Hydroxy-3-methylsuccinic acid	C_{5}H_{8}O_{5}	C[C@@H]([C@@H](C(=O)O)O)C(=O)O	148.114	148.114	148.037	148.036	6.81261	comp
	389721	(2R,3R)-2-Hydroxy-3-methylsuccinic acid	C_{5}H_{8}O_{5}	C[C@H]([C@H](C(=O)O)O)C(=O)O	148.114	148.114	148.037	148.036	6.81261	comp
	389722	(2R,3S)-2-Hydroxy-3-methylsuccinic acid	C_{5}H_{8}O_{5}	C[C@@H]([C@H](C(=O)O)O)C(=O)O	148.114	148.114	148.037	148.036	6.81261	comp
	390304	citramalate	C_{5}H_{8}O_{5}	C[C@](CC(=O)O)(C(=O)O)O	148.114	148.114	148.037	148.036	6.81261	comp
	4444231	(4S)-4,5-Dihydroxy-2-oxopentanoic acid	C_{5}H_{8}O_{5}	C([C@@H](CO)O)C(=O)C(=O)O	148.114	148.114	148.037	148.036	6.81261	comp
231	1823	148.072		147.065	1.52354	8
	DetailTable: 8 Items
	CSID	Name	Formula	SMILES	MW	AvgMass	MonoisotopicMass	SearchMass	DeltaPPM	Adduct
	7	4,5-Dideoxy-3-C-methylpentonic acid	C_{6}H_{12}O_{4}	CCC(C)(C(C(=O)O)O)O	148.157	148.157	148.074	148.072	7.43456	comp
	31346	Ketoxal	C_{6}H_{12}O_{4}	CCOC(C)C(=O)C(O)O	148.157	148.157	148.074	148.072	7.43456	comp
	118932	(S)-Mevalonic acid	C_{6}H_{12}O_{4}	C[C@](CCO)(CC(=O)O)O	148.157	148.157	148.074	148.072	7.43456	comp
	141071	3,6-Dideoxy-D-xylo-hexopyranose	C_{6}H_{12}O_{4}	C[C@@H]1[C@@H](C[C@H](C(O1)O)O)O	148.157	148.157	148.074	148.072	7.43456	comp
	388367	Mevalonic acid	C_{6}H_{12}O_{4}	C[C@@](CCO)(CC(=O)O)O	148.157	148.157	148.074	148.072	7.43456	comp
	388387	pantoic acid	C_{6}H_{12}O_{4}	CC(C)(CO)[C@H](C(=O)O)O	148.157	148.157	148.074	148.072	7.43456	comp
	389006	3,6-Dideoxy-alpha-L-xylo-hexopyranose	C_{6}H_{12}O_{4}	C[C@H]1[C@H](C[C@@H]([C@@H](O1)O)O)O	148.157	148.157	148.074	148.072	7.43456	comp
	395044	4,5-Dideoxy-3-C-methyl-D-erythro-pentonic acid	C_{6}H_{12}O_{4}	CC[C@](C)([C@H](C(=O)O)O)O	148.157	148.157	148.074	148.072	7.43456	comp
234	1828	149.05		148.044	4.47066	4
	DetailTable: 4 Items
	CSID	Name	Formula	SMILES	MW	AvgMass	MonoisotopicMass	SearchMass	DeltaPPM	Adduct
	853	DL-Methionine	C_{5}H_{11}NO_{2}S	CSCCC(C(=O)O)N	149.211	149.211	149.051	149.05	4.41503	comp
	5643	Penicillamine	C_{5}H_{11}NO_{2}S	CC(C)([C@H](C(=O)O)N)S	149.211	149.211	149.051	149.05	4.41503	comp
	5907	L-(-)-methionine	C_{5}H_{11}NO_{2}S	CSCC[C@@H](C(=O)O)N	149.211	149.211	149.051	149.05	4.41503	comp
	76512	D-Methionine	C_{5}H_{11}NO_{2}S	CSCC[C@H](C(=O)O)N	149.211	149.211	149.051	149.05	4.41503	comp
235	1840	149.051		148.043	4.5716	4
	DetailTable: 4 Items
	CSID	Name	Formula	SMILES	MW	AvgMass	MonoisotopicMass	SearchMass	DeltaPPM	Adduct
	853	DL-Methionine	C_{5}H_{11}NO_{2}S	CSCCC(C(=O)O)N	149.211	149.211	149.051	149.051	3.49367	comp
	5643	Penicillamine	C_{5}H_{11}NO_{2}S	CC(C)([C@H](C(=O)O)N)S	149.211	149.211	149.051	149.051	3.49367	comp
	5907	L-(-)-methionine	C_{5}H_{11}NO_{2}S	CSCC[C@@H](C(=O)O)N	149.211	149.211	149.051	149.051	3.49367	comp
	76512	D-Methionine	C_{5}H_{11}NO_{2}S	CSCC[C@H](C(=O)O)N	149.211	149.211	149.051	149.051	3.49367	comp
236	1858	149.068		189.087	6.36826	1
	DetailTable: 1 Items
	CSID	Name	Formula	SMILES	MW	AvgMass	MonoisotopicMass	SearchMass	DeltaPPM	Adduct
	26332135	N,N-Dihydroxy-L-valine	C_{5}H_{11}NO_{4}	CC(C)[C@@H](C(=O)O)N(O)O	149.145	149.145	149.069	149.068	6.87138	comp
237	1861	151.049		150.041	3.96907	1
	DetailTable: 1 Items
	CSID	Name	Formula	SMILES	MW	AvgMass	MonoisotopicMass	SearchMass	DeltaPPM	Adduct
	744	Guanine	C_{5}H_{5}N_{5}O	c1[nH]c2c(n1)c(nc(=N)[nH]2)O	151.126	151.126	151.049	151.049	5.4675	comp
238	1873	152.032		151.025	2.86808	2
	DetailTable: 2 Items
	CSID	Name	Formula	SMILES	MW	AvgMass	MonoisotopicMass	SearchMass	DeltaPPM	Adduct
	1151	Xanthine	C_{5}H_{4}N_{4}O_{2}	c1[nH]c2c(n1)c(nc(n2)O)O	152.111	152.111	152.033	152.032	6.93729	comp
	4483	Oxypurinol	C_{5}H_{4}N_{4}O_{2}	c1c-2c(nc(=O)nc2[nH][nH]1)O	152.111	152.111	152.033	152.032	6.93729	comp
239	1889	153.009		152.002	3.65258	2
	DetailTable: 2 Items
	CSID	Name	Formula	SMILES	MW	AvgMass	MonoisotopicMass	SearchMass	DeltaPPM	Adduct
	1266065	3-Sulfino-L-alanine	C_{3}H_{7}NO_{4}S	C([C@@H](C(=O)O)N)S(=O)O	153.157	153.157	153.01	153.009	5.59978	comp
	30791489	2,4(1H,3H)-Pyrimidinedione, 5-fluoro-, sodium salt (1:1)	C_{4}H_{3}FN_{2}NaO_{2}	c1c(c(=O)[nH]c(=O)[nH]1)F.[Na]	153.067	153.067	153.008	153.009	7.17073	comp
240	1892	153.009		152.002	5.30834	2
	DetailTable: 2 Items
	CSID	Name	Formula	SMILES	MW	AvgMass	MonoisotopicMass	SearchMass	DeltaPPM	Adduct
	1266065	3-Sulfino-L-alanine	C_{3}H_{7}NO_{4}S	C([C@@H](C(=O)O)N)S(=O)O	153.157	153.157	153.01	153.009	5.50005	comp
	30791489	2,4(1H,3H)-Pyrimidinedione, 5-fluoro-, sodium salt (1:1)	C_{4}H_{3}FN_{2}NaO_{2}	c1c(c(=O)[nH]c(=O)[nH]1)F.[Na]	153.067	153.067	153.008	153.009	7.27046	comp
241	1895	153.009		152.002	7.27947	2
	DetailTable: 2 Items
	CSID	Name	Formula	SMILES	MW	AvgMass	MonoisotopicMass	SearchMass	DeltaPPM	Adduct
	1266065	3-Sulfino-L-alanine	C_{3}H_{7}NO_{4}S	C([C@@H](C(=O)O)N)S(=O)O	153.157	153.157	153.01	153.009	5.6995	comp
	30791489	2,4(1H,3H)-Pyrimidinedione, 5-fluoro-, sodium salt (1:1)	C_{4}H_{3}FN_{2}NaO_{2}	c1c(c(=O)[nH]c(=O)[nH]1)F.[Na]	153.067	153.067	153.008	153.009	7.07101	comp
242	1899	153.009		152.002	7.41883	2
	DetailTable: 2 Items
	CSID	Name	Formula	SMILES	MW	AvgMass	MonoisotopicMass	SearchMass	DeltaPPM	Adduct
	30791489	2,4(1H,3H)-Pyrimidinedione, 5-fluoro-, sodium salt (1:1)	C_{4}H_{3}FN_{2}NaO_{2}	c1c(c(=O)[nH]c(=O)[nH]1)F.[Na]	153.067	153.067	153.008	153.009	6.27322	comp
	1266065	3-Sulfino-L-alanine	C_{3}H_{7}NO_{4}S	C([C@@H](C(=O)O)N)S(=O)O	153.157	153.157	153.01	153.009	6.49731	comp
243	1901	153.009		152.002	7.63311	2
	DetailTable: 2 Items
	CSID	Name	Formula	SMILES	MW	AvgMass	MonoisotopicMass	SearchMass	DeltaPPM	Adduct
	1266065	3-Sulfino-L-alanine	C_{3}H_{7}NO_{4}S	C([C@@H](C(=O)O)N)S(=O)O	153.157	153.157	153.01	153.009	4.70225	comp
	30791489	2,4(1H,3H)-Pyrimidinedione, 5-fluoro-, sodium salt (1:1)	C_{4}H_{3}FN_{2}NaO_{2}	c1c(c(=O)[nH]c(=O)[nH]1)F.[Na]	153.067	153.067	153.008	153.009	8.06825	comp
244	1902	153.009		152.002	7.92011	2
	DetailTable: 2 Items
	CSID	Name	Formula	SMILES	MW	AvgMass	MonoisotopicMass	SearchMass	DeltaPPM	Adduct
	1266065	3-Sulfino-L-alanine	C_{3}H_{7}NO_{4}S	C([C@@H](C(=O)O)N)S(=O)O	153.157	153.157	153.01	153.009	5.10115	comp
	30791489	2,4(1H,3H)-Pyrimidinedione, 5-fluoro-, sodium salt (1:1)	C_{4}H_{3}FN_{2}NaO_{2}	c1c(c(=O)[nH]c(=O)[nH]1)F.[Na]	153.067	153.067	153.008	153.009	7.66936	comp
248	1921	153.993		152.985	3.46542	1
	DetailTable: 1 Items
	CSID	Name	Formula	SMILES	MW	AvgMass	MonoisotopicMass	SearchMass	DeltaPPM	Adduct
	10142848	[(Phosphonoacetyl)amino]oxidanide	C_{2}H_{5}NO_{5}P	C(C(=O)N[O-])P(=O)(O)O	154.039	154.039	153.991	153.993	9.49961	comp
249	1923	154.002		152.995	4.60625	3
	DetailTable: 3 Items
	CSID	Name	Formula	SMILES	MW	AvgMass	MonoisotopicMass	SearchMass	DeltaPPM	Adduct
	1007	Propionyl dihydrogen phosphate	C_{3}H_{7}O_{5}P	CCC(=O)OP(=O)(O)O	154.058	154.058	154.003	154.002	6.05729	comp
	132971	2-Oxopropyl dihydrogen phosphate	C_{3}H_{7}O_{5}P	CC(=O)COP(=O)(O)O	154.058	154.058	154.003	154.002	6.05729	comp
	389161	4-(Hydroxymethyl)-1,3,2-dioxaphospholan-2-ol 2-oxide	C_{3}H_{7}O_{5}P	C1C(OP(=O)(O1)O)CO	154.058	154.058	154.003	154.002	6.05729	comp
252	1930	155.069		154.061	7.45329	4
	DetailTable: 4 Items
	CSID	Name	Formula	SMILES	MW	AvgMass	MonoisotopicMass	SearchMass	DeltaPPM	Adduct
	752	DL-Histidine	C_{6}H_{9}N_{3}O_{2}	c1c(nc[nH]1)CC(C(=O)O)N	155.155	155.155	155.069	155.069	5.96338	comp
	6038	L-Histidine	C_{6}H_{9}N_{3}O_{2}	c1c([nH]cn1)C[C@@H](C(=O)O)N	155.155	155.155	155.069	155.069	5.96338	comp
	64237	D-Histidine	C_{6}H_{9}N_{3}O_{2}	c1c(nc[nH]1)C[C@H](C(=O)O)N	155.155	155.155	155.069	155.069	5.96338	comp
	133517	3-(1H-Pyrazol-1-yl)-L-alanine	C_{6}H_{9}N_{3}O_{2}	c1cnn(c1)C[C@@H](C(=O)O)N	155.155	155.155	155.069	155.069	5.96338	comp
253	1956	155.068		154.061	7.56301	4
	DetailTable: 4 Items
	CSID	Name	Formula	SMILES	MW	AvgMass	MonoisotopicMass	SearchMass	DeltaPPM	Adduct
	752	DL-Histidine	C_{6}H_{9}N_{3}O_{2}	c1c(nc[nH]1)CC(C(=O)O)N	155.155	155.155	155.069	155.068	6.40618	comp
	6038	L-Histidine	C_{6}H_{9}N_{3}O_{2}	c1c([nH]cn1)C[C@@H](C(=O)O)N	155.155	155.155	155.069	155.068	6.40618	comp
	64237	D-Histidine	C_{6}H_{9}N_{3}O_{2}	c1c(nc[nH]1)C[C@H](C(=O)O)N	155.155	155.155	155.069	155.068	6.40618	comp
	133517	3-(1H-Pyrazol-1-yl)-L-alanine	C_{6}H_{9}N_{3}O_{2}	c1cnn(c1)C[C@@H](C(=O)O)N	155.155	155.155	155.069	155.068	6.40618	comp
254	1986	156.018		155.011	5.10276	5
	DetailTable: 5 Items
	CSID	Name	Formula	SMILES	MW	AvgMass	MonoisotopicMass	SearchMass	DeltaPPM	Adduct
	942	Orotic acid	C_{5}H_{4}N_{2}O_{4}	c1c(nc(nc1O)O)C(=O)O	156.096	156.096	156.017	156.018	4.19432	comp
	81524	2,4-Dihydroxypyrimidine-5-carboxylic acid	C_{5}H_{4}N_{2}O_{4}	c1c(c(nc(n1)O)O)C(=O)O	156.096	156.096	156.017	156.018	4.19432	comp
	4523504	5-Nitro-2-furaldoxime	C_{5}H_{4}N_{2}O_{4}	c1cc(oc1/C=N\O)[N+](=O)[O-]	156.096	156.096	156.017	156.018	4.19432	comp
	4979197	nifuroxime	C_{5}H_{4}N_{2}O_{4}	c1cc(oc1/C=N/O)[N+](=O)[O-]	156.096	156.096	156.017	156.018	4.19432	comp
	389149	2-Hydroxypropyl dihydrogen phosphate	C_{3}H_{9}O_{5}P	CC(COP(=O)(O)O)O	156.074	156.074	156.019	156.018	6.36858	comp
255	1987	156.018		155.011	5.66053	5
	DetailTable: 5 Items
	CSID	Name	Formula	SMILES	MW	AvgMass	MonoisotopicMass	SearchMass	DeltaPPM	Adduct
	942	Orotic acid	C_{5}H_{4}N_{2}O_{4}	c1c(nc(nc1O)O)C(=O)O	156.096	156.096	156.017	156.018	3.90091	comp
	81524	2,4-Dihydroxypyrimidine-5-carboxylic acid	C_{5}H_{4}N_{2}O_{4}	c1c(c(nc(n1)O)O)C(=O)O	156.096	156.096	156.017	156.018	3.90091	comp
	4523504	5-Nitro-2-furaldoxime	C_{5}H_{4}N_{2}O_{4}	c1cc(oc1/C=N\O)[N+](=O)[O-]	156.096	156.096	156.017	156.018	3.90091	comp
	4979197	nifuroxime	C_{5}H_{4}N_{2}O_{4}	c1cc(oc1/C=N/O)[N+](=O)[O-]	156.096	156.096	156.017	156.018	3.90091	comp
	389149	2-Hydroxypropyl dihydrogen phosphate	C_{3}H_{9}O_{5}P	CC(COP(=O)(O)O)O	156.074	156.074	156.019	156.018	6.66199	comp
256	1988	156.053		329.107	6.25725	4
	DetailTable: 4 Items
	CSID	Name	Formula	SMILES	MW	AvgMass	MonoisotopicMass	SearchMass	DeltaPPM	Adduct
	125	Imidazol-4-one-5-propionic acid	C_{6}H_{8}N_{2}O_{3}	C1=NC(=O)C(N1)CCC(=O)O	156.139	156.139	156.053	156.053	5.7788	comp
	771	2-Hydroxy-3-(1H-imidazol-4-yl)propanoic acid	C_{6}H_{8}N_{2}O_{3}	c1c([nH]cn1)CC(C(=O)O)O	156.139	156.139	156.053	156.053	5.7788	comp
	55938	1-Nitroso-1,2,5,6-tetrahydro-3-pyridinecarboxylic acid	C_{6}H_{8}N_{2}O_{3}	C1CN(CC(=C1)C(=O)O)N=O	156.139	156.139	156.053	156.053	5.7788	comp
	389128	Imidazolelactate	C_{6}H_{8}N_{2}O_{3}	c1c([nH]cn1)C[C@@H](C(=O)O)O	156.139	156.139	156.053	156.053	5.7788	comp
257	1990	156.066		155.059	7.44893	2
	DetailTable: 2 Items
	CSID	Name	Formula	SMILES	MW	AvgMass	MonoisotopicMass	SearchMass	DeltaPPM	Adduct
	16561	6-(Ethylamino)-1,3,5-triazine-2,4(1H,3H)-dione	C_{5}H_{8}N_{4}O_{2}	CCNc1nc(nc(n1)O)O	156.143	156.143	156.065	156.066	5.1687	comp
	83272	3-(1H-1,2,4-Triazol-3-yl)alanine	C_{5}H_{8}N_{4}O_{2}	c1[nH]c(nn1)CC(C(=O)O)N	156.143	156.143	156.065	156.066	5.1687	comp
258	1993	156.066		155.059	7.54469	2
	DetailTable: 2 Items
	CSID	Name	Formula	SMILES	MW	AvgMass	MonoisotopicMass	SearchMass	DeltaPPM	Adduct
	16561	6-(Ethylamino)-1,3,5-triazine-2,4(1H,3H)-dione	C_{5}H_{8}N_{4}O_{2}	CCNc1nc(nc(n1)O)O	156.143	156.143	156.065	156.066	6.04864	comp
	83272	3-(1H-1,2,4-Triazol-3-yl)alanine	C_{5}H_{8}N_{4}O_{2}	c1[nH]c(nn1)CC(C(=O)O)N	156.143	156.143	156.065	156.066	6.04864	comp
259	1999	156.066		155.059	7.69903	2
	DetailTable: 2 Items
	CSID	Name	Formula	SMILES	MW	AvgMass	MonoisotopicMass	SearchMass	DeltaPPM	Adduct
	16561	6-(Ethylamino)-1,3,5-triazine-2,4(1H,3H)-dione	C_{5}H_{8}N_{4}O_{2}	CCNc1nc(nc(n1)O)O	156.143	156.143	156.065	156.066	5.65756	comp
	83272	3-(1H-1,2,4-Triazol-3-yl)alanine	C_{5}H_{8}N_{4}O_{2}	c1[nH]c(nn1)CC(C(=O)O)N	156.143	156.143	156.065	156.066	5.65756	comp
264	2038	157.072		156.066	7.49356	3
	DetailTable: 3 Items
	CSID	Name	Formula	SMILES	MW	AvgMass	MonoisotopicMass	SearchMass	DeltaPPM	Adduct
	7979	Paramethadione	C_{7}H_{11}NO_{3}	CCC1(C(=O)N(C(=O)O1)C)C	157.167	157.167	157.074	157.072	9.0442	comp
	10184	Ethadione	C_{7}H_{11}NO_{3}	CCN1C(=O)C(OC1=O)(C)C	157.167	157.167	157.074	157.072	9.0442	comp
	117535	(3S,5S)-3-(2-Hydroxyethyl)-4-oxa-1-azabicyclo[3.2.0]heptan-7-one	C_{7}H_{11}NO_{3}	C1[C@H]2N(C1=O)C[C@@H](O2)CCO	157.167	157.167	157.074	157.072	9.0442	comp
266	2046	160.084		487.075	5.30109	6
	DetailTable: 6 Items
	CSID	Name	Formula	SMILES	MW	AvgMass	MonoisotopicMass	SearchMass	DeltaPPM	Adduct
	14593	Daminozide	C_{6}H_{12}N_{2}O_{3}	CN(C)/N=C(\CCC(=O)O)/O	160.171	160.171	160.085	160.084	5.34872	comp
	388957	N-Methyl-L-glutamine	C_{6}H_{12}N_{2}O_{3}	CNC(=O)CC[C@@H](C(=O)O)N	160.171	160.171	160.085	160.084	5.34872	comp
	389841	(2S)-4-Acetamido-2-aminobutanoic acid	C_{6}H_{12}N_{2}O_{3}	CC(=O)NCC[C@@H](C(=O)O)N	160.171	160.171	160.085	160.084	5.34872	comp
	4573916	D-Alanyl-D-alanine	C_{6}H_{12}N_{2}O_{3}	C[C@H](/C(=N/[C@H](C)C(=O)O)/O)N	160.171	160.171	160.085	160.084	5.34872	comp
	9129021	(2S)-2-Acetamido-4-aminobutanoic acid	C_{6}H_{12}N_{2}O_{3}	CC(=O)N[C@@H](CCN)C(=O)O	160.171	160.171	160.085	160.084	5.34872	comp
	16788239	d-ala-ala	C_{6}H_{12}N_{2}O_{3}	C[C@H](C(=O)NC(C)C(=O)O)N	160.171	160.171	160.085	160.084	5.34872	comp
267	2050	160.084		227.064	6.02493	6
	DetailTable: 6 Items
	CSID	Name	Formula	SMILES	MW	AvgMass	MonoisotopicMass	SearchMass	DeltaPPM	Adduct
	14593	Daminozide	C_{6}H_{12}N_{2}O_{3}	CN(C)/N=C(\CCC(=O)O)/O	160.171	160.171	160.085	160.084	5.96828	comp
	388957	N-Methyl-L-glutamine	C_{6}H_{12}N_{2}O_{3}	CNC(=O)CC[C@@H](C(=O)O)N	160.171	160.171	160.085	160.084	5.96828	comp
	389841	(2S)-4-Acetamido-2-aminobutanoic acid	C_{6}H_{12}N_{2}O_{3}	CC(=O)NCC[C@@H](C(=O)O)N	160.171	160.171	160.085	160.084	5.96828	comp
	4573916	D-Alanyl-D-alanine	C_{6}H_{12}N_{2}O_{3}	C[C@H](/C(=N/[C@H](C)C(=O)O)/O)N	160.171	160.171	160.085	160.084	5.96828	comp
	9129021	(2S)-2-Acetamido-4-aminobutanoic acid	C_{6}H_{12}N_{2}O_{3}	CC(=O)N[C@@H](CCN)C(=O)O	160.171	160.171	160.085	160.084	5.96828	comp
	16788239	d-ala-ala	C_{6}H_{12}N_{2}O_{3}	C[C@H](C(=O)NC(C)C(=O)O)N	160.171	160.171	160.085	160.084	5.96828	comp
268	2056	160.084		517.187	6.15432	6
	DetailTable: 6 Items
	CSID	Name	Formula	SMILES	MW	AvgMass	MonoisotopicMass	SearchMass	DeltaPPM	Adduct
	14593	Daminozide	C_{6}H_{12}N_{2}O_{3}	CN(C)/N=C(\CCC(=O)O)/O	160.171	160.171	160.085	160.084	5.72999	comp
	388957	N-Methyl-L-glutamine	C_{6}H_{12}N_{2}O_{3}	CNC(=O)CC[C@@H](C(=O)O)N	160.171	160.171	160.085	160.084	5.72999	comp
	389841	(2S)-4-Acetamido-2-aminobutanoic acid	C_{6}H_{12}N_{2}O_{3}	CC(=O)NCC[C@@H](C(=O)O)N	160.171	160.171	160.085	160.084	5.72999	comp
	4573916	D-Alanyl-D-alanine	C_{6}H_{12}N_{2}O_{3}	C[C@H](/C(=N/[C@H](C)C(=O)O)/O)N	160.171	160.171	160.085	160.084	5.72999	comp
	9129021	(2S)-2-Acetamido-4-aminobutanoic acid	C_{6}H_{12}N_{2}O_{3}	CC(=O)N[C@@H](CCN)C(=O)O	160.171	160.171	160.085	160.084	5.72999	comp
	16788239	d-ala-ala	C_{6}H_{12}N_{2}O_{3}	C[C@H](C(=O)NC(C)C(=O)O)N	160.171	160.171	160.085	160.084	5.72999	comp
269	2063	160.109		159.102	0.969829	6
	DetailTable: 6 Items
	CSID	Name	Formula	SMILES	MW	AvgMass	MonoisotopicMass	SearchMass	DeltaPPM	Adduct
	118522	3-Hydroxy-2-propylpentanoic acid	C_{8}H_{16}O_{3}	CCCC(C(CC)O)C(=O)O	160.211	160.211	160.11	160.109	5.73231	comp
	118528	4-Hydroxy-2-propylpentanoic acid	C_{8}H_{16}O_{3}	CCCC(CC(C)O)C(=O)O	160.211	160.211	160.11	160.109	5.73231	comp
	119147	5-Hydroxy-2-propylpentanoic acid	C_{8}H_{16}O_{3}	CCCC(CCCO)C(=O)O	160.211	160.211	160.11	160.109	5.73231	comp
	389145	Ethyl (3R)-3-hydroxyhexanoate	C_{8}H_{16}O_{3}	CCC[C@H](CC(=O)OCC)O	160.211	160.211	160.11	160.109	5.73231	comp
	389146	Ethyl (3S)-3-hydroxyhexanoate	C_{8}H_{16}O_{3}	CCC[C@@H](CC(=O)OCC)O	160.211	160.211	160.11	160.109	5.73231	comp
	10312466	Rengyol	C_{8}H_{16}O_{3}	C1[C@@H](CC[C@@](C1)(O)CCO)O	160.211	160.211	160.11	160.109	5.73231	comp
270	2064	160.12		159.113	7.30852	1
	DetailTable: 1 Items
	CSID	Name	Formula	SMILES	MW	AvgMass	MonoisotopicMass	SearchMass	DeltaPPM	Adduct
	144469	N~6~-Methyl-L-lysine	C_{7}H_{16}N_{2}O_{2}	CNCCCC[C@@H](C(=O)O)N	160.214	160.214	160.121	160.12	6.77562	comp
271	2066	160.12		159.113	7.41954	1
	DetailTable: 1 Items
	CSID	Name	Formula	SMILES	MW	AvgMass	MonoisotopicMass	SearchMass	DeltaPPM	Adduct
	144469	N~6~-Methyl-L-lysine	C_{7}H_{16}N_{2}O_{2}	CNCCCC[C@@H](C(=O)O)N	160.214	160.214	160.121	160.12	7.3474	comp
272	2072	161.068		182.042	5.45328	10
	DetailTable: 10 Items
	CSID	Name	Formula	SMILES	MW	AvgMass	MonoisotopicMass	SearchMass	DeltaPPM	Adduct
	513	O-Acetylhomoserine	C_{6}H_{11}NO_{4}	CC(=O)OCCC(C(=O)O)N	161.156	161.156	161.069	161.068	5.88576	comp
	83182	a-Aminoadipate	C_{6}H_{11}NO_{4}	C(C[C@@H](C(=O)O)N)CC(=O)O	161.156	161.156	161.069	161.068	5.88576	comp
	388497	N-Methylglutamate	C_{6}H_{11}NO_{4}	CN[C@@H](CCC(=O)O)C(=O)O	161.156	161.156	161.069	161.068	5.88576	comp
	388506	O-Acetyl-L-homoserine	C_{6}H_{11}NO_{4}	CC(=O)OCC[C@@H](C(=O)O)N	161.156	161.156	161.069	161.068	5.88576	comp
	388972	IMINODIPROPIONIC ACID	C_{6}H_{11}NO_{4}	CC(C(=O)O)NC(C)C(=O)O	161.156	161.156	161.069	161.068	5.88576	comp
	389450	H-Glu-OMe	C_{6}H_{11}NO_{4}	COC(=O)[C@H](CCC(=O)O)N	161.156	161.156	161.069	161.068	5.88576	comp
	389786	4-Methyl-L-glutamic acid	C_{6}H_{11}NO_{4}	CC(C[C@@H](C(=O)O)N)C(=O)O	161.156	161.156	161.069	161.068	5.88576	comp
	4589169	D-alanyl-D-lactic acid	C_{6}H_{11}NO_{4}	C[C@H](C(=O)O[C@H](C)C(=O)O)N	161.156	161.156	161.069	161.068	5.88576	comp
	21865751	N-(2-Carboxyethyl)-D-alanine	C_{6}H_{11}NO_{4}	C[C@H](C(=O)O)NCCC(=O)O	161.156	161.156	161.069	161.068	5.88576	comp
	28184750	(2R,3S,4R,5S)-5-Amino-2,3,4-trihydroxycyclohexanone	C_{6}H_{11}NO_{4}	C1[C@@H]([C@H]([C@@H]([C@H](C1=O)O)O)O)N	161.156	161.156	161.069	161.068	5.88576	comp
274	2078	162.052		161.045	5.06946	24
	DetailTable: 24 Items
	CSID	Name	Formula	SMILES	MW	AvgMass	MonoisotopicMass	SearchMass	DeltaPPM	Adduct
	1600	Meglutol	C_{6}H_{10}O_{5}	CC(CC(=O)O)(CC(=O)O)O	162.141	162.141	162.053	162.052	6.50885	comp
	2943	Diethylpyrocarbonate	C_{6}H_{10}O_{5}	CCOC(=O)OC(=O)OCC	162.141	162.141	162.053	162.052	6.50885	comp
	112421	1,5-Anhydro-D-fructose	C_{6}H_{10}O_{5}	C1C(=O)[C@H]([C@@H]([C@H](O1)CO)O)O	162.141	162.141	162.053	162.052	6.50885	comp
	167943	a-Hydroxyadipic acid	C_{6}H_{10}O_{5}	C(CC(C(=O)O)O)CC(=O)O	162.141	162.141	162.053	162.052	6.50885	comp
	347725	2-Hydroxy-2,3-dimethylsuccinic acid	C_{6}H_{10}O_{5}	CC(C(=O)O)C(C)(C(=O)O)O	162.141	162.141	162.053	162.052	6.50885	comp
	388378	1,5-Anhydro-L-arabino-hex-1-enitol	C_{6}H_{10}O_{5}	C1=C([C@@H]([C@H]([C@@H](O1)CO)O)O)O	162.141	162.141	162.053	162.052	6.50885	comp
	388509	(3R)-3-Hydroxy-2,2-dimethylsuccinic acid	C_{6}H_{10}O_{5}	CC(C)([C@H](C(=O)O)O)C(=O)O	162.141	162.141	162.053	162.052	6.50885	comp
	388693	2-Ethyl-3-hydroxysuccinic acid	C_{6}H_{10}O_{5}	CCC(C(C(=O)O)O)C(=O)O	162.141	162.141	162.053	162.052	6.50885	comp
	388797	2-Ethyl-2-hydroxysuccinic acid	C_{6}H_{10}O_{5}	CCC(CC(=O)O)(C(=O)O)O	162.141	162.141	162.053	162.052	6.50885	comp
	389082	(3S)-2-Hydroxy-2,3-dimethylsuccinic acid	C_{6}H_{10}O_{5}	C[C@H](C(=O)O)C(C)(C(=O)O)O	162.141	162.141	162.053	162.052	6.50885	comp
	389169	3,6-Dideoxyhex-2-ulosonic acid	C_{6}H_{10}O_{5}	CC(C(CC(=O)C(=O)O)O)O	162.141	162.141	162.053	162.052	6.50885	comp
	389756	(3R,4R,5S)-3,4-Dihydroxy-5-[(1R)-1-hydroxyethyl]dihydro-2(3H)-furanone	C_{6}H_{10}O_{5}	C[C@H]([C@H]1[C@@H]([C@H](C(=O)O1)O)O)O	162.141	162.141	162.053	162.052	6.50885	comp
	389859	3,6-Anhydro-D-talose	C_{6}H_{10}O_{5}	C1[C@H]([C@@H]([C@H](O1)[C@@H](C=O)O)O)O	162.141	162.141	162.053	162.052	6.50885	comp
	389861	3,6-Anhydro-D-mannose	C_{6}H_{10}O_{5}	C1[C@H]([C@H]([C@H](O1)[C@@H](C=O)O)O)O	162.141	162.141	162.053	162.052	6.50885	comp
	393429	(3S,4R,5S,6S)-3,4,5-Trihydroxy-6-methyltetrahydro-2H-pyran-2-one	C_{6}H_{10}O_{5}	C[C@H]1[C@H]([C@H]([C@@H](C(=O)O1)O)O)O	162.141	162.141	162.053	162.052	6.50885	comp
	4444152	2-Ethyl-2-hydroxysuccinic acid	C_{6}H_{10}O_{5}	CCC(CC(=O)O)(C(=O)O)O	162.141	162.141	162.053	162.052	6.50885	comp
	4444223	(2R,3S)-2,3-dimethylmalate	C_{6}H_{10}O_{5}	C[C@H](C(=O)O)[C@](C)(C(=O)O)O	162.141	162.141	162.053	162.052	6.50885	comp
	4573654	3,6-Dideoxy-D-threo-hex-2-ulosonic acid	C_{6}H_{10}O_{5}	C[C@H]([C@@H](CC(=O)C(=O)O)O)O	162.141	162.141	162.053	162.052	6.50885	comp
	4573655	3,6-Dideoxy-L-threo-hex-2-ulosonic acid	C_{6}H_{10}O_{5}	C[C@@H]([C@H](CC(=O)C(=O)O)O)O	162.141	162.141	162.053	162.052	6.50885	comp
	4573835	(3R,4S,5S)-3,4-Dihydroxy-5-[(1S)-1-hydroxyethyl]dihydro-2(3H)-furanone	C_{6}H_{10}O_{5}	C[C@@H]([C@H]1[C@H]([C@H](C(=O)O1)O)O)O	162.141	162.141	162.053	162.052	6.50885	comp
	8436868	2-(hydroxymethyl)pentanedioic acid	C_{6}H_{10}O_{5}	C(CC(=O)O)C(CO)C(=O)O	162.141	162.141	162.053	162.052	6.50885	comp
	8758486	(2S,3R,4S,5R)-2,3,4,5-Tetrahydroxycyclohexanone	C_{6}H_{10}O_{5}	C1[C@H]([C@@H]([C@H]([C@@H](C1=O)O)O)O)O	162.141	162.141	162.053	162.052	6.50885	comp
	17229508	3,6-Anhydro-D-glucose	C_{6}H_{10}O_{5}	C1[C@H]([C@H]([C@H](O1)[C@H](C=O)O)O)O	162.141	162.141	162.053	162.052	6.50885	comp
	17229511	3,6-anhydrogalactose	C_{6}H_{10}O_{5}	C1[C@H]([C@@H]([C@H](O1)[C@H](C=O)O)O)O	162.141	162.141	162.053	162.052	6.50885	comp
275	2081	162.052		161.045	5.17661	24
	DetailTable: 24 Items
	CSID	Name	Formula	SMILES	MW	AvgMass	MonoisotopicMass	SearchMass	DeltaPPM	Adduct
	1600	Meglutol	C_{6}H_{10}O_{5}	CC(CC(=O)O)(CC(=O)O)O	162.141	162.141	162.053	162.052	6.22637	comp
	2943	Diethylpyrocarbonate	C_{6}H_{10}O_{5}	CCOC(=O)OC(=O)OCC	162.141	162.141	162.053	162.052	6.22637	comp
	112421	1,5-Anhydro-D-fructose	C_{6}H_{10}O_{5}	C1C(=O)[C@H]([C@@H]([C@H](O1)CO)O)O	162.141	162.141	162.053	162.052	6.22637	comp
	167943	a-Hydroxyadipic acid	C_{6}H_{10}O_{5}	C(CC(C(=O)O)O)CC(=O)O	162.141	162.141	162.053	162.052	6.22637	comp
	347725	2-Hydroxy-2,3-dimethylsuccinic acid	C_{6}H_{10}O_{5}	CC(C(=O)O)C(C)(C(=O)O)O	162.141	162.141	162.053	162.052	6.22637	comp
	388378	1,5-Anhydro-L-arabino-hex-1-enitol	C_{6}H_{10}O_{5}	C1=C([C@@H]([C@H]([C@@H](O1)CO)O)O)O	162.141	162.141	162.053	162.052	6.22637	comp
	388509	(3R)-3-Hydroxy-2,2-dimethylsuccinic acid	C_{6}H_{10}O_{5}	CC(C)([C@H](C(=O)O)O)C(=O)O	162.141	162.141	162.053	162.052	6.22637	comp
	388693	2-Ethyl-3-hydroxysuccinic acid	C_{6}H_{10}O_{5}	CCC(C(C(=O)O)O)C(=O)O	162.141	162.141	162.053	162.052	6.22637	comp
	388797	2-Ethyl-2-hydroxysuccinic acid	C_{6}H_{10}O_{5}	CCC(CC(=O)O)(C(=O)O)O	162.141	162.141	162.053	162.052	6.22637	comp
	389082	(3S)-2-Hydroxy-2,3-dimethylsuccinic acid	C_{6}H_{10}O_{5}	C[C@H](C(=O)O)C(C)(C(=O)O)O	162.141	162.141	162.053	162.052	6.22637	comp
	389169	3,6-Dideoxyhex-2-ulosonic acid	C_{6}H_{10}O_{5}	CC(C(CC(=O)C(=O)O)O)O	162.141	162.141	162.053	162.052	6.22637	comp
	389756	(3R,4R,5S)-3,4-Dihydroxy-5-[(1R)-1-hydroxyethyl]dihydro-2(3H)-furanone	C_{6}H_{10}O_{5}	C[C@H]([C@H]1[C@@H]([C@H](C(=O)O1)O)O)O	162.141	162.141	162.053	162.052	6.22637	comp
	389859	3,6-Anhydro-D-talose	C_{6}H_{10}O_{5}	C1[C@H]([C@@H]([C@H](O1)[C@@H](C=O)O)O)O	162.141	162.141	162.053	162.052	6.22637	comp
	389861	3,6-Anhydro-D-mannose	C_{6}H_{10}O_{5}	C1[C@H]([C@H]([C@H](O1)[C@@H](C=O)O)O)O	162.141	162.141	162.053	162.052	6.22637	comp
	393429	(3S,4R,5S,6S)-3,4,5-Trihydroxy-6-methyltetrahydro-2H-pyran-2-one	C_{6}H_{10}O_{5}	C[C@H]1[C@H]([C@H]([C@@H](C(=O)O1)O)O)O	162.141	162.141	162.053	162.052	6.22637	comp
	4444152	2-Ethyl-2-hydroxysuccinic acid	C_{6}H_{10}O_{5}	CCC(CC(=O)O)(C(=O)O)O	162.141	162.141	162.053	162.052	6.22637	comp
	4444223	(2R,3S)-2,3-dimethylmalate	C_{6}H_{10}O_{5}	C[C@H](C(=O)O)[C@](C)(C(=O)O)O	162.141	162.141	162.053	162.052	6.22637	comp
	4573654	3,6-Dideoxy-D-threo-hex-2-ulosonic acid	C_{6}H_{10}O_{5}	C[C@H]([C@@H](CC(=O)C(=O)O)O)O	162.141	162.141	162.053	162.052	6.22637	comp
	4573655	3,6-Dideoxy-L-threo-hex-2-ulosonic acid	C_{6}H_{10}O_{5}	C[C@@H]([C@H](CC(=O)C(=O)O)O)O	162.141	162.141	162.053	162.052	6.22637	comp
	4573835	(3R,4S,5S)-3,4-Dihydroxy-5-[(1S)-1-hydroxyethyl]dihydro-2(3H)-furanone	C_{6}H_{10}O_{5}	C[C@@H]([C@H]1[C@H]([C@H](C(=O)O1)O)O)O	162.141	162.141	162.053	162.052	6.22637	comp
	8436868	2-(hydroxymethyl)pentanedioic acid	C_{6}H_{10}O_{5}	C(CC(=O)O)C(CO)C(=O)O	162.141	162.141	162.053	162.052	6.22637	comp
	8758486	(2S,3R,4S,5R)-2,3,4,5-Tetrahydroxycyclohexanone	C_{6}H_{10}O_{5}	C1[C@H]([C@@H]([C@H]([C@@H](C1=O)O)O)O)O	162.141	162.141	162.053	162.052	6.22637	comp
	17229508	3,6-Anhydro-D-glucose	C_{6}H_{10}O_{5}	C1[C@H]([C@H]([C@H](O1)[C@H](C=O)O)O)O	162.141	162.141	162.053	162.052	6.22637	comp
	17229511	3,6-anhydrogalactose	C_{6}H_{10}O_{5}	C1[C@H]([C@@H]([C@H](O1)[C@H](C=O)O)O)O	162.141	162.141	162.053	162.052	6.22637	comp
276	2084	162.052		161.045	5.29835	24
	DetailTable: 24 Items
	CSID	Name	Formula	SMILES	MW	AvgMass	MonoisotopicMass	SearchMass	DeltaPPM	Adduct
	1600	Meglutol	C_{6}H_{10}O_{5}	CC(CC(=O)O)(CC(=O)O)O	162.141	162.141	162.053	162.052	5.19061	comp
	2943	Diethylpyrocarbonate	C_{6}H_{10}O_{5}	CCOC(=O)OC(=O)OCC	162.141	162.141	162.053	162.052	5.19061	comp
	112421	1,5-Anhydro-D-fructose	C_{6}H_{10}O_{5}	C1C(=O)[C@H]([C@@H]([C@H](O1)CO)O)O	162.141	162.141	162.053	162.052	5.19061	comp
	167943	a-Hydroxyadipic acid	C_{6}H_{10}O_{5}	C(CC(C(=O)O)O)CC(=O)O	162.141	162.141	162.053	162.052	5.19061	comp
	347725	2-Hydroxy-2,3-dimethylsuccinic acid	C_{6}H_{10}O_{5}	CC(C(=O)O)C(C)(C(=O)O)O	162.141	162.141	162.053	162.052	5.19061	comp
	388378	1,5-Anhydro-L-arabino-hex-1-enitol	C_{6}H_{10}O_{5}	C1=C([C@@H]([C@H]([C@@H](O1)CO)O)O)O	162.141	162.141	162.053	162.052	5.19061	comp
	388509	(3R)-3-Hydroxy-2,2-dimethylsuccinic acid	C_{6}H_{10}O_{5}	CC(C)([C@H](C(=O)O)O)C(=O)O	162.141	162.141	162.053	162.052	5.19061	comp
	388693	2-Ethyl-3-hydroxysuccinic acid	C_{6}H_{10}O_{5}	CCC(C(C(=O)O)O)C(=O)O	162.141	162.141	162.053	162.052	5.19061	comp
	388797	2-Ethyl-2-hydroxysuccinic acid	C_{6}H_{10}O_{5}	CCC(CC(=O)O)(C(=O)O)O	162.141	162.141	162.053	162.052	5.19061	comp
	389082	(3S)-2-Hydroxy-2,3-dimethylsuccinic acid	C_{6}H_{10}O_{5}	C[C@H](C(=O)O)C(C)(C(=O)O)O	162.141	162.141	162.053	162.052	5.19061	comp
	389169	3,6-Dideoxyhex-2-ulosonic acid	C_{6}H_{10}O_{5}	CC(C(CC(=O)C(=O)O)O)O	162.141	162.141	162.053	162.052	5.19061	comp
	389756	(3R,4R,5S)-3,4-Dihydroxy-5-[(1R)-1-hydroxyethyl]dihydro-2(3H)-furanone	C_{6}H_{10}O_{5}	C[C@H]([C@H]1[C@@H]([C@H](C(=O)O1)O)O)O	162.141	162.141	162.053	162.052	5.19061	comp
	389859	3,6-Anhydro-D-talose	C_{6}H_{10}O_{5}	C1[C@H]([C@@H]([C@H](O1)[C@@H](C=O)O)O)O	162.141	162.141	162.053	162.052	5.19061	comp
	389861	3,6-Anhydro-D-mannose	C_{6}H_{10}O_{5}	C1[C@H]([C@H]([C@H](O1)[C@@H](C=O)O)O)O	162.141	162.141	162.053	162.052	5.19061	comp
	393429	(3S,4R,5S,6S)-3,4,5-Trihydroxy-6-methyltetrahydro-2H-pyran-2-one	C_{6}H_{10}O_{5}	C[C@H]1[C@H]([C@H]([C@@H](C(=O)O1)O)O)O	162.141	162.141	162.053	162.052	5.19061	comp
	4444152	2-Ethyl-2-hydroxysuccinic acid	C_{6}H_{10}O_{5}	CCC(CC(=O)O)(C(=O)O)O	162.141	162.141	162.053	162.052	5.19061	comp
	4444223	(2R,3S)-2,3-dimethylmalate	C_{6}H_{10}O_{5}	C[C@H](C(=O)O)[C@](C)(C(=O)O)O	162.141	162.141	162.053	162.052	5.19061	comp
	4573654	3,6-Dideoxy-D-threo-hex-2-ulosonic acid	C_{6}H_{10}O_{5}	C[C@H]([C@@H](CC(=O)C(=O)O)O)O	162.141	162.141	162.053	162.052	5.19061	comp
	4573655	3,6-Dideoxy-L-threo-hex-2-ulosonic acid	C_{6}H_{10}O_{5}	C[C@@H]([C@H](CC(=O)C(=O)O)O)O	162.141	162.141	162.053	162.052	5.19061	comp
	4573835	(3R,4S,5S)-3,4-Dihydroxy-5-[(1S)-1-hydroxyethyl]dihydro-2(3H)-furanone	C_{6}H_{10}O_{5}	C[C@@H]([C@H]1[C@H]([C@H](C(=O)O1)O)O)O	162.141	162.141	162.053	162.052	5.19061	comp
	8436868	2-(hydroxymethyl)pentanedioic acid	C_{6}H_{10}O_{5}	C(CC(=O)O)C(CO)C(=O)O	162.141	162.141	162.053	162.052	5.19061	comp
	8758486	(2S,3R,4S,5R)-2,3,4,5-Tetrahydroxycyclohexanone	C_{6}H_{10}O_{5}	C1[C@H]([C@@H]([C@H]([C@@H](C1=O)O)O)O)O	162.141	162.141	162.053	162.052	5.19061	comp
	17229508	3,6-Anhydro-D-glucose	C_{6}H_{10}O_{5}	C1[C@H]([C@H]([C@H](O1)[C@H](C=O)O)O)O	162.141	162.141	162.053	162.052	5.19061	comp
	17229511	3,6-anhydrogalactose	C_{6}H_{10}O_{5}	C1[C@H]([C@@H]([C@H](O1)[C@H](C=O)O)O)O	162.141	162.141	162.053	162.052	5.19061	comp
277	2095	162.052		341.109	6.60405	24
	DetailTable: 24 Items
	CSID	Name	Formula	SMILES	MW	AvgMass	MonoisotopicMass	SearchMass	DeltaPPM	Adduct
	1600	Meglutol	C_{6}H_{10}O_{5}	CC(CC(=O)O)(CC(=O)O)O	162.141	162.141	162.053	162.052	5.66141	comp
	2943	Diethylpyrocarbonate	C_{6}H_{10}O_{5}	CCOC(=O)OC(=O)OCC	162.141	162.141	162.053	162.052	5.66141	comp
	112421	1,5-Anhydro-D-fructose	C_{6}H_{10}O_{5}	C1C(=O)[C@H]([C@@H]([C@H](O1)CO)O)O	162.141	162.141	162.053	162.052	5.66141	comp
	167943	a-Hydroxyadipic acid	C_{6}H_{10}O_{5}	C(CC(C(=O)O)O)CC(=O)O	162.141	162.141	162.053	162.052	5.66141	comp
	347725	2-Hydroxy-2,3-dimethylsuccinic acid	C_{6}H_{10}O_{5}	CC(C(=O)O)C(C)(C(=O)O)O	162.141	162.141	162.053	162.052	5.66141	comp
	388378	1,5-Anhydro-L-arabino-hex-1-enitol	C_{6}H_{10}O_{5}	C1=C([C@@H]([C@H]([C@@H](O1)CO)O)O)O	162.141	162.141	162.053	162.052	5.66141	comp
	388509	(3R)-3-Hydroxy-2,2-dimethylsuccinic acid	C_{6}H_{10}O_{5}	CC(C)([C@H](C(=O)O)O)C(=O)O	162.141	162.141	162.053	162.052	5.66141	comp
	388693	2-Ethyl-3-hydroxysuccinic acid	C_{6}H_{10}O_{5}	CCC(C(C(=O)O)O)C(=O)O	162.141	162.141	162.053	162.052	5.66141	comp
	388797	2-Ethyl-2-hydroxysuccinic acid	C_{6}H_{10}O_{5}	CCC(CC(=O)O)(C(=O)O)O	162.141	162.141	162.053	162.052	5.66141	comp
	389082	(3S)-2-Hydroxy-2,3-dimethylsuccinic acid	C_{6}H_{10}O_{5}	C[C@H](C(=O)O)C(C)(C(=O)O)O	162.141	162.141	162.053	162.052	5.66141	comp
	389169	3,6-Dideoxyhex-2-ulosonic acid	C_{6}H_{10}O_{5}	CC(C(CC(=O)C(=O)O)O)O	162.141	162.141	162.053	162.052	5.66141	comp
	389756	(3R,4R,5S)-3,4-Dihydroxy-5-[(1R)-1-hydroxyethyl]dihydro-2(3H)-furanone	C_{6}H_{10}O_{5}	C[C@H]([C@H]1[C@@H]([C@H](C(=O)O1)O)O)O	162.141	162.141	162.053	162.052	5.66141	comp
	389859	3,6-Anhydro-D-talose	C_{6}H_{10}O_{5}	C1[C@H]([C@@H]([C@H](O1)[C@@H](C=O)O)O)O	162.141	162.141	162.053	162.052	5.66141	comp
	389861	3,6-Anhydro-D-mannose	C_{6}H_{10}O_{5}	C1[C@H]([C@H]([C@H](O1)[C@@H](C=O)O)O)O	162.141	162.141	162.053	162.052	5.66141	comp
	393429	(3S,4R,5S,6S)-3,4,5-Trihydroxy-6-methyltetrahydro-2H-pyran-2-one	C_{6}H_{10}O_{5}	C[C@H]1[C@H]([C@H]([C@@H](C(=O)O1)O)O)O	162.141	162.141	162.053	162.052	5.66141	comp
	4444152	2-Ethyl-2-hydroxysuccinic acid	C_{6}H_{10}O_{5}	CCC(CC(=O)O)(C(=O)O)O	162.141	162.141	162.053	162.052	5.66141	comp
	4444223	(2R,3S)-2,3-dimethylmalate	C_{6}H_{10}O_{5}	C[C@H](C(=O)O)[C@](C)(C(=O)O)O	162.141	162.141	162.053	162.052	5.66141	comp
	4573654	3,6-Dideoxy-D-threo-hex-2-ulosonic acid	C_{6}H_{10}O_{5}	C[C@H]([C@@H](CC(=O)C(=O)O)O)O	162.141	162.141	162.053	162.052	5.66141	comp
	4573655	3,6-Dideoxy-L-threo-hex-2-ulosonic acid	C_{6}H_{10}O_{5}	C[C@@H]([C@H](CC(=O)C(=O)O)O)O	162.141	162.141	162.053	162.052	5.66141	comp
	4573835	(3R,4S,5S)-3,4-Dihydroxy-5-[(1S)-1-hydroxyethyl]dihydro-2(3H)-furanone	C_{6}H_{10}O_{5}	C[C@@H]([C@H]1[C@H]([C@H](C(=O)O1)O)O)O	162.141	162.141	162.053	162.052	5.66141	comp
	8436868	2-(hydroxymethyl)pentanedioic acid	C_{6}H_{10}O_{5}	C(CC(=O)O)C(CO)C(=O)O	162.141	162.141	162.053	162.052	5.66141	comp
	8758486	(2S,3R,4S,5R)-2,3,4,5-Tetrahydroxycyclohexanone	C_{6}H_{10}O_{5}	C1[C@H]([C@@H]([C@H]([C@@H](C1=O)O)O)O)O	162.141	162.141	162.053	162.052	5.66141	comp
	17229508	3,6-Anhydro-D-glucose	C_{6}H_{10}O_{5}	C1[C@H]([C@H]([C@H](O1)[C@H](C=O)O)O)O	162.141	162.141	162.053	162.052	5.66141	comp
	17229511	3,6-anhydrogalactose	C_{6}H_{10}O_{5}	C1[C@H]([C@@H]([C@H](O1)[C@H](C=O)O)O)O	162.141	162.141	162.053	162.052	5.66141	comp
278	2098	162.052		161.045	6.67118	24
	DetailTable: 24 Items
	CSID	Name	Formula	SMILES	MW	AvgMass	MonoisotopicMass	SearchMass	DeltaPPM	Adduct
	1600	Meglutol	C_{6}H_{10}O_{5}	CC(CC(=O)O)(CC(=O)O)O	162.141	162.141	162.053	162.052	5.37893	comp
	2943	Diethylpyrocarbonate	C_{6}H_{10}O_{5}	CCOC(=O)OC(=O)OCC	162.141	162.141	162.053	162.052	5.37893	comp
	112421	1,5-Anhydro-D-fructose	C_{6}H_{10}O_{5}	C1C(=O)[C@H]([C@@H]([C@H](O1)CO)O)O	162.141	162.141	162.053	162.052	5.37893	comp
	167943	a-Hydroxyadipic acid	C_{6}H_{10}O_{5}	C(CC(C(=O)O)O)CC(=O)O	162.141	162.141	162.053	162.052	5.37893	comp
	347725	2-Hydroxy-2,3-dimethylsuccinic acid	C_{6}H_{10}O_{5}	CC(C(=O)O)C(C)(C(=O)O)O	162.141	162.141	162.053	162.052	5.37893	comp
	388378	1,5-Anhydro-L-arabino-hex-1-enitol	C_{6}H_{10}O_{5}	C1=C([C@@H]([C@H]([C@@H](O1)CO)O)O)O	162.141	162.141	162.053	162.052	5.37893	comp
	388509	(3R)-3-Hydroxy-2,2-dimethylsuccinic acid	C_{6}H_{10}O_{5}	CC(C)([C@H](C(=O)O)O)C(=O)O	162.141	162.141	162.053	162.052	5.37893	comp
	388693	2-Ethyl-3-hydroxysuccinic acid	C_{6}H_{10}O_{5}	CCC(C(C(=O)O)O)C(=O)O	162.141	162.141	162.053	162.052	5.37893	comp
	388797	2-Ethyl-2-hydroxysuccinic acid	C_{6}H_{10}O_{5}	CCC(CC(=O)O)(C(=O)O)O	162.141	162.141	162.053	162.052	5.37893	comp
	389082	(3S)-2-Hydroxy-2,3-dimethylsuccinic acid	C_{6}H_{10}O_{5}	C[C@H](C(=O)O)C(C)(C(=O)O)O	162.141	162.141	162.053	162.052	5.37893	comp
	389169	3,6-Dideoxyhex-2-ulosonic acid	C_{6}H_{10}O_{5}	CC(C(CC(=O)C(=O)O)O)O	162.141	162.141	162.053	162.052	5.37893	comp
	389756	(3R,4R,5S)-3,4-Dihydroxy-5-[(1R)-1-hydroxyethyl]dihydro-2(3H)-furanone	C_{6}H_{10}O_{5}	C[C@H]([C@H]1[C@@H]([C@H](C(=O)O1)O)O)O	162.141	162.141	162.053	162.052	5.37893	comp
	389859	3,6-Anhydro-D-talose	C_{6}H_{10}O_{5}	C1[C@H]([C@@H]([C@H](O1)[C@@H](C=O)O)O)O	162.141	162.141	162.053	162.052	5.37893	comp
	389861	3,6-Anhydro-D-mannose	C_{6}H_{10}O_{5}	C1[C@H]([C@H]([C@H](O1)[C@@H](C=O)O)O)O	162.141	162.141	162.053	162.052	5.37893	comp
	393429	(3S,4R,5S,6S)-3,4,5-Trihydroxy-6-methyltetrahydro-2H-pyran-2-one	C_{6}H_{10}O_{5}	C[C@H]1[C@H]([C@H]([C@@H](C(=O)O1)O)O)O	162.141	162.141	162.053	162.052	5.37893	comp
	4444152	2-Ethyl-2-hydroxysuccinic acid	C_{6}H_{10}O_{5}	CCC(CC(=O)O)(C(=O)O)O	162.141	162.141	162.053	162.052	5.37893	comp
	4444223	(2R,3S)-2,3-dimethylmalate	C_{6}H_{10}O_{5}	C[C@H](C(=O)O)[C@](C)(C(=O)O)O	162.141	162.141	162.053	162.052	5.37893	comp
	4573654	3,6-Dideoxy-D-threo-hex-2-ulosonic acid	C_{6}H_{10}O_{5}	C[C@H]([C@@H](CC(=O)C(=O)O)O)O	162.141	162.141	162.053	162.052	5.37893	comp
	4573655	3,6-Dideoxy-L-threo-hex-2-ulosonic acid	C_{6}H_{10}O_{5}	C[C@@H]([C@H](CC(=O)C(=O)O)O)O	162.141	162.141	162.053	162.052	5.37893	comp
	4573835	(3R,4S,5S)-3,4-Dihydroxy-5-[(1S)-1-hydroxyethyl]dihydro-2(3H)-furanone	C_{6}H_{10}O_{5}	C[C@@H]([C@H]1[C@H]([C@H](C(=O)O1)O)O)O	162.141	162.141	162.053	162.052	5.37893	comp
	8436868	2-(hydroxymethyl)pentanedioic acid	C_{6}H_{10}O_{5}	C(CC(=O)O)C(CO)C(=O)O	162.141	162.141	162.053	162.052	5.37893	comp
	8758486	(2S,3R,4S,5R)-2,3,4,5-Tetrahydroxycyclohexanone	C_{6}H_{10}O_{5}	C1[C@H]([C@@H]([C@H]([C@@H](C1=O)O)O)O)O	162.141	162.141	162.053	162.052	5.37893	comp
	17229508	3,6-Anhydro-D-glucose	C_{6}H_{10}O_{5}	C1[C@H]([C@H]([C@H](O1)[C@H](C=O)O)O)O	162.141	162.141	162.053	162.052	5.37893	comp
	17229511	3,6-anhydrogalactose	C_{6}H_{10}O_{5}	C1[C@H]([C@@H]([C@H](O1)[C@H](C=O)O)O)O	162.141	162.141	162.053	162.052	5.37893	comp
280	2115	163.029		162.022	1.02181	3
	DetailTable: 3 Items
	CSID	Name	Formula	SMILES	MW	AvgMass	MonoisotopicMass	SearchMass	DeltaPPM	Adduct
	561	DL-N-Acetylcysteine	C_{5}H_{9}NO_{3}S	CC(=O)NC(CS)C(=O)O	163.195	163.195	163.03	163.029	6.65526	comp
	5283	Tiopronin	C_{5}H_{9}NO_{3}S	CC(C(=O)NCC(=O)O)S	163.195	163.195	163.03	163.029	6.65526	comp
	11540	N-Acetyl-L-cysteine	C_{5}H_{9}NO_{3}S	C/C(=N/[C@@H](CS)C(=O)O)/O	163.195	163.195	163.03	163.029	6.65526	comp
281	2135	163.029		162.022	1.42332	3
	DetailTable: 3 Items
	CSID	Name	Formula	SMILES	MW	AvgMass	MonoisotopicMass	SearchMass	DeltaPPM	Adduct
	561	DL-N-Acetylcysteine	C_{5}H_{9}NO_{3}S	CC(=O)NC(CS)C(=O)O	163.195	163.195	163.03	163.029	5.62571	comp
	5283	Tiopronin	C_{5}H_{9}NO_{3}S	CC(C(=O)NCC(=O)O)S	163.195	163.195	163.03	163.029	5.62571	comp
	11540	N-Acetyl-L-cysteine	C_{5}H_{9}NO_{3}S	C/C(=N/[C@@H](CS)C(=O)O)/O	163.195	163.195	163.03	163.029	5.62571	comp
282	2143	163.029		162.022	2.1898	3
	DetailTable: 3 Items
	CSID	Name	Formula	SMILES	MW	AvgMass	MonoisotopicMass	SearchMass	DeltaPPM	Adduct
	561	DL-N-Acetylcysteine	C_{5}H_{9}NO_{3}S	CC(=O)NC(CS)C(=O)O	163.195	163.195	163.03	163.029	7.02965	comp
	5283	Tiopronin	C_{5}H_{9}NO_{3}S	CC(C(=O)NCC(=O)O)S	163.195	163.195	163.03	163.029	7.02965	comp
	11540	N-Acetyl-L-cysteine	C_{5}H_{9}NO_{3}S	C/C(=N/[C@@H](CS)C(=O)O)/O	163.195	163.195	163.03	163.029	7.02965	comp
283	2145	163.084		162.077	4.50367	8
	DetailTable: 8 Items
	CSID	Name	Formula	SMILES	MW	AvgMass	MonoisotopicMass	SearchMass	DeltaPPM	Adduct
	27360	1-Deoxynojirimycin	C_{6}H_{13}NO_{4}	C1[C@@H]([C@H]([C@@H]([C@H](N1)CO)O)O)O	163.172	163.172	163.084	163.084	5.62271	comp
	65214	1-deoxymannojirimycin	C_{6}H_{13}NO_{4}	C1[C@H]([C@H]([C@@H]([C@H](N1)CO)O)O)O	163.172	163.172	163.084	163.084	5.62271	comp
	111032	2,5-dideoxy-2,5-imino-d-mannitol	C_{6}H_{13}NO_{4}	C([C@@H]1[C@H]([C@@H]([C@H](N1)CO)O)O)O	163.172	163.172	163.084	163.084	5.62271	comp
	153388	Migalastat	C_{6}H_{13}NO_{4}	C1[C@@H]([C@H]([C@H]([C@H](N1)CO)O)O)O	163.172	163.172	163.084	163.084	5.62271	comp
	168704	2-Deoxy-scyllo-inosamine	C_{6}H_{13}NO_{4}	C1[C@@H]([C@H]([C@@H]([C@H]([C@@H]1O)O)O)O)N	163.172	163.172	163.084	163.084	5.62271	comp
	9919658	Fucosamine	C_{6}H_{13}NO_{4}	C[C@@H]1[C@@H]([C@@H]([C@H](C(O1)O)N)O)O	163.172	163.172	163.084	163.084	5.62271	comp
	10128480	2-Amino-2,6-dideoxy-D-glucopyranose	C_{6}H_{13}NO_{4}	C[C@@H]1[C@H]([C@@H]([C@H](C(O1)O)N)O)O	163.172	163.172	163.084	163.084	5.62271	comp
	26332133	N,N-Dihydroxy-L-isoleucine	C_{6}H_{13}NO_{4}	CC[C@H](C)[C@@H](C(=O)O)N(O)O	163.172	163.172	163.084	163.084	5.62271	comp
284	2152	163.083		162.077	4.58531	8
	DetailTable: 8 Items
	CSID	Name	Formula	SMILES	MW	AvgMass	MonoisotopicMass	SearchMass	DeltaPPM	Adduct
	27360	1-Deoxynojirimycin	C_{6}H_{13}NO_{4}	C1[C@@H]([C@H]([C@@H]([C@H](N1)CO)O)O)O	163.172	163.172	163.084	163.083	5.90341	comp
	65214	1-deoxymannojirimycin	C_{6}H_{13}NO_{4}	C1[C@H]([C@H]([C@@H]([C@H](N1)CO)O)O)O	163.172	163.172	163.084	163.083	5.90341	comp
	111032	2,5-dideoxy-2,5-imino-d-mannitol	C_{6}H_{13}NO_{4}	C([C@@H]1[C@H]([C@@H]([C@H](N1)CO)O)O)O	163.172	163.172	163.084	163.083	5.90341	comp
	153388	Migalastat	C_{6}H_{13}NO_{4}	C1[C@@H]([C@H]([C@H]([C@H](N1)CO)O)O)O	163.172	163.172	163.084	163.083	5.90341	comp
	168704	2-Deoxy-scyllo-inosamine	C_{6}H_{13}NO_{4}	C1[C@@H]([C@H]([C@@H]([C@H]([C@@H]1O)O)O)O)N	163.172	163.172	163.084	163.083	5.90341	comp
	9919658	Fucosamine	C_{6}H_{13}NO_{4}	C[C@@H]1[C@@H]([C@@H]([C@H](C(O1)O)N)O)O	163.172	163.172	163.084	163.083	5.90341	comp
	10128480	2-Amino-2,6-dideoxy-D-glucopyranose	C_{6}H_{13}NO_{4}	C[C@@H]1[C@H]([C@@H]([C@H](C(O1)O)N)O)O	163.172	163.172	163.084	163.083	5.90341	comp
	26332133	N,N-Dihydroxy-L-isoleucine	C_{6}H_{13}NO_{4}	CC[C@H](C)[C@@H](C(=O)O)N(O)O	163.172	163.172	163.084	163.083	5.90341	comp
288	2168	164.067		163.06	5.1292	20
	DetailTable: 20 Items
	CSID	Name	Formula	SMILES	MW	AvgMass	MonoisotopicMass	SearchMass	DeltaPPM	Adduct
	16190	L-(−)-Fucose	C_{6}H_{12}O_{5}	C[C@H]1[C@H]([C@H]([C@@H](C(O1)O)O)O)O	164.156	164.156	164.068	164.067	6.42731	comp
	18343	6-Deoxy-D-galactopyranose	C_{6}H_{12}O_{5}	C[C@@H]1[C@@H]([C@@H]([C@H](C(O1)O)O)O)O	164.156	164.156	164.068	164.067	6.42731	comp
	23642	L-rhamnopyranose	C_{6}H_{12}O_{5}	C[C@H]1[C@@H]([C@H]([C@H](C(O1)O)O)O)O	164.156	164.156	164.068	164.067	6.42731	comp
	58485	1,5-anhydroglucitol	C_{6}H_{12}O_{5}	C1[C@@H]([C@H]([C@@H]([C@H](O1)CO)O)O)O	164.156	164.156	164.068	164.067	6.42731	comp
	388402	2-DG	C_{6}H_{12}O_{5}	C1[C@H]([C@@H]([C@H](OC1O)CO)O)O	164.156	164.156	164.068	164.067	6.42731	comp
	388459	6-Deoxy-L-sorbose	C_{6}H_{12}O_{5}	C[C@@H]([C@H]([C@@H](C(=O)CO)O)O)O	164.156	164.156	164.068	164.067	6.42731	comp
	388641	6-Deoxy-alpha-D-mannopyranose	C_{6}H_{12}O_{5}	C[C@@H]1[C@H]([C@@H]([C@@H]([C@H](O1)O)O)O)O	164.156	164.156	164.068	164.067	6.42731	comp
	388645	α-L-Fucopyranose	C_{6}H_{12}O_{5}	C[C@H]1[C@H]([C@H]([C@@H]([C@@H](O1)O)O)O)O	164.156	164.156	164.068	164.067	6.42731	comp
	388721	D-(+)-Fucose	C_{6}H_{12}O_{5}	C[C@@H]1[C@@H]([C@@H]([C@H]([C@@H](O1)O)O)O)O	164.156	164.156	164.068	164.067	6.42731	comp
	388776	alpha-L-rhamnopyranose	C_{6}H_{12}O_{5}	C[C@H]1[C@@H]([C@H]([C@H]([C@@H](O1)O)O)O)O	164.156	164.156	164.068	164.067	6.42731	comp
	388792	beta-L-rhamnopyranose	C_{6}H_{12}O_{5}	C[C@H]1[C@@H]([C@H]([C@H]([C@H](O1)O)O)O)O	164.156	164.156	164.068	164.067	6.42731	comp
	388806	6-Deoxy-D-glucopyranose	C_{6}H_{12}O_{5}	C[C@@H]1[C@H]([C@@H]([C@H](C(O1)O)O)O)O	164.156	164.156	164.068	164.067	6.42731	comp
	388857	2-Deoxy-D-lyxo-hexopyranose	C_{6}H_{12}O_{5}	C1[C@H]([C@H]([C@H](OC1O)CO)O)O	164.156	164.156	164.068	164.067	6.42731	comp
	390170	5-Deoxyinositol	C_{6}H_{12}O_{5}	C1[C@H]([C@@H]([C@@H]([C@H]([C@@H]1O)O)O)O)O	164.156	164.156	164.068	164.067	6.42731	comp
	390171	(1R,2R,4S,5R)-1,2,3,4,5-Cyclohexanepentol	C_{6}H_{12}O_{5}	C1[C@H]([C@H](C([C@H]([C@@H]1O)O)O)O)O	164.156	164.156	164.068	164.067	6.42731	comp
	390204	alpha-D-Quinovopyranose	C_{6}H_{12}O_{5}	C[C@@H]1[C@H]([C@@H]([C@H]([C@H](O1)O)O)O)O	164.156	164.156	164.068	164.067	6.42731	comp
	392897	Styracit	C_{6}H_{12}O_{5}	C1[C@H]([C@H]([C@@H]([C@H](O1)CO)O)O)O	164.156	164.156	164.068	164.067	6.42731	comp
	10128112	6-Deoxy-L-mannofuranose	C_{6}H_{12}O_{5}	C[C@@H]([C@H]1[C@H]([C@H](C(O1)O)O)O)O	164.156	164.156	164.068	164.067	6.42731	comp
	10339161	(1R,2R,3R,4S,5R)-1,2,3,4,5-Cyclohexanepentol	C_{6}H_{12}O_{5}	C1[C@H]([C@H]([C@@H]([C@H]([C@@H]1O)O)O)O)O	164.156	164.156	164.068	164.067	6.42731	comp
	28532985	6-Deoxy-L-fructose	C_{6}H_{12}O_{5}	C[C@@H]([C@@H]([C@H](C(=O)CO)O)O)O	164.156	164.156	164.068	164.067	6.42731	comp
292	2178	165.045		164.038	6.20176	3
	DetailTable: 3 Items
	CSID	Name	Formula	SMILES	MW	AvgMass	MonoisotopicMass	SearchMass	DeltaPPM	Adduct
	139840	(2S)-2-Amino-4-(methylsulfinyl)butanoic acid	C_{5}H_{11}NO_{3}S	CS(=O)CC[C@@H](C(=O)O)N	165.211	165.211	165.046	165.045	5.27808	comp
	8238279	(2S)-2-Amino-4-[(R)-methylsulfinyl]butanoic acid	C_{5}H_{11}NO_{3}S	C[S@@](=O)CC[C@@H](C(=O)O)N	165.211	165.211	165.046	165.045	5.27808	comp
	9085165	(2S)-2-Amino-4-[(S)-methylsulfinyl]butanoic acid	C_{5}H_{11}NO_{3}S	C[S@](=O)CC[C@@H](C(=O)O)N	165.211	165.211	165.046	165.045	5.27808	comp
293	2188	165.078		164.071	3.7962	12
	DetailTable: 12 Items
	CSID	Name	Formula	SMILES	MW	AvgMass	MonoisotopicMass	SearchMass	DeltaPPM	Adduct
	13583	Metformin hydrochloride	C_{4}H_{12}ClN_{5}	CN(C)C(=N)NC(=N)N.Cl	165.625	165.625	165.078	165.078	1.30523	comp
	969	DL-Phenylalanine	C_{9}H_{11}NO_{2}	c1ccc(cc1)CC(C(=O)O)N	165.189	165.189	165.079	165.078	6.47855	comp
	3167	Ethenzamide	C_{9}H_{11}NO_{2}	CCOc1ccccc1C(=O)N	165.189	165.189	165.079	165.078	6.47855	comp
	5910	L-(-)-Phenylalanine	C_{9}H_{11}NO_{2}	c1ccc(cc1)C[C@@H](C(=O)O)N	165.189	165.189	165.079	165.078	6.47855	comp
	13684	Metolcarb	C_{9}H_{11}NO_{2}	Cc1cccc(c1)OC(=O)NC	165.189	165.189	165.079	165.078	6.47855	comp
	64639	D-(+)-Phenylalanine	C_{9}H_{11}NO_{2}	c1ccc(cc1)C[C@H](C(=O)O)N	165.189	165.189	165.079	165.078	6.47855	comp
	96966	4-hydroxy-1-(3-pyridyl)-1-butanone	C_{9}H_{11}NO_{2}	c1cc(cnc1)C(=O)CCCO	165.189	165.189	165.079	165.078	6.47855	comp
	156351	5-(3-Pyridinyl)tetrahydro-2-furanol	C_{9}H_{11}NO_{2}	c1cc(cnc1)C2CCC(O2)O	165.189	165.189	165.079	165.078	6.47855	comp
	598357	(3R)-3-Amino-3-phenylpropanoic acid	C_{9}H_{11}NO_{2}	c1ccc(cc1)[C@@H](CC(=O)O)N	165.189	165.189	165.079	165.078	6.47855	comp
	598358	(3S)-3-Amino-3-phenylpropanoic acid	C_{9}H_{11}NO_{2}	c1ccc(cc1)[C@H](CC(=O)O)N	165.189	165.189	165.079	165.078	6.47855	comp
	13854242	Benzocaine	C_{9}H_{11}NO_{2}	CCOC(=O)c1ccc(cc1)N	165.189	165.189	165.079	165.078	6.47855	comp
	13860074	Ethyl 3-aminobenzoate	C_{9}H_{11}NO_{2}	CCOC(=O)c1cccc(c1)N	165.189	165.189	165.079	165.078	6.47855	comp
294	2207	165.078		164.071	3.95453	12
	DetailTable: 12 Items
	CSID	Name	Formula	SMILES	MW	AvgMass	MonoisotopicMass	SearchMass	DeltaPPM	Adduct
	13583	Metformin hydrochloride	C_{4}H_{12}ClN_{5}	CN(C)C(=N)NC(=N)N.Cl	165.625	165.625	165.078	165.078	0.358574	comp
	969	DL-Phenylalanine	C_{9}H_{11}NO_{2}	c1ccc(cc1)CC(C(=O)O)N	165.189	165.189	165.079	165.078	4.81473	comp
	3167	Ethenzamide	C_{9}H_{11}NO_{2}	CCOc1ccccc1C(=O)N	165.189	165.189	165.079	165.078	4.81473	comp
	5910	L-(-)-Phenylalanine	C_{9}H_{11}NO_{2}	c1ccc(cc1)C[C@@H](C(=O)O)N	165.189	165.189	165.079	165.078	4.81473	comp
	13684	Metolcarb	C_{9}H_{11}NO_{2}	Cc1cccc(c1)OC(=O)NC	165.189	165.189	165.079	165.078	4.81473	comp
	64639	D-(+)-Phenylalanine	C_{9}H_{11}NO_{2}	c1ccc(cc1)C[C@H](C(=O)O)N	165.189	165.189	165.079	165.078	4.81473	comp
	96966	4-hydroxy-1-(3-pyridyl)-1-butanone	C_{9}H_{11}NO_{2}	c1cc(cnc1)C(=O)CCCO	165.189	165.189	165.079	165.078	4.81473	comp
	156351	5-(3-Pyridinyl)tetrahydro-2-furanol	C_{9}H_{11}NO_{2}	c1cc(cnc1)C2CCC(O2)O	165.189	165.189	165.079	165.078	4.81473	comp
	598357	(3R)-3-Amino-3-phenylpropanoic acid	C_{9}H_{11}NO_{2}	c1ccc(cc1)[C@@H](CC(=O)O)N	165.189	165.189	165.079	165.078	4.81473	comp
	598358	(3S)-3-Amino-3-phenylpropanoic acid	C_{9}H_{11}NO_{2}	c1ccc(cc1)[C@H](CC(=O)O)N	165.189	165.189	165.079	165.078	4.81473	comp
	13854242	Benzocaine	C_{9}H_{11}NO_{2}	CCOC(=O)c1ccc(cc1)N	165.189	165.189	165.079	165.078	4.81473	comp
	13860074	Ethyl 3-aminobenzoate	C_{9}H_{11}NO_{2}	CCOC(=O)c1cccc(c1)N	165.189	165.189	165.079	165.078	4.81473	comp
297	2233	166.026		165.019	1.43455	5
	DetailTable: 5 Items
	CSID	Name	Formula	SMILES	MW	AvgMass	MonoisotopicMass	SearchMass	DeltaPPM	Adduct
	348	(4-Hydroxyphenyl)(oxo)acetic acid	C_{8}H_{6}O_{4}	c1cc(ccc1C(=O)C(=O)O)O	166.131	166.131	166.027	166.026	5.24777	comp
	992	Phthalic acid	C_{8}H_{6}O_{4}	c1ccc(c(c1)C(=O)O)C(=O)O	166.131	166.131	166.027	166.026	5.24777	comp
	7208	p-Phthalic acid	C_{8}H_{6}O_{4}	c1cc(ccc1C(=O)O)C(=O)O	166.131	166.131	166.027	166.026	5.24777	comp
	62334	3-formylsalicylic acid	C_{8}H_{6}O_{4}	c1cc(c(c(c1)C(=O)O)O)C=O	166.131	166.131	166.027	166.026	5.24777	comp
	571139	4-Formyl-2-hydroxybenzoic acid	C_{8}H_{6}O_{4}	c1cc(c(cc1C=O)O)C(=O)O	166.131	166.131	166.027	166.026	5.24777	comp
300	2238	168.027		167.02	4.37599	1
	DetailTable: 1 Items
	CSID	Name	Formula	SMILES	MW	AvgMass	MonoisotopicMass	SearchMass	DeltaPPM	Adduct
	1142	Uric Acid	C_{5}H_{4}N_{4}O_{3}	c12c([nH]c(n1)O)nc(nc2O)O	168.11	168.11	168.028	168.027	6.09788	comp
301	2243	168.027		167.02	4.51647	1
	DetailTable: 1 Items
	CSID	Name	Formula	SMILES	MW	AvgMass	MonoisotopicMass	SearchMass	DeltaPPM	Adduct
	1142	Uric Acid	C_{5}H_{4}N_{4}O_{3}	c12c([nH]c(n1)O)nc(nc2O)O	168.11	168.11	168.028	168.027	5.46219	comp
306	2288	169.05		168.043	7.39584	1
	DetailTable: 1 Items
	CSID	Name	Formula	SMILES	MW	AvgMass	MonoisotopicMass	SearchMass	DeltaPPM	Adduct
	133469	P-DMEA	C_{4}H_{12}NO_{4}P	CN(C)CCOP(=O)(O)O	169.116	169.116	169.05	169.05	4.88636	comp
307	2292	169.05		168.043	7.57959	1
	DetailTable: 1 Items
	CSID	Name	Formula	SMILES	MW	AvgMass	MonoisotopicMass	SearchMass	DeltaPPM	Adduct
	133469	P-DMEA	C_{4}H_{12}NO_{4}P	CN(C)CCOP(=O)(O)O	169.116	169.116	169.05	169.05	5.06688	comp
308	2294	169.05		168.043	7.82138	1
	DetailTable: 1 Items
	CSID	Name	Formula	SMILES	MW	AvgMass	MonoisotopicMass	SearchMass	DeltaPPM	Adduct
	133469	P-DMEA	C_{4}H_{12}NO_{4}P	CN(C)CCOP(=O)(O)O	169.116	169.116	169.05	169.05	4.88636	comp
313	2316	172.013		171.006	6.95038	4
	DetailTable: 4 Items
	CSID	Name	Formula	SMILES	MW	AvgMass	MonoisotopicMass	SearchMass	DeltaPPM	Adduct
	734	Glycerol 3-phosphate	C_{3}H_{9}O_{6}P	C(C(COP(=O)(O)O)O)O	172.074	172.074	172.014	172.013	5.20081	comp
	2431	Glycerol-2-phosphate	C_{3}H_{9}O_{6}P	C(C(CO)OP(=O)(O)O)O	172.074	172.074	172.014	172.013	5.20081	comp
	388308	Glyceryl phosphate	C_{3}H_{9}O_{6}P	C([C@H](COP(=O)(O)O)O)O	172.074	172.074	172.014	172.013	5.20081	comp
	388409	Glycerol 1-phosphate	C_{3}H_{9}O_{6}P	C([C@@H](COP(=O)(O)O)O)O	172.074	172.074	172.014	172.013	5.20081	comp
314	2346	172.013		171.006	7.10915	4
	DetailTable: 4 Items
	CSID	Name	Formula	SMILES	MW	AvgMass	MonoisotopicMass	SearchMass	DeltaPPM	Adduct
	734	Glycerol 3-phosphate	C_{3}H_{9}O_{6}P	C(C(COP(=O)(O)O)O)O	172.074	172.074	172.014	172.013	5.6	comp
	2431	Glycerol-2-phosphate	C_{3}H_{9}O_{6}P	C(C(CO)OP(=O)(O)O)O	172.074	172.074	172.014	172.013	5.6	comp
	388308	Glyceryl phosphate	C_{3}H_{9}O_{6}P	C([C@H](COP(=O)(O)O)O)O	172.074	172.074	172.014	172.013	5.6	comp
	388409	Glycerol 1-phosphate	C_{3}H_{9}O_{6}P	C([C@@H](COP(=O)(O)O)O)O	172.074	172.074	172.014	172.013	5.6	comp
315	2385	172.013		171.006	7.28735	4
	DetailTable: 4 Items
	CSID	Name	Formula	SMILES	MW	AvgMass	MonoisotopicMass	SearchMass	DeltaPPM	Adduct
	734	Glycerol 3-phosphate	C_{3}H_{9}O_{6}P	C(C(COP(=O)(O)O)O)O	172.074	172.074	172.014	172.013	5.37823	comp
	2431	Glycerol-2-phosphate	C_{3}H_{9}O_{6}P	C(C(CO)OP(=O)(O)O)O	172.074	172.074	172.014	172.013	5.37823	comp
	388308	Glyceryl phosphate	C_{3}H_{9}O_{6}P	C([C@H](COP(=O)(O)O)O)O	172.074	172.074	172.014	172.013	5.37823	comp
	388409	Glycerol 1-phosphate	C_{3}H_{9}O_{6}P	C([C@@H](COP(=O)(O)O)O)O	172.074	172.074	172.014	172.013	5.37823	comp
316	2419	172.013		171.006	7.52521	4
	DetailTable: 4 Items
	CSID	Name	Formula	SMILES	MW	AvgMass	MonoisotopicMass	SearchMass	DeltaPPM	Adduct
	734	Glycerol 3-phosphate	C_{3}H_{9}O_{6}P	C(C(COP(=O)(O)O)O)O	172.074	172.074	172.014	172.013	5.37823	comp
	2431	Glycerol-2-phosphate	C_{3}H_{9}O_{6}P	C(C(CO)OP(=O)(O)O)O	172.074	172.074	172.014	172.013	5.37823	comp
	388308	Glyceryl phosphate	C_{3}H_{9}O_{6}P	C([C@H](COP(=O)(O)O)O)O	172.074	172.074	172.014	172.013	5.37823	comp
	388409	Glycerol 1-phosphate	C_{3}H_{9}O_{6}P	C([C@@H](COP(=O)(O)O)O)O	172.074	172.074	172.014	172.013	5.37823	comp
317	2431	172.013		171.006	7.71191	4
	DetailTable: 4 Items
	CSID	Name	Formula	SMILES	MW	AvgMass	MonoisotopicMass	SearchMass	DeltaPPM	Adduct
	734	Glycerol 3-phosphate	C_{3}H_{9}O_{6}P	C(C(COP(=O)(O)O)O)O	172.074	172.074	172.014	172.013	5.33388	comp
	2431	Glycerol-2-phosphate	C_{3}H_{9}O_{6}P	C(C(CO)OP(=O)(O)O)O	172.074	172.074	172.014	172.013	5.33388	comp
	388308	Glyceryl phosphate	C_{3}H_{9}O_{6}P	C([C@H](COP(=O)(O)O)O)O	172.074	172.074	172.014	172.013	5.33388	comp
	388409	Glycerol 1-phosphate	C_{3}H_{9}O_{6}P	C([C@@H](COP(=O)(O)O)O)O	172.074	172.074	172.014	172.013	5.33388	comp
318	2443	172.013		171.006	7.91491	4
	DetailTable: 4 Items
	CSID	Name	Formula	SMILES	MW	AvgMass	MonoisotopicMass	SearchMass	DeltaPPM	Adduct
	734	Glycerol 3-phosphate	C_{3}H_{9}O_{6}P	C(C(COP(=O)(O)O)O)O	172.074	172.074	172.014	172.013	4.84598	comp
	2431	Glycerol-2-phosphate	C_{3}H_{9}O_{6}P	C(C(CO)OP(=O)(O)O)O	172.074	172.074	172.014	172.013	4.84598	comp
	388308	Glyceryl phosphate	C_{3}H_{9}O_{6}P	C([C@H](COP(=O)(O)O)O)O	172.074	172.074	172.014	172.013	4.84598	comp
	388409	Glycerol 1-phosphate	C_{3}H_{9}O_{6}P	C([C@@H](COP(=O)(O)O)O)O	172.074	172.074	172.014	172.013	4.84598	comp
319	2460	172.013		171.006	8.10809	4
	DetailTable: 4 Items
	CSID	Name	Formula	SMILES	MW	AvgMass	MonoisotopicMass	SearchMass	DeltaPPM	Adduct
	734	Glycerol 3-phosphate	C_{3}H_{9}O_{6}P	C(C(COP(=O)(O)O)O)O	172.074	172.074	172.014	172.013	5.33388	comp
	2431	Glycerol-2-phosphate	C_{3}H_{9}O_{6}P	C(C(CO)OP(=O)(O)O)O	172.074	172.074	172.014	172.013	5.33388	comp
	388308	Glyceryl phosphate	C_{3}H_{9}O_{6}P	C([C@H](COP(=O)(O)O)O)O	172.074	172.074	172.014	172.013	5.33388	comp
	388409	Glycerol 1-phosphate	C_{3}H_{9}O_{6}P	C([C@@H](COP(=O)(O)O)O)O	172.074	172.074	172.014	172.013	5.33388	comp
320	2475	172.036		171.03	2.43759	9
	DetailTable: 9 Items
	CSID	Name	Formula	SMILES	MW	AvgMass	MonoisotopicMass	SearchMass	DeltaPPM	Adduct
	388830	(-)-3-dehydroshikimic acid	C_{7}H_{8}O_{5}	C1[C@H]([C@@H](C(=O)C=C1C(=O)O)O)O	172.135	172.135	172.037	172.036	4.70917	comp
	388834	(3R,4R)-3,4-Dihydroxy-5-oxo-1-cyclohexene-1-carboxylic acid	C_{7}H_{8}O_{5}	C1C(=C[C@H]([C@H](C1=O)O)O)C(=O)O	172.135	172.135	172.037	172.036	4.70917	comp
	4444189	(3Z)-2-Oxo-3-heptenedioic acid	C_{7}H_{8}O_{5}	C(CC(=O)O)/C=C\C(=O)C(=O)O	172.135	172.135	172.037	172.036	4.70917	comp
	4444358	(2Z,4E)-2-Hydroxy-2,4-heptadienedioic acid	C_{7}H_{8}O_{5}	C(/C=C/C=C(/C(=O)O)\O)C(=O)O	172.135	172.135	172.037	172.036	4.70917	comp
	4444505	(3E)-6,6-Dihydroxy-5-methyl-2-oxo-3,5-hexadienoic acid	C_{7}H_{8}O_{5}	CC(=C(O)O)/C=C/C(=O)C(=O)O	172.135	172.135	172.037	172.036	4.70917	comp
	4444506	(3Z)-2-Methyl-5-oxo-3-hexenedioic acid	C_{7}H_{8}O_{5}	CC(/C=C\C(=O)C(=O)O)C(=O)O	172.135	172.135	172.037	172.036	4.70917	comp
	26333152	(2E,4Z)-2-Hydroxy-5-methyl-2,4-hexadienedioic acid	C_{7}H_{8}O_{5}	C/C(=C/C=C(\C(=O)O)/O)/C(=O)O	172.135	172.135	172.037	172.036	4.70917	comp
	29336690	(2E,4E)-2,4-Dihydroxy-5-methyl-6-oxo-2,4-hexadienoic acid	C_{7}H_{8}O_{5}	C/C(=C(/C=C(\C(=O)O)/O)\O)/C=O	172.135	172.135	172.037	172.036	4.70917	comp
	30791383	(2Z)-5-Methyl-4-oxo-2-hexenedioic acid	C_{7}H_{8}O_{5}	CC(C(=O)/C=C\C(=O)O)C(=O)O	172.135	172.135	172.037	172.036	4.70917	comp
324	2494	173.016		363.032	6.96995	4
	DetailTable: 4 Items
	CSID	Name	Formula	SMILES	MW	AvgMass	MonoisotopicMass	SearchMass	DeltaPPM	Adduct
	6660	Orthanilic acid	C_{6}H_{7}NO_{3}S	c1ccc(c(c1)N)S(=O)(=O)O	173.19	173.19	173.015	173.016	7.92496	comp
	8161	Metanilate	C_{6}H_{7}NO_{3}S	c1cc(cc(c1)S(=O)(=O)O)N	173.19	173.19	173.015	173.016	7.92496	comp
	8166	Sulfanilic acid	C_{6}H_{7}NO_{3}S	c1cc(ccc1N)S(=O)(=O)O	173.19	173.19	173.015	173.016	7.92496	comp
	381241	Phenylsulfamic acid	C_{6}H_{7}NO_{3}S	c1ccc(cc1)NS(=O)(=O)O	173.19	173.19	173.015	173.016	7.92496	comp
325	2495	173.016		363.032	7.18078	4
	DetailTable: 4 Items
	CSID	Name	Formula	SMILES	MW	AvgMass	MonoisotopicMass	SearchMass	DeltaPPM	Adduct
	6660	Orthanilic acid	C_{6}H_{7}NO_{3}S	c1ccc(c(c1)N)S(=O)(=O)O	173.19	173.19	173.015	173.016	7.57219	comp
	8161	Metanilate	C_{6}H_{7}NO_{3}S	c1cc(cc(c1)S(=O)(=O)O)N	173.19	173.19	173.015	173.016	7.57219	comp
	8166	Sulfanilic acid	C_{6}H_{7}NO_{3}S	c1cc(ccc1N)S(=O)(=O)O	173.19	173.19	173.015	173.016	7.57219	comp
	381241	Phenylsulfamic acid	C_{6}H_{7}NO_{3}S	c1ccc(cc1)NS(=O)(=O)O	173.19	173.19	173.015	173.016	7.57219	comp
326	2496	173.016		269.986	7.41318	4
	DetailTable: 4 Items
	CSID	Name	Formula	SMILES	MW	AvgMass	MonoisotopicMass	SearchMass	DeltaPPM	Adduct
	6660	Orthanilic acid	C_{6}H_{7}NO_{3}S	c1ccc(c(c1)N)S(=O)(=O)O	173.19	173.19	173.015	173.016	8.45411	comp
	8161	Metanilate	C_{6}H_{7}NO_{3}S	c1cc(cc(c1)S(=O)(=O)O)N	173.19	173.19	173.015	173.016	8.45411	comp
	8166	Sulfanilic acid	C_{6}H_{7}NO_{3}S	c1cc(ccc1N)S(=O)(=O)O	173.19	173.19	173.015	173.016	8.45411	comp
	381241	Phenylsulfamic acid	C_{6}H_{7}NO_{3}S	c1ccc(cc1)NS(=O)(=O)O	173.19	173.19	173.015	173.016	8.45411	comp
327	2500	173.998		172.991	0.869781	2
	DetailTable: 2 Items
	CSID	Name	Formula	SMILES	MW	AvgMass	MonoisotopicMass	SearchMass	DeltaPPM	Adduct
	4601	4-phenolsulfonic acid	C_{6}H_{6}O_{4}S	c1cc(ccc1O)S(=O)(=O)O	174.174	174.174	173.999	173.998	5.00643	comp
	67018	Phenyl hydrogen sulfate	C_{6}H_{6}O_{4}S	c1ccc(cc1)OS(=O)(=O)O	174.174	174.174	173.999	173.998	5.00643	comp
328	2502	174.016		173.008	1.53767	5
	DetailTable: 5 Items
	CSID	Name	Formula	SMILES	MW	AvgMass	MonoisotopicMass	SearchMass	DeltaPPM	Adduct
	4620	PMSF	C_{7}H_{7}FO_{2}S	c1ccc(cc1)CS(=O)(=O)F	174.193	174.193	174.015	174.016	3.31967	comp
	812	5-(1,2-DIHYDROXYETHYL)-2,3,4(5H)-FURANTRIONE	C_{6}H_{6}O_{6}	C(C(C1C(=O)C(=O)C(=O)O1)O)O	174.108	174.108	174.016	174.016	4.48422	comp
	389547	L-threo-2,3-Hexodiulosonic Acid g-Lactone	C_{6}H_{6}O_{6}	C([C@@H]([C@@H]1C(=O)C(=O)C(=O)O1)O)O	174.108	174.108	174.016	174.016	4.48422	comp
	392201	(E)-Aconitic Acid	C_{6}H_{6}O_{6}	C(/C(=C\C(=O)O)/C(=O)O)C(=O)O	174.108	174.108	174.016	174.016	4.48422	comp
	558863	(Z)-Aconitic Acid	C_{6}H_{6}O_{6}	C(/C(=C/C(=O)O)/C(=O)O)C(=O)O	174.108	174.108	174.016	174.016	4.48422	comp
329	2506	174.063		173.056	5.33255	2
	DetailTable: 2 Items
	CSID	Name	Formula	SMILES	MW	AvgMass	MonoisotopicMass	SearchMass	DeltaPPM	Adduct
	388370	N-(Iminomethyl)-L-glutamic acid	C_{6}H_{10}N_{2}O_{4}	C(CC(=O)O)[C@@H](C(=O)O)NC=N	174.155	174.155	174.064	174.063	4.39142	comp
	30791776	N~2~-Formyl-alpha-glutamine	C_{6}H_{10}N_{2}O_{4}	C(CC(=O)O)C(C(=O)N)NC=O	174.155	174.155	174.064	174.063	4.39142	comp
330	2517	174.099		173.092	5.86195	2
	DetailTable: 2 Items
	CSID	Name	Formula	SMILES	MW	AvgMass	MonoisotopicMass	SearchMass	DeltaPPM	Adduct
	388369	N~2~-Acetyl-L-ornithine	C_{7}H_{14}N_{2}O_{3}	C/C(=N/[C@@H](CCCN)C(=O)O)/O	174.198	174.198	174.1	174.099	5.53441	comp
	388498	L-Theanine	C_{7}H_{14}N_{2}O_{3}	CC/N=C(/CC[C@@H](C(=O)O)N)\O	174.198	174.198	174.1	174.099	5.53441	comp
331	2538	174.111		173.104	7.449	3
	DetailTable: 3 Items
	CSID	Name	Formula	SMILES	MW	AvgMass	MonoisotopicMass	SearchMass	DeltaPPM	Adduct
	227	DL-Arginine	C_{6}H_{14}N_{4}O_{2}	C(CC(C(=O)O)N)CNC(=N)N	174.201	174.201	174.112	174.111	5.35608	comp
	6082	L-(+)-Arginine	C_{6}H_{14}N_{4}O_{2}	C(C[C@@H](C(=O)O)N)CNC(=N)N	174.201	174.201	174.112	174.111	5.35608	comp
	64224	D-(-)-Arginine	C_{6}H_{14}N_{4}O_{2}	C(C[C@H](C(=O)O)N)CNC(=N)N	174.201	174.201	174.112	174.111	5.35608	comp
332	2542	175.047		174.04	1.77567	3
	DetailTable: 3 Items
	CSID	Name	Formula	SMILES	MW	AvgMass	MonoisotopicMass	SearchMass	DeltaPPM	Adduct
	58576	N-Acetyl-L-aspartic acid	C_{6}H_{9}NO_{5}	C/C(=N/[C@@H](CC(=O)O)C(=O)O)/O	175.139	175.139	175.048	175.047	5.32681	comp
	388496	N-Formyl-L-glutamic acid	C_{6}H_{9}NO_{5}	C(CC(=O)O)[C@@H](C(=O)O)NC=O	175.139	175.139	175.048	175.047	5.32681	comp
	389588	2-Amino-3-oxohexanedioic acid	C_{6}H_{9}NO_{5}	C(CC(=O)O)C(=O)C(C(=O)O)N	175.139	175.139	175.048	175.047	5.32681	comp
333	2551	175.047		220.047	2.53704	3
	DetailTable: 3 Items
	CSID	Name	Formula	SMILES	MW	AvgMass	MonoisotopicMass	SearchMass	DeltaPPM	Adduct
	58576	N-Acetyl-L-aspartic acid	C_{6}H_{9}NO_{5}	C/C(=N/[C@@H](CC(=O)O)C(=O)O)/O	175.139	175.139	175.048	175.047	4.71662	comp
	388496	N-Formyl-L-glutamic acid	C_{6}H_{9}NO_{5}	C(CC(=O)O)[C@@H](C(=O)O)NC=O	175.139	175.139	175.048	175.047	4.71662	comp
	389588	2-Amino-3-oxohexanedioic acid	C_{6}H_{9}NO_{5}	C(CC(=O)O)C(=O)C(C(=O)O)N	175.139	175.139	175.048	175.047	4.71662	comp
335	2561	175.097		174.09	5.90108	1
	DetailTable: 1 Items
	CSID	Name	Formula	SMILES	MW	AvgMass	MonoisotopicMass	SearchMass	DeltaPPM	Adduct
	9367	L-Citrulline	C_{6}H_{13}N_{3}O_{3}	C(C[C@@H](C(=O)O)N)CNC(=N)O	175.186	175.186	175.096	175.097	5.65313	comp
336	2562	175.095		174.088	6.34751	1
	DetailTable: 1 Items
	CSID	Name	Formula	SMILES	MW	AvgMass	MonoisotopicMass	SearchMass	DeltaPPM	Adduct
	9367	L-Citrulline	C_{6}H_{13}N_{3}O_{3}	C(C[C@@H](C(=O)O)N)CNC(=N)O	175.186	175.186	175.096	175.095	6.1115	comp
337	2566	175.095		174.088	6.43161	1
	DetailTable: 1 Items
	CSID	Name	Formula	SMILES	MW	AvgMass	MonoisotopicMass	SearchMass	DeltaPPM	Adduct
	9367	L-Citrulline	C_{6}H_{13}N_{3}O_{3}	C(C[C@@H](C(=O)O)N)CNC(=N)O	175.186	175.186	175.096	175.095	5.24004	comp
338	2572	175.097		174.09	5.8782	1
	DetailTable: 1 Items
	CSID	Name	Formula	SMILES	MW	AvgMass	MonoisotopicMass	SearchMass	DeltaPPM	Adduct
	9367	L-Citrulline	C_{6}H_{13}N_{3}O_{3}	C(C[C@@H](C(=O)O)N)CNC(=N)O	175.186	175.186	175.096	175.097	8.26746	comp
339	2573	176.079		175.072	5.93454	1
	DetailTable: 1 Items
	CSID	Name	Formula	SMILES	MW	AvgMass	MonoisotopicMass	SearchMass	DeltaPPM	Adduct
	1266335	D-Alanyl-D-serine	C_{6}H_{12}N_{2}O_{4}	C[C@H](C(=O)N[C@H](CO)C(=O)O)N	176.171	176.171	176.08	176.079	4.60387	comp
340	2578	176.079		175.072	6.24869	1
	DetailTable: 1 Items
	CSID	Name	Formula	SMILES	MW	AvgMass	MonoisotopicMass	SearchMass	DeltaPPM	Adduct
	1266335	D-Alanyl-D-serine	C_{6}H_{12}N_{2}O_{4}	C[C@H](C(=O)N[C@H](CO)C(=O)O)N	176.171	176.171	176.08	176.079	4.86385	comp
341	2586	176.079		175.072	6.30826	1
	DetailTable: 1 Items
	CSID	Name	Formula	SMILES	MW	AvgMass	MonoisotopicMass	SearchMass	DeltaPPM	Adduct
	1266335	D-Alanyl-D-serine	C_{6}H_{12}N_{2}O_{4}	C[C@H](C(=O)N[C@H](CO)C(=O)O)N	176.171	176.171	176.08	176.079	5.8171	comp
342	2591	176.103		175.097	5.89689	3
	DetailTable: 3 Items
	CSID	Name	Formula	SMILES	MW	AvgMass	MonoisotopicMass	SearchMass	DeltaPPM	Adduct
	54981	Ethanal tetramer	C_{8}H_{16}O_{4}	CC1OC(OC(OC(O1)C)C)C	176.21	176.21	176.105	176.103	8.67288	comp
	391713	Cladinose	C_{8}H_{16}O_{4}	C[C@H]1[C@@H]([C@](CC(O1)O)(C)OC)O	176.21	176.21	176.105	176.103	8.67288	comp
	4574086	2,6-Dideoxy-3-C-methyl-3-O-methyl-L-ribo-hexose	C_{8}H_{16}O_{4}	C[C@@H]([C@@H]([C@@](C)(CC=O)OC)O)O	176.21	176.21	176.105	176.103	8.67288	comp
344	2600	177.942		176.935	7.17126	1
	DetailTable: 1 Items
	CSID	Name	Formula	SMILES	MW	AvgMass	MonoisotopicMass	SearchMass	DeltaPPM	Adduct
	996	Pyrophosphoric Acid	H_{4}O_{7}P_{2}	OP(=O)(O)OP(=O)(O)O	177.975	177.975	177.943	177.942	4.29766	comp
345	2601	177.942		176.935	7.32748	1
	DetailTable: 1 Items
	CSID	Name	Formula	SMILES	MW	AvgMass	MonoisotopicMass	SearchMass	DeltaPPM	Adduct
	996	Pyrophosphoric Acid	H_{4}O_{7}P_{2}	OP(=O)(O)OP(=O)(O)O	177.975	177.975	177.943	177.942	4.12616	comp
346	2602	177.942		176.935	7.61673	1
	DetailTable: 1 Items
	CSID	Name	Formula	SMILES	MW	AvgMass	MonoisotopicMass	SearchMass	DeltaPPM	Adduct
	996	Pyrophosphoric Acid	H_{4}O_{7}P_{2}	OP(=O)(O)OP(=O)(O)O	177.975	177.975	177.943	177.942	4.89792	comp
347	2603	177.942		176.935	7.71587	1
	DetailTable: 1 Items
	CSID	Name	Formula	SMILES	MW	AvgMass	MonoisotopicMass	SearchMass	DeltaPPM	Adduct
	996	Pyrophosphoric Acid	H_{4}O_{7}P_{2}	OP(=O)(O)OP(=O)(O)O	177.975	177.975	177.943	177.942	5.32668	comp
348	2604	177.942		176.935	7.85357	1
	DetailTable: 1 Items
	CSID	Name	Formula	SMILES	MW	AvgMass	MonoisotopicMass	SearchMass	DeltaPPM	Adduct
	996	Pyrophosphoric Acid	H_{4}O_{7}P_{2}	OP(=O)(O)OP(=O)(O)O	177.975	177.975	177.943	177.942	4.46916	comp
349	2605	177.942		176.935	7.98439	1
	DetailTable: 1 Items
	CSID	Name	Formula	SMILES	MW	AvgMass	MonoisotopicMass	SearchMass	DeltaPPM	Adduct
	996	Pyrophosphoric Acid	H_{4}O_{7}P_{2}	OP(=O)(O)OP(=O)(O)O	177.975	177.975	177.943	177.942	4.42629	comp
350	2606	177.942		176.935	8.10472	1
	DetailTable: 1 Items
	CSID	Name	Formula	SMILES	MW	AvgMass	MonoisotopicMass	SearchMass	DeltaPPM	Adduct
	996	Pyrophosphoric Acid	H_{4}O_{7}P_{2}	OP(=O)(O)OP(=O)(O)O	177.975	177.975	177.943	177.942	4.89792	comp
351	2607	177.942		176.935	8.23365	1
	DetailTable: 1 Items
	CSID	Name	Formula	SMILES	MW	AvgMass	MonoisotopicMass	SearchMass	DeltaPPM	Adduct
	996	Pyrophosphoric Acid	H_{4}O_{7}P_{2}	OP(=O)(O)OP(=O)(O)O	177.975	177.975	177.943	177.942	4.72642	comp
352	2608	177.942		176.935	8.35677	1
	DetailTable: 1 Items
	CSID	Name	Formula	SMILES	MW	AvgMass	MonoisotopicMass	SearchMass	DeltaPPM	Adduct
	996	Pyrophosphoric Acid	H_{4}O_{7}P_{2}	OP(=O)(O)OP(=O)(O)O	177.975	177.975	177.943	177.942	4.42629	comp
353	2610	177.942		176.935	8.46171	1
	DetailTable: 1 Items
	CSID	Name	Formula	SMILES	MW	AvgMass	MonoisotopicMass	SearchMass	DeltaPPM	Adduct
	996	Pyrophosphoric Acid	H_{4}O_{7}P_{2}	OP(=O)(O)OP(=O)(O)O	177.975	177.975	177.943	177.942	5.06942	comp
354	2611	177.942		176.935	8.60346	1
	DetailTable: 1 Items
	CSID	Name	Formula	SMILES	MW	AvgMass	MonoisotopicMass	SearchMass	DeltaPPM	Adduct
	996	Pyrophosphoric Acid	H_{4}O_{7}P_{2}	OP(=O)(O)OP(=O)(O)O	177.975	177.975	177.943	177.942	4.46916	comp
355	2612	177.942		176.935	8.94108	1
	DetailTable: 1 Items
	CSID	Name	Formula	SMILES	MW	AvgMass	MonoisotopicMass	SearchMass	DeltaPPM	Adduct
	996	Pyrophosphoric Acid	H_{4}O_{7}P_{2}	OP(=O)(O)OP(=O)(O)O	177.975	177.975	177.943	177.942	4.64067	comp
356	2613	177.942		176.935	9.73247	1
	DetailTable: 1 Items
	CSID	Name	Formula	SMILES	MW	AvgMass	MonoisotopicMass	SearchMass	DeltaPPM	Adduct
	996	Pyrophosphoric Acid	H_{4}O_{7}P_{2}	OP(=O)(O)OP(=O)(O)O	177.975	177.975	177.943	177.942	5.06942	comp
357	2614	177.943		176.935	9.80844	1
	DetailTable: 1 Items
	CSID	Name	Formula	SMILES	MW	AvgMass	MonoisotopicMass	SearchMass	DeltaPPM	Adduct
	996	Pyrophosphoric Acid	H_{4}O_{7}P_{2}	OP(=O)(O)OP(=O)(O)O	177.975	177.975	177.943	177.943	4.0404	comp
358	2615	177.943		176.935	9.99751	1
	DetailTable: 1 Items
	CSID	Name	Formula	SMILES	MW	AvgMass	MonoisotopicMass	SearchMass	DeltaPPM	Adduct
	996	Pyrophosphoric Acid	H_{4}O_{7}P_{2}	OP(=O)(O)OP(=O)(O)O	177.975	177.975	177.943	177.943	3.78315	comp
359	2620	179.024		178.017	3.57638	2
	DetailTable: 2 Items
	CSID	Name	Formula	SMILES	MW	AvgMass	MonoisotopicMass	SearchMass	DeltaPPM	Adduct
	1050	DL-Carbocysteine	C_{5}H_{9}NO_{4}S	C(C(C(=O)O)N)SCC(=O)O	179.194	179.194	179.025	179.024	6.31878	comp
	168055	Carbocysteine	C_{5}H_{9}NO_{4}S	C([C@@H](C(=O)O)N)SCC(=O)O	179.194	179.194	179.025	179.024	6.31878	comp
360	2629	179.025		178.017	3.68316	2
	DetailTable: 2 Items
	CSID	Name	Formula	SMILES	MW	AvgMass	MonoisotopicMass	SearchMass	DeltaPPM	Adduct
	1050	DL-Carbocysteine	C_{5}H_{9}NO_{4}S	C(C(C(=O)O)N)SCC(=O)O	179.194	179.194	179.025	179.025	4.01748	comp
	168055	Carbocysteine	C_{5}H_{9}NO_{4}S	C([C@@H](C(=O)O)N)SCC(=O)O	179.194	179.194	179.025	179.025	4.01748	comp
361	2631	179.043		178.036	3.58178	1
	DetailTable: 1 Items
	CSID	Name	Formula	SMILES	MW	AvgMass	MonoisotopicMass	SearchMass	DeltaPPM	Adduct
	10277	isoxanthopterin	C_{6}H_{5}N_{5}O_{2}	c1c(=O)[nH]c2c(n1)c(=O)nc([nH]2)N	179.136	179.136	179.044	179.043	4.9545	comp
363	2638	180.062		277.031	1.42369	46
	DetailTable: 46 Items
	CSID	Name	Formula	SMILES	MW	AvgMass	MonoisotopicMass	SearchMass	DeltaPPM	Adduct
	201	Hexopyranose	C_{6}H_{12}O_{6}	C(C1C(C(C(C(O1)O)O)O)O)O	180.156	180.156	180.063	180.062	5.85736	comp
	868	1,2,3,4,5,6-Cyclohexanehexol	C_{6}H_{12}O_{6}	C1(C(C(C(C(C1O)O)O)O)O)O	180.156	180.156	180.063	180.062	5.85736	comp
	1070	Hex-2-ulose	C_{6}H_{12}O_{6}	C(C(C(C(C(=O)CO)O)O)O)O	180.156	180.156	180.063	180.062	5.85736	comp
	5589	D-Glucopyranose	C_{6}H_{12}O_{6}	C([C@@H]1[C@H]([C@@H]([C@H](C(O1)O)O)O)O)O	180.156	180.156	180.063	180.062	5.85736	comp
	5764	D-(&minus;)-Fructose	C_{6}H_{12}O_{6}	C([C@H]([C@H]([C@@H](C(=O)CO)O)O)O)O	180.156	180.156	180.063	180.062	5.85736	comp
	5814	D-Galactopyranose	C_{6}H_{12}O_{6}	C([C@@H]1[C@@H]([C@@H]([C@H](C(O1)O)O)O)O)O	180.156	180.156	180.063	180.062	5.85736	comp
	17893	D-Mannopyranose	C_{6}H_{12}O_{6}	C([C@@H]1[C@H]([C@@H]([C@@H](C(O1)O)O)O)O)O	180.156	180.156	180.063	180.062	5.85736	comp
	23139	Hexose	C_{6}H_{12}O_{6}	C(C(C(C(C(C=O)O)O)O)O)O	180.156	180.156	180.063	180.062	5.85736	comp
	58238	.beta.-D-Glucopyranose	C_{6}H_{12}O_{6}	C([C@@H]1[C@H]([C@@H]([C@H]([C@@H](O1)O)O)O)O)O	180.156	180.156	180.063	180.062	5.85736	comp
	71358	.alpha.-D-Glucopyranose	C_{6}H_{12}O_{6}	C([C@@H]1[C@H]([C@@H]([C@H]([C@H](O1)O)O)O)O)O	180.156	180.156	180.063	180.062	5.85736	comp
	83142	D-(-)-Tagatose	C_{6}H_{12}O_{6}	C([C@H]([C@@H]([C@@H](C(=O)CO)O)O)O)O	180.156	180.156	180.063	180.062	5.85736	comp
	96680	D-(+)-Sorbose	C_{6}H_{12}O_{6}	C([C@H]([C@@H]([C@H](C(=O)CO)O)O)O)O	180.156	180.156	180.063	180.062	5.85736	comp
	161434	alpha-D-Mannopyranose	C_{6}H_{12}O_{6}	C([C@@H]1[C@H]([C@@H]([C@@H]([C@H](O1)O)O)O)O)O	180.156	180.156	180.063	180.062	5.85736	comp
	163678	2-Deoxy-D-arabino-hexonic acid	C_{6}H_{12}O_{6}	C([C@H]([C@@H]([C@@H](CO)O)O)O)C(=O)O	180.156	180.156	180.063	180.062	5.85736	comp
	388309	D-fructofuranose	C_{6}H_{12}O_{6}	C([C@@H]1[C@H]([C@@H](C(O1)(CO)O)O)O)O	180.156	180.156	180.063	180.062	5.85736	comp
	388332	L-Sorbopyranose	C_{6}H_{12}O_{6}	C1[C@@H]([C@H]([C@@H](C(O1)(CO)O)O)O)O	180.156	180.156	180.063	180.062	5.85736	comp
	388436	D-Sorbopyranose	C_{6}H_{12}O_{6}	C1[C@H]([C@@H]([C@H](C(O1)(CO)O)O)O)O	180.156	180.156	180.063	180.062	5.85736	comp
	388443	D-tagatopyranose	C_{6}H_{12}O_{6}	C1[C@H]([C@@H]([C@@H](C(O1)(CO)O)O)O)O	180.156	180.156	180.063	180.062	5.85736	comp
	388476	beta-D-Galactopyranose	C_{6}H_{12}O_{6}	C([C@@H]1[C@@H]([C@@H]([C@H]([C@@H](O1)O)O)O)O)O	180.156	180.156	180.063	180.062	5.85736	comp
	388480	.alpha.-D-Galactopyranose	C_{6}H_{12}O_{6}	C([C@@H]1[C@@H]([C@@H]([C@H]([C@H](O1)O)O)O)O)O	180.156	180.156	180.063	180.062	5.85736	comp
	388592	Hex-3-ulose	C_{6}H_{12}O_{6}	C(C(C(C(=O)C(CO)O)O)O)O	180.156	180.156	180.063	180.062	5.85736	comp
	388604	D-Allopyranose	C_{6}H_{12}O_{6}	C([C@@H]1[C@H]([C@H]([C@H](C(O1)O)O)O)O)O	180.156	180.156	180.063	180.062	5.85736	comp
	388638	6-Deoxy-L-galactonic acid	C_{6}H_{12}O_{6}	C[C@@H]([C@H]([C@H]([C@@H](C(=O)O)O)O)O)O	180.156	180.156	180.063	180.062	5.85736	comp
	388666	alpha-L-Galactopyranose	C_{6}H_{12}O_{6}	C([C@H]1[C@H]([C@H]([C@@H]([C@@H](O1)O)O)O)O)O	180.156	180.156	180.063	180.062	5.85736	comp
	388680	2-C-(Hydroxymethyl)-D-ribopyranose	C_{6}H_{12}O_{6}	C1[C@H]([C@H]([C@@](C(O1)O)(CO)O)O)O	180.156	180.156	180.063	180.062	5.85736	comp
	388747	beta-D-Mannopyranose	C_{6}H_{12}O_{6}	C([C@@H]1[C@H]([C@@H]([C@@H]([C@@H](O1)O)O)O)O)O	180.156	180.156	180.063	180.062	5.85736	comp
	388775	beta-D-Fructofuranose	C_{6}H_{12}O_{6}	C([C@@H]1[C@H]([C@@H]([C@](O1)(CO)O)O)O)O	180.156	180.156	180.063	180.062	5.85736	comp
	389447	alpha-D-Fructopyranose	C_{6}H_{12}O_{6}	C1[C@H]([C@H]([C@@H]([C@@](O1)(CO)O)O)O)O	180.156	180.156	180.063	180.062	5.85736	comp
	389851	D-Altropyranose	C_{6}H_{12}O_{6}	C([C@@H]1[C@H]([C@H]([C@@H](C(O1)O)O)O)O)O	180.156	180.156	180.063	180.062	5.85736	comp
	389852	D-Gulopyranose	C_{6}H_{12}O_{6}	C([C@@H]1[C@@H]([C@H]([C@H](C(O1)O)O)O)O)O	180.156	180.156	180.063	180.062	5.85736	comp
	389853	D-Idopyranose	C_{6}H_{12}O_{6}	C([C@@H]1[C@@H]([C@H]([C@@H](C(O1)O)O)O)O)O	180.156	180.156	180.063	180.062	5.85736	comp
	389854	D-Talopyranose	C_{6}H_{12}O_{6}	C([C@@H]1[C@@H]([C@@H]([C@@H](C(O1)O)O)O)O)O	180.156	180.156	180.063	180.062	5.85736	comp
	389855	D-Psicopyranose	C_{6}H_{12}O_{6}	C1[C@H]([C@H]([C@H](C(O1)(CO)O)O)O)O	180.156	180.156	180.063	180.062	5.85736	comp
	390203	2-C-(Hydroxymethyl)-beta-D-ribopyranose	C_{6}H_{12}O_{6}	C1[C@H]([C@H]([C@@]([C@@H](O1)O)(CO)O)O)O	180.156	180.156	180.063	180.062	5.85736	comp
	390208	alpha-L-Sorbopyranose	C_{6}H_{12}O_{6}	C1[C@@H]([C@H]([C@@H]([C@](O1)(CO)O)O)O)O	180.156	180.156	180.063	180.062	5.85736	comp
	2006622	L-glucopyranose	C_{6}H_{12}O_{6}	C([C@H]1[C@@H]([C@H]([C@@H](C(O1)O)O)O)O)O	180.156	180.156	180.063	180.062	5.85736	comp
	2301265	D-(+)-Galactose	C_{6}H_{12}O_{6}	C([C@H]([C@@H]([C@@H]([C@H](C=O)O)O)O)O)O	180.156	180.156	180.063	180.062	5.85736	comp
	4573617	6-Deoxy-D-galactonic acid	C_{6}H_{12}O_{6}	C[C@H]([C@@H]([C@@H]([C@H](C(=O)O)O)O)O)O	180.156	180.156	180.063	180.062	5.85736	comp
	5034781	6-Deoxy-L-mannonic acid	C_{6}H_{12}O_{6}	C[C@@H]([C@@H]([C@H]([C@H](C(=O)O)O)O)O)O	180.156	180.156	180.063	180.062	5.85736	comp
	8305737	L-Gulopyranose	C_{6}H_{12}O_{6}	C([C@H]1[C@H]([C@@H]([C@@H](C(O1)O)O)O)O)O	180.156	180.156	180.063	180.062	5.85736	comp
	9943812	L-Fructofuranose	C_{6}H_{12}O_{6}	C([C@H]1[C@@H]([C@H](C(O1)(CO)O)O)O)O	180.156	180.156	180.063	180.062	5.85736	comp
	10175754	L-Galactopyranose	C_{6}H_{12}O_{6}	C([C@H]1[C@H]([C@H]([C@@H](C(O1)O)O)O)O)O	180.156	180.156	180.063	180.062	5.85736	comp
	10239179	Inositol	C_{6}H_{12}O_{6}	[C@@H]1([C@@H]([C@@H]([C@@H]([C@H]([C@@H]1O)O)O)O)O)O	180.156	180.156	180.063	180.062	5.85736	comp
	10254646	scyllo-Inositol	C_{6}H_{12}O_{6}	[C@@H]1([C@@H]([C@H]([C@@H]([C@H]([C@@H]1O)O)O)O)O)O	180.156	180.156	180.063	180.062	5.85736	comp
	10254647	D-chiro-inositol	C_{6}H_{12}O_{6}	[C@@H]1([C@@H]([C@@H]([C@H]([C@@H]([C@H]1O)O)O)O)O)O	180.156	180.156	180.063	180.062	5.85736	comp
	16736990	muco-Inositol	C_{6}H_{12}O_{6}	[C@@H]1([C@@H]([C@@H]([C@H]([C@@H]([C@@H]1O)O)O)O)O)O	180.156	180.156	180.063	180.062	5.85736	comp
364	2639	180.062		179.057	1.56692	46
	DetailTable: 46 Items
	CSID	Name	Formula	SMILES	MW	AvgMass	MonoisotopicMass	SearchMass	DeltaPPM	Adduct
	201	Hexopyranose	C_{6}H_{12}O_{6}	C(C1C(C(C(C(O1)O)O)O)O)O	180.156	180.156	180.063	180.062	4.92519	comp
	868	1,2,3,4,5,6-Cyclohexanehexol	C_{6}H_{12}O_{6}	C1(C(C(C(C(C1O)O)O)O)O)O	180.156	180.156	180.063	180.062	4.92519	comp
	1070	Hex-2-ulose	C_{6}H_{12}O_{6}	C(C(C(C(C(=O)CO)O)O)O)O	180.156	180.156	180.063	180.062	4.92519	comp
	5589	D-Glucopyranose	C_{6}H_{12}O_{6}	C([C@@H]1[C@H]([C@@H]([C@H](C(O1)O)O)O)O)O	180.156	180.156	180.063	180.062	4.92519	comp
	5764	D-(&minus;)-Fructose	C_{6}H_{12}O_{6}	C([C@H]([C@H]([C@@H](C(=O)CO)O)O)O)O	180.156	180.156	180.063	180.062	4.92519	comp
	5814	D-Galactopyranose	C_{6}H_{12}O_{6}	C([C@@H]1[C@@H]([C@@H]([C@H](C(O1)O)O)O)O)O	180.156	180.156	180.063	180.062	4.92519	comp
	17893	D-Mannopyranose	C_{6}H_{12}O_{6}	C([C@@H]1[C@H]([C@@H]([C@@H](C(O1)O)O)O)O)O	180.156	180.156	180.063	180.062	4.92519	comp
	23139	Hexose	C_{6}H_{12}O_{6}	C(C(C(C(C(C=O)O)O)O)O)O	180.156	180.156	180.063	180.062	4.92519	comp
	58238	.beta.-D-Glucopyranose	C_{6}H_{12}O_{6}	C([C@@H]1[C@H]([C@@H]([C@H]([C@@H](O1)O)O)O)O)O	180.156	180.156	180.063	180.062	4.92519	comp
	71358	.alpha.-D-Glucopyranose	C_{6}H_{12}O_{6}	C([C@@H]1[C@H]([C@@H]([C@H]([C@H](O1)O)O)O)O)O	180.156	180.156	180.063	180.062	4.92519	comp
	83142	D-(-)-Tagatose	C_{6}H_{12}O_{6}	C([C@H]([C@@H]([C@@H](C(=O)CO)O)O)O)O	180.156	180.156	180.063	180.062	4.92519	comp
	96680	D-(+)-Sorbose	C_{6}H_{12}O_{6}	C([C@H]([C@@H]([C@H](C(=O)CO)O)O)O)O	180.156	180.156	180.063	180.062	4.92519	comp
	161434	alpha-D-Mannopyranose	C_{6}H_{12}O_{6}	C([C@@H]1[C@H]([C@@H]([C@@H]([C@H](O1)O)O)O)O)O	180.156	180.156	180.063	180.062	4.92519	comp
	163678	2-Deoxy-D-arabino-hexonic acid	C_{6}H_{12}O_{6}	C([C@H]([C@@H]([C@@H](CO)O)O)O)C(=O)O	180.156	180.156	180.063	180.062	4.92519	comp
	388309	D-fructofuranose	C_{6}H_{12}O_{6}	C([C@@H]1[C@H]([C@@H](C(O1)(CO)O)O)O)O	180.156	180.156	180.063	180.062	4.92519	comp
	388332	L-Sorbopyranose	C_{6}H_{12}O_{6}	C1[C@@H]([C@H]([C@@H](C(O1)(CO)O)O)O)O	180.156	180.156	180.063	180.062	4.92519	comp
	388436	D-Sorbopyranose	C_{6}H_{12}O_{6}	C1[C@H]([C@@H]([C@H](C(O1)(CO)O)O)O)O	180.156	180.156	180.063	180.062	4.92519	comp
	388443	D-tagatopyranose	C_{6}H_{12}O_{6}	C1[C@H]([C@@H]([C@@H](C(O1)(CO)O)O)O)O	180.156	180.156	180.063	180.062	4.92519	comp
	388476	beta-D-Galactopyranose	C_{6}H_{12}O_{6}	C([C@@H]1[C@@H]([C@@H]([C@H]([C@@H](O1)O)O)O)O)O	180.156	180.156	180.063	180.062	4.92519	comp
	388480	.alpha.-D-Galactopyranose	C_{6}H_{12}O_{6}	C([C@@H]1[C@@H]([C@@H]([C@H]([C@H](O1)O)O)O)O)O	180.156	180.156	180.063	180.062	4.92519	comp
	388592	Hex-3-ulose	C_{6}H_{12}O_{6}	C(C(C(C(=O)C(CO)O)O)O)O	180.156	180.156	180.063	180.062	4.92519	comp
	388604	D-Allopyranose	C_{6}H_{12}O_{6}	C([C@@H]1[C@H]([C@H]([C@H](C(O1)O)O)O)O)O	180.156	180.156	180.063	180.062	4.92519	comp
	388638	6-Deoxy-L-galactonic acid	C_{6}H_{12}O_{6}	C[C@@H]([C@H]([C@H]([C@@H](C(=O)O)O)O)O)O	180.156	180.156	180.063	180.062	4.92519	comp
	388666	alpha-L-Galactopyranose	C_{6}H_{12}O_{6}	C([C@H]1[C@H]([C@H]([C@@H]([C@@H](O1)O)O)O)O)O	180.156	180.156	180.063	180.062	4.92519	comp
	388680	2-C-(Hydroxymethyl)-D-ribopyranose	C_{6}H_{12}O_{6}	C1[C@H]([C@H]([C@@](C(O1)O)(CO)O)O)O	180.156	180.156	180.063	180.062	4.92519	comp
	388747	beta-D-Mannopyranose	C_{6}H_{12}O_{6}	C([C@@H]1[C@H]([C@@H]([C@@H]([C@@H](O1)O)O)O)O)O	180.156	180.156	180.063	180.062	4.92519	comp
	388775	beta-D-Fructofuranose	C_{6}H_{12}O_{6}	C([C@@H]1[C@H]([C@@H]([C@](O1)(CO)O)O)O)O	180.156	180.156	180.063	180.062	4.92519	comp
	389447	alpha-D-Fructopyranose	C_{6}H_{12}O_{6}	C1[C@H]([C@H]([C@@H]([C@@](O1)(CO)O)O)O)O	180.156	180.156	180.063	180.062	4.92519	comp
	389851	D-Altropyranose	C_{6}H_{12}O_{6}	C([C@@H]1[C@H]([C@H]([C@@H](C(O1)O)O)O)O)O	180.156	180.156	180.063	180.062	4.92519	comp
	389852	D-Gulopyranose	C_{6}H_{12}O_{6}	C([C@@H]1[C@@H]([C@H]([C@H](C(O1)O)O)O)O)O	180.156	180.156	180.063	180.062	4.92519	comp
	389853	D-Idopyranose	C_{6}H_{12}O_{6}	C([C@@H]1[C@@H]([C@H]([C@@H](C(O1)O)O)O)O)O	180.156	180.156	180.063	180.062	4.92519	comp
	389854	D-Talopyranose	C_{6}H_{12}O_{6}	C([C@@H]1[C@@H]([C@@H]([C@@H](C(O1)O)O)O)O)O	180.156	180.156	180.063	180.062	4.92519	comp
	389855	D-Psicopyranose	C_{6}H_{12}O_{6}	C1[C@H]([C@H]([C@H](C(O1)(CO)O)O)O)O	180.156	180.156	180.063	180.062	4.92519	comp
	390203	2-C-(Hydroxymethyl)-beta-D-ribopyranose	C_{6}H_{12}O_{6}	C1[C@H]([C@H]([C@@]([C@@H](O1)O)(CO)O)O)O	180.156	180.156	180.063	180.062	4.92519	comp
	390208	alpha-L-Sorbopyranose	C_{6}H_{12}O_{6}	C1[C@@H]([C@H]([C@@H]([C@](O1)(CO)O)O)O)O	180.156	180.156	180.063	180.062	4.92519	comp
	2006622	L-glucopyranose	C_{6}H_{12}O_{6}	C([C@H]1[C@@H]([C@H]([C@@H](C(O1)O)O)O)O)O	180.156	180.156	180.063	180.062	4.92519	comp
	2301265	D-(+)-Galactose	C_{6}H_{12}O_{6}	C([C@H]([C@@H]([C@@H]([C@H](C=O)O)O)O)O)O	180.156	180.156	180.063	180.062	4.92519	comp
	4573617	6-Deoxy-D-galactonic acid	C_{6}H_{12}O_{6}	C[C@H]([C@@H]([C@@H]([C@H](C(=O)O)O)O)O)O	180.156	180.156	180.063	180.062	4.92519	comp
	5034781	6-Deoxy-L-mannonic acid	C_{6}H_{12}O_{6}	C[C@@H]([C@@H]([C@H]([C@H](C(=O)O)O)O)O)O	180.156	180.156	180.063	180.062	4.92519	comp
	8305737	L-Gulopyranose	C_{6}H_{12}O_{6}	C([C@H]1[C@H]([C@@H]([C@@H](C(O1)O)O)O)O)O	180.156	180.156	180.063	180.062	4.92519	comp
	9943812	L-Fructofuranose	C_{6}H_{12}O_{6}	C([C@H]1[C@@H]([C@H](C(O1)(CO)O)O)O)O	180.156	180.156	180.063	180.062	4.92519	comp
	10175754	L-Galactopyranose	C_{6}H_{12}O_{6}	C([C@H]1[C@H]([C@H]([C@@H](C(O1)O)O)O)O)O	180.156	180.156	180.063	180.062	4.92519	comp
	10239179	Inositol	C_{6}H_{12}O_{6}	[C@@H]1([C@@H]([C@@H]([C@@H]([C@H]([C@@H]1O)O)O)O)O)O	180.156	180.156	180.063	180.062	4.92519	comp
	10254646	scyllo-Inositol	C_{6}H_{12}O_{6}	[C@@H]1([C@@H]([C@H]([C@@H]([C@H]([C@@H]1O)O)O)O)O)O	180.156	180.156	180.063	180.062	4.92519	comp
	10254647	D-chiro-inositol	C_{6}H_{12}O_{6}	[C@@H]1([C@@H]([C@@H]([C@H]([C@@H]([C@H]1O)O)O)O)O)O	180.156	180.156	180.063	180.062	4.92519	comp
	16736990	muco-Inositol	C_{6}H_{12}O_{6}	[C@@H]1([C@@H]([C@@H]([C@H]([C@@H]([C@@H]1O)O)O)O)O)O	180.156	180.156	180.063	180.062	4.92519	comp
365	2641	180.063		179.056	5.10143	46
	DetailTable: 46 Items
	CSID	Name	Formula	SMILES	MW	AvgMass	MonoisotopicMass	SearchMass	DeltaPPM	Adduct
	201	Hexopyranose	C_{6}H_{12}O_{6}	C(C1C(C(C(C(O1)O)O)O)O)O	180.156	180.156	180.063	180.063	4.71334	comp
	868	1,2,3,4,5,6-Cyclohexanehexol	C_{6}H_{12}O_{6}	C1(C(C(C(C(C1O)O)O)O)O)O	180.156	180.156	180.063	180.063	4.71334	comp
	1070	Hex-2-ulose	C_{6}H_{12}O_{6}	C(C(C(C(C(=O)CO)O)O)O)O	180.156	180.156	180.063	180.063	4.71334	comp
	5589	D-Glucopyranose	C_{6}H_{12}O_{6}	C([C@@H]1[C@H]([C@@H]([C@H](C(O1)O)O)O)O)O	180.156	180.156	180.063	180.063	4.71334	comp
	5764	D-(&minus;)-Fructose	C_{6}H_{12}O_{6}	C([C@H]([C@H]([C@@H](C(=O)CO)O)O)O)O	180.156	180.156	180.063	180.063	4.71334	comp
	5814	D-Galactopyranose	C_{6}H_{12}O_{6}	C([C@@H]1[C@@H]([C@@H]([C@H](C(O1)O)O)O)O)O	180.156	180.156	180.063	180.063	4.71334	comp
	17893	D-Mannopyranose	C_{6}H_{12}O_{6}	C([C@@H]1[C@H]([C@@H]([C@@H](C(O1)O)O)O)O)O	180.156	180.156	180.063	180.063	4.71334	comp
	23139	Hexose	C_{6}H_{12}O_{6}	C(C(C(C(C(C=O)O)O)O)O)O	180.156	180.156	180.063	180.063	4.71334	comp
	58238	.beta.-D-Glucopyranose	C_{6}H_{12}O_{6}	C([C@@H]1[C@H]([C@@H]([C@H]([C@@H](O1)O)O)O)O)O	180.156	180.156	180.063	180.063	4.71334	comp
	71358	.alpha.-D-Glucopyranose	C_{6}H_{12}O_{6}	C([C@@H]1[C@H]([C@@H]([C@H]([C@H](O1)O)O)O)O)O	180.156	180.156	180.063	180.063	4.71334	comp
	83142	D-(-)-Tagatose	C_{6}H_{12}O_{6}	C([C@H]([C@@H]([C@@H](C(=O)CO)O)O)O)O	180.156	180.156	180.063	180.063	4.71334	comp
	96680	D-(+)-Sorbose	C_{6}H_{12}O_{6}	C([C@H]([C@@H]([C@H](C(=O)CO)O)O)O)O	180.156	180.156	180.063	180.063	4.71334	comp
	161434	alpha-D-Mannopyranose	C_{6}H_{12}O_{6}	C([C@@H]1[C@H]([C@@H]([C@@H]([C@H](O1)O)O)O)O)O	180.156	180.156	180.063	180.063	4.71334	comp
	163678	2-Deoxy-D-arabino-hexonic acid	C_{6}H_{12}O_{6}	C([C@H]([C@@H]([C@@H](CO)O)O)O)C(=O)O	180.156	180.156	180.063	180.063	4.71334	comp
	388309	D-fructofuranose	C_{6}H_{12}O_{6}	C([C@@H]1[C@H]([C@@H](C(O1)(CO)O)O)O)O	180.156	180.156	180.063	180.063	4.71334	comp
	388332	L-Sorbopyranose	C_{6}H_{12}O_{6}	C1[C@@H]([C@H]([C@@H](C(O1)(CO)O)O)O)O	180.156	180.156	180.063	180.063	4.71334	comp
	388436	D-Sorbopyranose	C_{6}H_{12}O_{6}	C1[C@H]([C@@H]([C@H](C(O1)(CO)O)O)O)O	180.156	180.156	180.063	180.063	4.71334	comp
	388443	D-tagatopyranose	C_{6}H_{12}O_{6}	C1[C@H]([C@@H]([C@@H](C(O1)(CO)O)O)O)O	180.156	180.156	180.063	180.063	4.71334	comp
	388476	beta-D-Galactopyranose	C_{6}H_{12}O_{6}	C([C@@H]1[C@@H]([C@@H]([C@H]([C@@H](O1)O)O)O)O)O	180.156	180.156	180.063	180.063	4.71334	comp
	388480	.alpha.-D-Galactopyranose	C_{6}H_{12}O_{6}	C([C@@H]1[C@@H]([C@@H]([C@H]([C@H](O1)O)O)O)O)O	180.156	180.156	180.063	180.063	4.71334	comp
	388592	Hex-3-ulose	C_{6}H_{12}O_{6}	C(C(C(C(=O)C(CO)O)O)O)O	180.156	180.156	180.063	180.063	4.71334	comp
	388604	D-Allopyranose	C_{6}H_{12}O_{6}	C([C@@H]1[C@H]([C@H]([C@H](C(O1)O)O)O)O)O	180.156	180.156	180.063	180.063	4.71334	comp
	388638	6-Deoxy-L-galactonic acid	C_{6}H_{12}O_{6}	C[C@@H]([C@H]([C@H]([C@@H](C(=O)O)O)O)O)O	180.156	180.156	180.063	180.063	4.71334	comp
	388666	alpha-L-Galactopyranose	C_{6}H_{12}O_{6}	C([C@H]1[C@H]([C@H]([C@@H]([C@@H](O1)O)O)O)O)O	180.156	180.156	180.063	180.063	4.71334	comp
	388680	2-C-(Hydroxymethyl)-D-ribopyranose	C_{6}H_{12}O_{6}	C1[C@H]([C@H]([C@@](C(O1)O)(CO)O)O)O	180.156	180.156	180.063	180.063	4.71334	comp
	388747	beta-D-Mannopyranose	C_{6}H_{12}O_{6}	C([C@@H]1[C@H]([C@@H]([C@@H]([C@@H](O1)O)O)O)O)O	180.156	180.156	180.063	180.063	4.71334	comp
	388775	beta-D-Fructofuranose	C_{6}H_{12}O_{6}	C([C@@H]1[C@H]([C@@H]([C@](O1)(CO)O)O)O)O	180.156	180.156	180.063	180.063	4.71334	comp
	389447	alpha-D-Fructopyranose	C_{6}H_{12}O_{6}	C1[C@H]([C@H]([C@@H]([C@@](O1)(CO)O)O)O)O	180.156	180.156	180.063	180.063	4.71334	comp
	389851	D-Altropyranose	C_{6}H_{12}O_{6}	C([C@@H]1[C@H]([C@H]([C@@H](C(O1)O)O)O)O)O	180.156	180.156	180.063	180.063	4.71334	comp
	389852	D-Gulopyranose	C_{6}H_{12}O_{6}	C([C@@H]1[C@@H]([C@H]([C@H](C(O1)O)O)O)O)O	180.156	180.156	180.063	180.063	4.71334	comp
	389853	D-Idopyranose	C_{6}H_{12}O_{6}	C([C@@H]1[C@@H]([C@H]([C@@H](C(O1)O)O)O)O)O	180.156	180.156	180.063	180.063	4.71334	comp
	389854	D-Talopyranose	C_{6}H_{12}O_{6}	C([C@@H]1[C@@H]([C@@H]([C@@H](C(O1)O)O)O)O)O	180.156	180.156	180.063	180.063	4.71334	comp
	389855	D-Psicopyranose	C_{6}H_{12}O_{6}	C1[C@H]([C@H]([C@H](C(O1)(CO)O)O)O)O	180.156	180.156	180.063	180.063	4.71334	comp
	390203	2-C-(Hydroxymethyl)-beta-D-ribopyranose	C_{6}H_{12}O_{6}	C1[C@H]([C@H]([C@@]([C@@H](O1)O)(CO)O)O)O	180.156	180.156	180.063	180.063	4.71334	comp
	390208	alpha-L-Sorbopyranose	C_{6}H_{12}O_{6}	C1[C@@H]([C@H]([C@@H]([C@](O1)(CO)O)O)O)O	180.156	180.156	180.063	180.063	4.71334	comp
	2006622	L-glucopyranose	C_{6}H_{12}O_{6}	C([C@H]1[C@@H]([C@H]([C@@H](C(O1)O)O)O)O)O	180.156	180.156	180.063	180.063	4.71334	comp
	2301265	D-(+)-Galactose	C_{6}H_{12}O_{6}	C([C@H]([C@@H]([C@@H]([C@H](C=O)O)O)O)O)O	180.156	180.156	180.063	180.063	4.71334	comp
	4573617	6-Deoxy-D-galactonic acid	C_{6}H_{12}O_{6}	C[C@H]([C@@H]([C@@H]([C@H](C(=O)O)O)O)O)O	180.156	180.156	180.063	180.063	4.71334	comp
	5034781	6-Deoxy-L-mannonic acid	C_{6}H_{12}O_{6}	C[C@@H]([C@@H]([C@H]([C@H](C(=O)O)O)O)O)O	180.156	180.156	180.063	180.063	4.71334	comp
	8305737	L-Gulopyranose	C_{6}H_{12}O_{6}	C([C@H]1[C@H]([C@@H]([C@@H](C(O1)O)O)O)O)O	180.156	180.156	180.063	180.063	4.71334	comp
	9943812	L-Fructofuranose	C_{6}H_{12}O_{6}	C([C@H]1[C@@H]([C@H](C(O1)(CO)O)O)O)O	180.156	180.156	180.063	180.063	4.71334	comp
	10175754	L-Galactopyranose	C_{6}H_{12}O_{6}	C([C@H]1[C@H]([C@H]([C@@H](C(O1)O)O)O)O)O	180.156	180.156	180.063	180.063	4.71334	comp
	10239179	Inositol	C_{6}H_{12}O_{6}	[C@@H]1([C@@H]([C@@H]([C@@H]([C@H]([C@@H]1O)O)O)O)O)O	180.156	180.156	180.063	180.063	4.71334	comp
	10254646	scyllo-Inositol	C_{6}H_{12}O_{6}	[C@@H]1([C@@H]([C@H]([C@@H]([C@H]([C@@H]1O)O)O)O)O)O	180.156	180.156	180.063	180.063	4.71334	comp
	10254647	D-chiro-inositol	C_{6}H_{12}O_{6}	[C@@H]1([C@@H]([C@@H]([C@H]([C@@H]([C@H]1O)O)O)O)O)O	180.156	180.156	180.063	180.063	4.71334	comp
	16736990	muco-Inositol	C_{6}H_{12}O_{6}	[C@@H]1([C@@H]([C@@H]([C@H]([C@@H]([C@@H]1O)O)O)O)O)O	180.156	180.156	180.063	180.063	4.71334	comp
366	2644	180.062		179.056	5.15846	46
	DetailTable: 46 Items
	CSID	Name	Formula	SMILES	MW	AvgMass	MonoisotopicMass	SearchMass	DeltaPPM	Adduct
	201	Hexopyranose	C_{6}H_{12}O_{6}	C(C1C(C(C(C(O1)O)O)O)O)O	180.156	180.156	180.063	180.062	5.22179	comp
	868	1,2,3,4,5,6-Cyclohexanehexol	C_{6}H_{12}O_{6}	C1(C(C(C(C(C1O)O)O)O)O)O	180.156	180.156	180.063	180.062	5.22179	comp
	1070	Hex-2-ulose	C_{6}H_{12}O_{6}	C(C(C(C(C(=O)CO)O)O)O)O	180.156	180.156	180.063	180.062	5.22179	comp
	5589	D-Glucopyranose	C_{6}H_{12}O_{6}	C([C@@H]1[C@H]([C@@H]([C@H](C(O1)O)O)O)O)O	180.156	180.156	180.063	180.062	5.22179	comp
	5764	D-(&minus;)-Fructose	C_{6}H_{12}O_{6}	C([C@H]([C@H]([C@@H](C(=O)CO)O)O)O)O	180.156	180.156	180.063	180.062	5.22179	comp
	5814	D-Galactopyranose	C_{6}H_{12}O_{6}	C([C@@H]1[C@@H]([C@@H]([C@H](C(O1)O)O)O)O)O	180.156	180.156	180.063	180.062	5.22179	comp
	17893	D-Mannopyranose	C_{6}H_{12}O_{6}	C([C@@H]1[C@H]([C@@H]([C@@H](C(O1)O)O)O)O)O	180.156	180.156	180.063	180.062	5.22179	comp
	23139	Hexose	C_{6}H_{12}O_{6}	C(C(C(C(C(C=O)O)O)O)O)O	180.156	180.156	180.063	180.062	5.22179	comp
	58238	.beta.-D-Glucopyranose	C_{6}H_{12}O_{6}	C([C@@H]1[C@H]([C@@H]([C@H]([C@@H](O1)O)O)O)O)O	180.156	180.156	180.063	180.062	5.22179	comp
	71358	.alpha.-D-Glucopyranose	C_{6}H_{12}O_{6}	C([C@@H]1[C@H]([C@@H]([C@H]([C@H](O1)O)O)O)O)O	180.156	180.156	180.063	180.062	5.22179	comp
	83142	D-(-)-Tagatose	C_{6}H_{12}O_{6}	C([C@H]([C@@H]([C@@H](C(=O)CO)O)O)O)O	180.156	180.156	180.063	180.062	5.22179	comp
	96680	D-(+)-Sorbose	C_{6}H_{12}O_{6}	C([C@H]([C@@H]([C@H](C(=O)CO)O)O)O)O	180.156	180.156	180.063	180.062	5.22179	comp
	161434	alpha-D-Mannopyranose	C_{6}H_{12}O_{6}	C([C@@H]1[C@H]([C@@H]([C@@H]([C@H](O1)O)O)O)O)O	180.156	180.156	180.063	180.062	5.22179	comp
	163678	2-Deoxy-D-arabino-hexonic acid	C_{6}H_{12}O_{6}	C([C@H]([C@@H]([C@@H](CO)O)O)O)C(=O)O	180.156	180.156	180.063	180.062	5.22179	comp
	388309	D-fructofuranose	C_{6}H_{12}O_{6}	C([C@@H]1[C@H]([C@@H](C(O1)(CO)O)O)O)O	180.156	180.156	180.063	180.062	5.22179	comp
	388332	L-Sorbopyranose	C_{6}H_{12}O_{6}	C1[C@@H]([C@H]([C@@H](C(O1)(CO)O)O)O)O	180.156	180.156	180.063	180.062	5.22179	comp
	388436	D-Sorbopyranose	C_{6}H_{12}O_{6}	C1[C@H]([C@@H]([C@H](C(O1)(CO)O)O)O)O	180.156	180.156	180.063	180.062	5.22179	comp
	388443	D-tagatopyranose	C_{6}H_{12}O_{6}	C1[C@H]([C@@H]([C@@H](C(O1)(CO)O)O)O)O	180.156	180.156	180.063	180.062	5.22179	comp
	388476	beta-D-Galactopyranose	C_{6}H_{12}O_{6}	C([C@@H]1[C@@H]([C@@H]([C@H]([C@@H](O1)O)O)O)O)O	180.156	180.156	180.063	180.062	5.22179	comp
	388480	.alpha.-D-Galactopyranose	C_{6}H_{12}O_{6}	C([C@@H]1[C@@H]([C@@H]([C@H]([C@H](O1)O)O)O)O)O	180.156	180.156	180.063	180.062	5.22179	comp
	388592	Hex-3-ulose	C_{6}H_{12}O_{6}	C(C(C(C(=O)C(CO)O)O)O)O	180.156	180.156	180.063	180.062	5.22179	comp
	388604	D-Allopyranose	C_{6}H_{12}O_{6}	C([C@@H]1[C@H]([C@H]([C@H](C(O1)O)O)O)O)O	180.156	180.156	180.063	180.062	5.22179	comp
	388638	6-Deoxy-L-galactonic acid	C_{6}H_{12}O_{6}	C[C@@H]([C@H]([C@H]([C@@H](C(=O)O)O)O)O)O	180.156	180.156	180.063	180.062	5.22179	comp
	388666	alpha-L-Galactopyranose	C_{6}H_{12}O_{6}	C([C@H]1[C@H]([C@H]([C@@H]([C@@H](O1)O)O)O)O)O	180.156	180.156	180.063	180.062	5.22179	comp
	388680	2-C-(Hydroxymethyl)-D-ribopyranose	C_{6}H_{12}O_{6}	C1[C@H]([C@H]([C@@](C(O1)O)(CO)O)O)O	180.156	180.156	180.063	180.062	5.22179	comp
	388747	beta-D-Mannopyranose	C_{6}H_{12}O_{6}	C([C@@H]1[C@H]([C@@H]([C@@H]([C@@H](O1)O)O)O)O)O	180.156	180.156	180.063	180.062	5.22179	comp
	388775	beta-D-Fructofuranose	C_{6}H_{12}O_{6}	C([C@@H]1[C@H]([C@@H]([C@](O1)(CO)O)O)O)O	180.156	180.156	180.063	180.062	5.22179	comp
	389447	alpha-D-Fructopyranose	C_{6}H_{12}O_{6}	C1[C@H]([C@H]([C@@H]([C@@](O1)(CO)O)O)O)O	180.156	180.156	180.063	180.062	5.22179	comp
	389851	D-Altropyranose	C_{6}H_{12}O_{6}	C([C@@H]1[C@H]([C@H]([C@@H](C(O1)O)O)O)O)O	180.156	180.156	180.063	180.062	5.22179	comp
	389852	D-Gulopyranose	C_{6}H_{12}O_{6}	C([C@@H]1[C@@H]([C@H]([C@H](C(O1)O)O)O)O)O	180.156	180.156	180.063	180.062	5.22179	comp
	389853	D-Idopyranose	C_{6}H_{12}O_{6}	C([C@@H]1[C@@H]([C@H]([C@@H](C(O1)O)O)O)O)O	180.156	180.156	180.063	180.062	5.22179	comp
	389854	D-Talopyranose	C_{6}H_{12}O_{6}	C([C@@H]1[C@@H]([C@@H]([C@@H](C(O1)O)O)O)O)O	180.156	180.156	180.063	180.062	5.22179	comp
	389855	D-Psicopyranose	C_{6}H_{12}O_{6}	C1[C@H]([C@H]([C@H](C(O1)(CO)O)O)O)O	180.156	180.156	180.063	180.062	5.22179	comp
	390203	2-C-(Hydroxymethyl)-beta-D-ribopyranose	C_{6}H_{12}O_{6}	C1[C@H]([C@H]([C@@]([C@@H](O1)O)(CO)O)O)O	180.156	180.156	180.063	180.062	5.22179	comp
	390208	alpha-L-Sorbopyranose	C_{6}H_{12}O_{6}	C1[C@@H]([C@H]([C@@H]([C@](O1)(CO)O)O)O)O	180.156	180.156	180.063	180.062	5.22179	comp
	2006622	L-glucopyranose	C_{6}H_{12}O_{6}	C([C@H]1[C@@H]([C@H]([C@@H](C(O1)O)O)O)O)O	180.156	180.156	180.063	180.062	5.22179	comp
	2301265	D-(+)-Galactose	C_{6}H_{12}O_{6}	C([C@H]([C@@H]([C@@H]([C@H](C=O)O)O)O)O)O	180.156	180.156	180.063	180.062	5.22179	comp
	4573617	6-Deoxy-D-galactonic acid	C_{6}H_{12}O_{6}	C[C@H]([C@@H]([C@@H]([C@H](C(=O)O)O)O)O)O	180.156	180.156	180.063	180.062	5.22179	comp
	5034781	6-Deoxy-L-mannonic acid	C_{6}H_{12}O_{6}	C[C@@H]([C@@H]([C@H]([C@H](C(=O)O)O)O)O)O	180.156	180.156	180.063	180.062	5.22179	comp
	8305737	L-Gulopyranose	C_{6}H_{12}O_{6}	C([C@H]1[C@H]([C@@H]([C@@H](C(O1)O)O)O)O)O	180.156	180.156	180.063	180.062	5.22179	comp
	9943812	L-Fructofuranose	C_{6}H_{12}O_{6}	C([C@H]1[C@@H]([C@H](C(O1)(CO)O)O)O)O	180.156	180.156	180.063	180.062	5.22179	comp
	10175754	L-Galactopyranose	C_{6}H_{12}O_{6}	C([C@H]1[C@H]([C@H]([C@@H](C(O1)O)O)O)O)O	180.156	180.156	180.063	180.062	5.22179	comp
	10239179	Inositol	C_{6}H_{12}O_{6}	[C@@H]1([C@@H]([C@@H]([C@@H]([C@H]([C@@H]1O)O)O)O)O)O	180.156	180.156	180.063	180.062	5.22179	comp
	10254646	scyllo-Inositol	C_{6}H_{12}O_{6}	[C@@H]1([C@@H]([C@H]([C@@H]([C@H]([C@@H]1O)O)O)O)O)O	180.156	180.156	180.063	180.062	5.22179	comp
	10254647	D-chiro-inositol	C_{6}H_{12}O_{6}	[C@@H]1([C@@H]([C@@H]([C@H]([C@@H]([C@H]1O)O)O)O)O)O	180.156	180.156	180.063	180.062	5.22179	comp
	16736990	muco-Inositol	C_{6}H_{12}O_{6}	[C@@H]1([C@@H]([C@@H]([C@H]([C@@H]([C@@H]1O)O)O)O)O)O	180.156	180.156	180.063	180.062	5.22179	comp
367	2658	180.063		225.061	5.22882	46
	DetailTable: 46 Items
	CSID	Name	Formula	SMILES	MW	AvgMass	MonoisotopicMass	SearchMass	DeltaPPM	Adduct
	201	Hexopyranose	C_{6}H_{12}O_{6}	C(C1C(C(C(C(O1)O)O)O)O)O	180.156	180.156	180.063	180.063	4.24726	comp
	868	1,2,3,4,5,6-Cyclohexanehexol	C_{6}H_{12}O_{6}	C1(C(C(C(C(C1O)O)O)O)O)O	180.156	180.156	180.063	180.063	4.24726	comp
	1070	Hex-2-ulose	C_{6}H_{12}O_{6}	C(C(C(C(C(=O)CO)O)O)O)O	180.156	180.156	180.063	180.063	4.24726	comp
	5589	D-Glucopyranose	C_{6}H_{12}O_{6}	C([C@@H]1[C@H]([C@@H]([C@H](C(O1)O)O)O)O)O	180.156	180.156	180.063	180.063	4.24726	comp
	5764	D-(&minus;)-Fructose	C_{6}H_{12}O_{6}	C([C@H]([C@H]([C@@H](C(=O)CO)O)O)O)O	180.156	180.156	180.063	180.063	4.24726	comp
	5814	D-Galactopyranose	C_{6}H_{12}O_{6}	C([C@@H]1[C@@H]([C@@H]([C@H](C(O1)O)O)O)O)O	180.156	180.156	180.063	180.063	4.24726	comp
	17893	D-Mannopyranose	C_{6}H_{12}O_{6}	C([C@@H]1[C@H]([C@@H]([C@@H](C(O1)O)O)O)O)O	180.156	180.156	180.063	180.063	4.24726	comp
	23139	Hexose	C_{6}H_{12}O_{6}	C(C(C(C(C(C=O)O)O)O)O)O	180.156	180.156	180.063	180.063	4.24726	comp
	58238	.beta.-D-Glucopyranose	C_{6}H_{12}O_{6}	C([C@@H]1[C@H]([C@@H]([C@H]([C@@H](O1)O)O)O)O)O	180.156	180.156	180.063	180.063	4.24726	comp
	71358	.alpha.-D-Glucopyranose	C_{6}H_{12}O_{6}	C([C@@H]1[C@H]([C@@H]([C@H]([C@H](O1)O)O)O)O)O	180.156	180.156	180.063	180.063	4.24726	comp
	83142	D-(-)-Tagatose	C_{6}H_{12}O_{6}	C([C@H]([C@@H]([C@@H](C(=O)CO)O)O)O)O	180.156	180.156	180.063	180.063	4.24726	comp
	96680	D-(+)-Sorbose	C_{6}H_{12}O_{6}	C([C@H]([C@@H]([C@H](C(=O)CO)O)O)O)O	180.156	180.156	180.063	180.063	4.24726	comp
	161434	alpha-D-Mannopyranose	C_{6}H_{12}O_{6}	C([C@@H]1[C@H]([C@@H]([C@@H]([C@H](O1)O)O)O)O)O	180.156	180.156	180.063	180.063	4.24726	comp
	163678	2-Deoxy-D-arabino-hexonic acid	C_{6}H_{12}O_{6}	C([C@H]([C@@H]([C@@H](CO)O)O)O)C(=O)O	180.156	180.156	180.063	180.063	4.24726	comp
	388309	D-fructofuranose	C_{6}H_{12}O_{6}	C([C@@H]1[C@H]([C@@H](C(O1)(CO)O)O)O)O	180.156	180.156	180.063	180.063	4.24726	comp
	388332	L-Sorbopyranose	C_{6}H_{12}O_{6}	C1[C@@H]([C@H]([C@@H](C(O1)(CO)O)O)O)O	180.156	180.156	180.063	180.063	4.24726	comp
	388436	D-Sorbopyranose	C_{6}H_{12}O_{6}	C1[C@H]([C@@H]([C@H](C(O1)(CO)O)O)O)O	180.156	180.156	180.063	180.063	4.24726	comp
[truncated: 4,798 more rows]
